# Supplementary material for: Genomic analyses of Symbiomonas scintillans show no evidence for endosymbiotic bacteria but does reveal the presence of giant viruses
Source: PLoS Genet. 2024 Apr 1;20(4):e1011218. doi: 10.1371/journal.pgen.1011218 (PMC11008856; doi:10.1371/journal.pgen.1011218)
Supplement: S1 Dataset — (XLS) [file pgen.1011218.s008.xls]

## Sheet: RCC257_BpV2_vMAG_select_annot
protein_ids	genome	replicon	vog	virbit	vdesc	pfam	pfambit	protlength	strand	start	end	score	cumsum	rolling
HM004430.1_RagTag_12	BpV2_HM004430_RagTag	HM004430.1_RagTag	GVOG13327	26.2355	unknown | DNA polymerase III is a complex, multichain enzyme responsible for most of the replicative synthesis in bacteria. The epsilon subunit contain the editing function and is a proofreading 3'-5' exonuclease | PFAM Exonuclease, RNase T and DNA polyme	PDDEXK_1	5.96952	433	-1	5727	7025	20.266	5727	9.76631
HM004430.1_RagTag_14	BpV2_HM004430_RagTag	HM004430.1_RagTag	GVOGm0548	31.7695	Cell shape determining protein MreB Mrl | ribosomal large subunit binding | Heat shock 70 kDa protein | unfolded protein binding | ATP binding | nuclear pore complex assembly | Heat shock 70 kDa protein | ATP binding | unknown | ATP binding | ethanolamine	HSP70	19.0023	631	-1	7600	9492	12.7672	7600	10.5369
HM004430.1_RagTag_19	BpV2_HM004430_RagTag	HM004430.1_RagTag	GVOG11896	16.1245	ATP-dependent specificity component of the Clp protease. It directs the protease to specific substrates. Can perform chaperone functions in the absence of ClpP | ATPase which is responsible for recognizing, binding, unfolding and translocation of substrat	AAA	2.71201	329	-1	13912	14898	13.4125	13912	10.9641
HM004430.1_RagTag_25	BpV2_HM004430_RagTag	HM004430.1_RagTag	GVOGm0173	12.9074	termination of RNA polymerase III transcription | termination of RNA polymerase I transcription | Belongs to the archaeal rpoM eukaryotic RPA12 RPB9 RPC11 RNA polymerase family | transcription, DNA-templated	TFIIS_C	1.25995	172	-1	17112	17627	11.6474	17112	9.9649
HM004430.1_RagTag_30	BpV2_HM004430_RagTag	HM004430.1_RagTag	GVOGm1326	17.672	RbcX protein | PFAM RbcX protein	RcbX	5.89915	163	-1	19279	19767	11.7729	19279	9.02802
HM004430.1_RagTag_35	BpV2_HM004430_RagTag	HM004430.1_RagTag	GVOG06656	19.6469	Catalyzes the transfer of a two-carbon ketol group from a ketose donor to an aldose acceptor, via a covalent intermediate with the cofactor thiamine pyrophosphate | Transketolase, thiamine diphosphate binding domain | PFAM Transketolase domain protein | t	Transketolase_N	6.27736	206	1	22290	22907	13.3695	22290	8.6056
HM004430.1_RagTag_36	BpV2_HM004430_RagTag	HM004430.1_RagTag	GVOG03757	16.6072	dehydrogenase e1 component | PFAM Transketolase central region | Transketolase | Catalyzes the acyloin condensation reaction between C atoms 2 and 3 of pyruvate and glyceraldehyde 3-phosphate to yield 1-deoxy-D-xylulose-5-phosphate (DXP)	Transket_pyr	5.61249	157	1	22907	23377	10.9947	22907	9.59263
HM004430.1_RagTag_37	BpV2_HM004430_RagTag	HM004430.1_RagTag	GVOGm0477	10.0698	dTDP-4-dehydrorhamnose reductase | NAD-dependent epimerase dehydratase | racemase and epimerase activity, acting on carbohydrates and derivatives | Catalyzes the two-step NADP-dependent conversion of GDP- 4-dehydro-6-deoxy-D-mannose to GDP-fucose, involvi	0	0	112	-1	23361	23696	10.0698	23361	9.28392
HM004430.1_RagTag_38	BpV2_HM004430_RagTag	HM004430.1_RagTag	GVOGm0363	14.0641	unknown | negative regulation of septation initiation signaling | unknown | negative regulation of septation initiation signaling | Glycosyl transferases group 1	0	0	322	1	23837	24802	14.0641	23837	9.36188
HM004430.1_RagTag_40	BpV2_HM004430_RagTag	HM004430.1_RagTag	GVOGm1048	18.6065	COG0463 Glycosyltransferases involved in cell wall biogenesis | Glycosyl transferase family 2	Glycos_transf_2	2.0576	218	1	25530	26183	16.5489	25530	9.30291
HM004430.1_RagTag_55	BpV2_HM004430_RagTag	HM004430.1_RagTag	GVOGm1447	14.829	no_annote	Pox_G9-A16	4.22582	336	-1	32977	33984	10.6032	32977	9.82967
HM004430.1_RagTag_69	BpV2_HM004430_RagTag	HM004430.1_RagTag	GVOGm0873	11.2916	unusual protein kinase | regulation of tocopherol cyclase activity | kinase activity | Is probably a protein kinase regulator of UbiI activity which is involved in aerobic coenzyme Q (ubiquinone) biosynthesis | ubiquinone biosynthetic process	0	0	138	-1	43372	43785	11.2916	43372	8.88307
HM004430.1_RagTag_72	BpV2_HM004430_RagTag	HM004430.1_RagTag	GVOGm0071	18.5688	Catalyzes the 6-electron oxidation of protoporphyrinogen-IX to form protoporphyrin-IX | oxidoreductase activity | Protoporphyrinogen oxidase | oxidoreductase activity | COG1233 Phytoene dehydrogenase and related proteins | tRNA (5-methylaminomethyl-2-thio	0	0	360	1	45021	46100	18.5688	45021	8.92011
HM004430.1_RagTag_75	BpV2_HM004430_RagTag	HM004430.1_RagTag	GVOGm0013	23.2164	PFAM helicase domain protein | Type III restriction enzyme res subunit | DEAD DEAH box helicase | Type I site-specific restriction-modification system, R (Restriction) subunit and related | DEAD DEAH box helicase domain protein | ATP-dependent DNA helicas	DEAD	2.44214	445	1	46621	47955	20.7742	46621	8.91179
HM004430.1_RagTag_78	BpV2_HM004430_RagTag	HM004430.1_RagTag	GVOG03539	18.1742	unknown	Peptidase_S74	5.87583	895	1	50577	53261	12.2983	50577	9.42773
HM004430.1_RagTag_89	BpV2_HM004430_RagTag	HM004430.1_RagTag	GVOGm0003	13.6602	Large eukaryotic DNA virus major capsid protein	Capsid_N	1.68936	273	1	57184	58002	11.9708	57184	8.25558
HM004430.1_RagTag_94	BpV2_HM004430_RagTag	HM004430.1_RagTag	GVOGm0003	15.5628	Large eukaryotic DNA virus major capsid protein	Capsid_NCLDV	2.06883	379	1	64123	65259	13.494	64123	9.65416
HM004430.1_RagTag_97	BpV2_HM004430_RagTag	HM004430.1_RagTag	GVOG10311	18.1135	no_annote	NUDIX	1.1881	177	1	65833	66363	16.9254	65833	10.133
HM004430.1_RagTag_99	BpV2_HM004430_RagTag	HM004430.1_RagTag	GVOGm0085	19.1599	DNA primase activity	PPL4	5.17882	303	1	66614	67522	13.981	66614	10.2282
HM004430.1_RagTag_113	BpV2_HM004430_RagTag	HM004430.1_RagTag	GVOGm0760	19.7737	Poxvirus A32 protein | unknown	0	0	262	-1	74459	75244	19.7737	74459	14.0628
HM004430.1_RagTag_114	BpV2_HM004430_RagTag	HM004430.1_RagTag	GVOGm0003	18.5418	Large eukaryotic DNA virus major capsid protein	Capsid_NCLDV	2.33179	390	1	75297	76466	16.2101	75297	14.6646
HM004430.1_RagTag_115	BpV2_HM004430_RagTag	HM004430.1_RagTag	GVOGm0003	16.8938	Large eukaryotic DNA virus major capsid protein	Capsid_NCLDV	2.40376	438	1	76482	77795	14.49	76482	14.609
HM004430.1_RagTag_132	BpV2_HM004430_RagTag	HM004430.1_RagTag	GVOGm0303	10.3971	ICEA Protein | ICEA Protein	0	0	237	1	86906	87616	10.3971	86906	10.2297
HM004430.1_RagTag_148	BpV2_HM004430_RagTag	HM004430.1_RagTag	GVOG10021	17.4986	Possesses two activities a DNA synthesis (polymerase) and an exonucleolytic activity that degrades single-stranded DNA in the 3'- to 5'-direction. Has a template-primer preference which is characteristic of a replicative DNA polymerase | unknown | DNA pac	IBR	4.85182	425	-1	97289	98563	12.6467	97289	8.21746
HM004430.1_RagTag_160	BpV2_HM004430_RagTag	HM004430.1_RagTag	GVOGm0018	12.1696	triglyceride mobilization | esterase of the alpha-beta hydrolase superfamily | Esterase of the alpha-beta hydrolase superfamily | phosphatidylethanolamine catabolic process | esterase of the alpha-beta hydrolase superfamily | Patatin-like phospholipase |	Patatin	1.25577	182	-1	105991	106536	10.9139	105991	7.96844
HM004430.1_RagTag_171	BpV2_HM004430_RagTag	HM004430.1_RagTag	GVOGm0160	11.9206	regulation of transcription by RNA polymerase I | SWIB/MDM2 domain	SWIB	1.76693	136	1	111451	111858	10.1536	111451	11.0059
HM004430.1_RagTag_176	BpV2_HM004430_RagTag	HM004430.1_RagTag	GVOGm0031	16.0593	YqaJ-like viral recombinase domain | YqaJ-like viral recombinase domain | YqaJ-like viral recombinase domain | unknown | YqaJ-like viral recombinase domain | YqaJ viral recombinase family | YqaJ-like viral recombinase domain | YqaJ-like viral recombinase	YqaJ	2.94287	236	1	113551	114258	13.1164	113551	9.4701
HM004430.1_RagTag_187	BpV2_HM004430_RagTag	HM004430.1_RagTag	GVOGm0088	20.2089	Catalyzes the reduction of ribonucleotides to deoxyribonucleotides. May function to provide a pool of deoxyribonucleotide precursors for DNA repair during oxygen limitation and or for immediate growth after restoration of oxygen | Negatively regulates tra	Ribonuc_red_lgC	8.03981	247	-1	120026	120766	12.1691	120026	11.293
HM004430.1_RagTag_188	BpV2_HM004430_RagTag	HM004430.1_RagTag	GVOGm0088	28.4587	Catalyzes the reduction of ribonucleotides to deoxyribonucleotides. May function to provide a pool of deoxyribonucleotide precursors for DNA repair during oxygen limitation and or for immediate growth after restoration of oxygen | Negatively regulates tra	Ribonuc_red_lgC	10.2801	553	-1	120769	122427	18.1786	120769	10.5233
HM004430.1_RagTag_203	BpV2_HM004430_RagTag	HM004430.1_RagTag	GVOG12766	24.6049	defense response to oomycetes | Serine threonine protein kinase | histone kinase activity (H3-T3 specific) | 3-phosphoinositide-dependent protein kinase activity | protein serine/threonine kinase activity | protein serine/threonine kinase activity | prote	Pkinase_Tyr	5.15143	422	-1	129441	130706	19.4534	129441	11.1248
HM004430.1_RagTag_210	BpV2_HM004430_RagTag	HM004430.1_RagTag	GVOGm0172	17.5841	Stabilizes TBP binding to an archaeal box-A promoter. Also responsible for recruiting RNA polymerase II to the pre- initiation complex (DNA-TBP-TFIIB) | TBP-class protein binding | RNA polymerase III type 3 promoter DNA binding	TFIIB	2.12322	312	1	134082	135017	15.4609	134082	13.7201
HM004430.1_RagTag_213	BpV2_HM004430_RagTag	HM004430.1_RagTag	GVOGm0868	21.8815	mRNA guanylyltransferase activity | unknown	mRNA_cap_enzyme	7.82571	326	1	136454	137431	14.0558	136454	13.9135
HM004430.1_RagTag_214	BpV2_HM004430_RagTag	HM004430.1_RagTag	GVOGm0214	13.1377	thiol-dependent ubiquitin-specific protease activity | Opioid growth factor receptor (OGFr) conserved region | catalytic activity, acting on a protein | mitochondrion organization | metalloendopeptidase inhibitor activity | ubiquitinyl hydrolase activity	UCH	1.97249	266	-1	137364	138161	11.1652	137364	14.798
HM004430.1_RagTag_215	BpV2_HM004430_RagTag	HM004430.1_RagTag	GVOGm1594	17.0206	polynucleotide 5'-phosphatase activity	mRNA_triPase	5.53284	201	1	138222	138824	11.4877	138222	14.2063
HM004430.1_RagTag_221	BpV2_HM004430_RagTag	HM004430.1_RagTag	GVOGm1694	30.8075	unknown | Phage plasmid primase, P4 | Phage plasmid primase P4 family	D5_N	1.63133	649	-1	141893	143839	29.1761	141893	10.058
HM004430.1_RagTag_234	BpV2_HM004430_RagTag	HM004430.1_RagTag	GVOG12168	13.6821	glycosyltransferase involved in LPS biosynthesis	0	0	152	-1	151905	152360	13.6821	151905	4.42117
HM004430.1_RagTag_258	BpV2_HM004430_RagTag	HM004430.1_RagTag	GVOGm0003	11.8279	Large eukaryotic DNA virus major capsid protein	Capsid_N	1.80835	227	-1	169530	170210	10.0196	169530	6.59027
HM004430.1_RagTag_260	BpV2_HM004430_RagTag	HM004430.1_RagTag	GVOGm0054	16.6973	SMART DNA-directed DNA polymerase B | DNA polymerase | DNA replication proofreading | chloroplast mRNA modification | DNA replication proofreading | leading strand elongation | DNA polymerase activity	DNA_pol_B	1.66949	334	1	171824	172825	15.0278	171824	5.51021
HM004430.1_RagTag_261	BpV2_HM004430_RagTag	HM004430.1_RagTag	GVOG03001	12.5499	DNA replication proofreading | leading strand elongation | DNA polymerase | DNA polymerase activity	0	0	251	1	172978	173730	12.5499	172978	5.72482
HM004430.1_RagTag_268	BpV2_HM004430_RagTag	HM004430.1_RagTag	GVOGm0003	13.0614	Large eukaryotic DNA virus major capsid protein	Capsid_N	1.4083	440	-1	176016	177335	11.6531	176016	7.51559
HM004430.1_RagTag_269	BpV2_HM004430_RagTag	HM004430.1_RagTag	GVOG05686	12.973	DNA topoisomerase type II (ATP-hydrolyzing) activity | A type II topoisomerase that negatively supercoils closed circular double-stranded (ds) DNA in an ATP-dependent manner to modulate DNA topology and maintain chromosomes in an underwound state. Negativ	DNA_topoisoIV	2.6013	176	-1	177345	177872	10.3718	177345	7.45896
HM004430.1_RagTag_277	BpV2_HM004430_RagTag	HM004430.1_RagTag	GVOG10851	23.0196	PFAM Glycosyl transferases group 1 | glycogen (starch) synthase activity | COG0438 Glycosyltransferase | PFAM Glycosyl transferase, group 1 | PFAM Glycosyl transferase, group 1 | Glycosyl transferases group 1 | PFAM Glycosyl transferase, group 1	Glyco_trans_1_4	6.05927	327	-1	183941	184921	16.9603	183941	12.059
HM004430.1_RagTag_282	BpV2_HM004430_RagTag	HM004430.1_RagTag	GVOGm0872	13.6858	unknown | unknown | unknown | atp synthase	0	0	152	1	187104	187559	13.6858	187104	12.9092

## Sheet: RCC257_BVMAGS_only
HMM_cluster	RCC257_subset_scaffolds	BV_vMAGs	Uniprot or VOG	Description	E-value (full sequence)	score	bias
I2320	1	1	YHDJ_ECOLI	DNA adenine methyltransferase YhdJ OS=Escherichia coli (strain K12	1.6e-25	94.8	0.1
I2321	1	1	YP_009052178.1	putative methyltransferase [Aureococcus anophagefferens virus]	3.6e-41	145.7	4.9
I2340	1	1	YP_004061542.1	DUFF5855 similar to neurofilament protein [BpV1]	5.5e-166	557.5	67
I2341	1	1	YP_004061557	DUF5756 [BpV1]	2.7e-20	77.5	1.3
I2346	1	1	N/A	N/A
I2347	1	1	N/A	N/A
I2348	1	1	YP_001648133.2	hypothetical [OtV5]	8.5e-07	34	1
I2349	1	1	YP_004061690.1	DUF5773 [OlV1]	7.5e-09	40.8	5.9
I2350	1	1	YP_009465930.1	DUF5773 [Dishui lake phycodnavirus 1]	1.1e-12	53.1	3.3
I2351	1	1	YP_004063626.1	hypothetical [OtV2]	2.6e-40	143.6	15.5
I2369	1	1	YP_004061518.1	DUF5762 [BpV1]	3e-26	95.8	3.1
I2370	1	1	YP_004061552.1	similar to Ribonuclease III [BpV2]	9.62e-12	50.3	0.5
I2371	1	1	YP_004061535.1	hypothetical [BpV1]	5.5e-12	51	9.1
I2372	1	1	ARF08749.1	hypothetical [Catovirus 1]	4.3e-13	54.1	10.5
I2374	1	1	YP_004061915.1	4-hydroxy-2-oxopentanoic acid aldolase [MpV1]	1.8e-10	45.5	2.4
I2375	1	1	YP_009665084.1	Pyrimidine (PYR) binding domain of DXS, and transketolase protein [MpV_SP1]	2.5e-78	266.5	0.5
I2376	1	1	YP_009665083.1	Transketolase domain-containing protein [MpV_SP1]	1.3e-107	363.1	7.1
I2377	1	1	YP_009665082.1	adenosylmethionine-dependent methyltransferases (SAM or AdoMet-MTase) [MpV_SP1]	8.6e-88	298.9	8
I2380	1	1	YP_009173577.1	ICEA 1 virulence factor [Chrysochromulina ericina virus]	0.00039	24.9	2.5
I2381	1	1	YP_004061450.1	hypothetical [BpV1]	4e-18	69.5	3.6
I2405	1	1	YP_009465878.1	hypothetical [Dishui lake phycodnavirus 1]	3.4e-09	41.4	0.2
I2407	1	1	N/A	N/A
I2411	1	1	N/A	N/A
I2412	1	1	AYV75274.1	hypothetical [Terrestrivirus sp.]	1.2e-25	95.5	7.8
I2416	1	1	YP_004061591.1	nuclease family [BpV1]	6.1e-07	34.3	1.2
I2417	1	1	YP_004061616.1	hypothetical [BpV1]	1.7e-22	84	3.4

## Sheet: RCC257_BpV2_vMAG_allannot
protein_ids	genome	replicon	vog	virbit	vdesc	pfam	pfambit	protlength	strand	start	end	score	cumsum	rolling
HM004430.1_RagTag_221	BpV2_HM004430_RagTag	HM004430.1_RagTag	GVOGm1694	30.8075	unknown | Phage plasmid primase, P4 | Phage plasmid primase P4 family	D5_N	1.63133	649	-1	141893	143839	29.1761	141893	10.058
HM004430.1_RagTag_289	BpV2_HM004430_RagTag	HM004430.1_RagTag	GVOG00399	27.1367		0	0	439	1	189964	191280	27.1367	189964	10.2669
HM004430.1_RagTag_120	BpV2_HM004430_RagTag	HM004430.1_RagTag	GVOG06589	25.1356	no_annote	0	0	435	-1	79689	80993	25.1356	79689	13.9732
HM004430.1_RagTag_191	BpV2_HM004430_RagTag	HM004430.1_RagTag	GVOG06573	23.2293	no_annote	0	0	295	-1	123251	124135	23.2293	123251	10.7055
HM004430.1_RagTag_143	BpV2_HM004430_RagTag	HM004430.1_RagTag	GVOG04350	23.0695	no_annote	0	0	376	-1	93859	94986	23.0695	93859	10.3116
HM004430.1_RagTag_244	BpV2_HM004430_RagTag	HM004430.1_RagTag	GVOGm1146	22.7552	no_annote	0	0	362	-1	161881	162966	22.7552	161881	9.20881
HM004430.1_RagTag_119	BpV2_HM004430_RagTag	HM004430.1_RagTag	GVOGm1008	22.0975	no_annote	0	0	308	-1	78712	79635	22.0975	78712	13.9769
HM004430.1_RagTag_75	BpV2_HM004430_RagTag	HM004430.1_RagTag	GVOGm0013	23.2164	PFAM helicase domain protein | Type III restriction enzyme res subunit | DEAD DEAH box helicase | Type I site-specific restriction-modification system, R (Restriction) subunit and related | DEAD DEAH box helicase domain protein | ATP-dependent DNA helicas	DEAD	2.44214	445	1	46621	47955	20.7742	46621	8.91179
HM004430.1_RagTag_139	BpV2_HM004430_RagTag	HM004430.1_RagTag	GVOGm0386	20.722	no_annote	0	0	532	-1	91077	92672	20.722	91077	9.76846
HM004430.1_RagTag_169	BpV2_HM004430_RagTag	HM004430.1_RagTag	GVOG04466	20.4622	no_annote	0	0	274	-1	110293	111114	20.4622	110293	10.3577
HM004430.1_RagTag_12	BpV2_HM004430_RagTag	HM004430.1_RagTag	GVOG13327	26.2355	unknown | DNA polymerase III is a complex, multichain enzyme responsible for most of the replicative synthesis in bacteria. The epsilon subunit contain the editing function and is a proofreading 3'-5' exonuclease | PFAM Exonuclease, RNase T and DNA polyme	PDDEXK_1	5.96952	433	-1	5727	7025	20.266	5727	9.76631
HM004430.1_RagTag_279	BpV2_HM004430_RagTag	HM004430.1_RagTag	GVOG09066	20.0599	no_annote	0	0	250	-1	185232	185981	20.0599	185232	12.4252
HM004430.1_RagTag_223	BpV2_HM004430_RagTag	HM004430.1_RagTag	GVOG07665	19.9198	no_annote	0	0	407	-1	144257	145477	19.9198	144257	9.56845
HM004430.1_RagTag_113	BpV2_HM004430_RagTag	HM004430.1_RagTag	GVOGm0760	19.7737	Poxvirus A32 protein | unknown	0	0	262	-1	74459	75244	19.7737	74459	14.0628
HM004430.1_RagTag_203	BpV2_HM004430_RagTag	HM004430.1_RagTag	GVOG12766	24.6049	defense response to oomycetes | Serine threonine protein kinase | histone kinase activity (H3-T3 specific) | 3-phosphoinositide-dependent protein kinase activity | protein serine/threonine kinase activity | protein serine/threonine kinase activity | prote	Pkinase_Tyr	5.15143	422	-1	129441	130706	19.4534	129441	11.1248
HM004430.1_RagTag_212	BpV2_HM004430_RagTag	HM004430.1_RagTag	GVOG09788	19.0657	no_annote	0	0	215	1	135783	136427	19.0657	135783	13.5396
HM004430.1_RagTag_58	BpV2_HM004430_RagTag	HM004430.1_RagTag	GVOGm1621	18.9367	no_annote	0	0	271	1	36398	37210	18.9367	36398	10.3479
HM004430.1_RagTag_72	BpV2_HM004430_RagTag	HM004430.1_RagTag	GVOGm0071	18.5688	Catalyzes the 6-electron oxidation of protoporphyrinogen-IX to form protoporphyrin-IX | oxidoreductase activity | Protoporphyrinogen oxidase | oxidoreductase activity | COG1233 Phytoene dehydrogenase and related proteins | tRNA (5-methylaminomethyl-2-thio	0	0	360	1	45021	46100	18.5688	45021	8.92011
HM004430.1_RagTag_211	BpV2_HM004430_RagTag	HM004430.1_RagTag	GVOGm0299	18.4418	no_annote	0	0	243	1	135035	135763	18.4418	135035	13.0367
HM004430.1_RagTag_188	BpV2_HM004430_RagTag	HM004430.1_RagTag	GVOGm0088	28.4587	Catalyzes the reduction of ribonucleotides to deoxyribonucleotides. May function to provide a pool of deoxyribonucleotide precursors for DNA repair during oxygen limitation and or for immediate growth after restoration of oxygen | Negatively regulates tra	Ribonuc_red_lgC	10.2801	553	-1	120769	122427	18.1786	120769	10.5233
HM004430.1_RagTag_57	BpV2_HM004430_RagTag	HM004430.1_RagTag	GVOGm1015	18.1356	no_annote	0	0	353	-1	35296	36354	18.1356	35296	10.2027
HM004430.1_RagTag_137	BpV2_HM004430_RagTag	HM004430.1_RagTag	GVOG02266	17.9805	no_annote	0	0	193	1	89506	90084	17.9805	89506	8.67879
HM004430.1_RagTag_167	BpV2_HM004430_RagTag	HM004430.1_RagTag	GVOG04466	17.8997	no_annote	0	0	234	-1	109204	109905	17.8997	109204	9.71379
HM004430.1_RagTag_220	BpV2_HM004430_RagTag	HM004430.1_RagTag	GVOGm0835	18.8786	no_annote	TBP	1.3743	302	-1	140962	141867	17.5043	140962	10.8034
HM004430.1_RagTag_159	BpV2_HM004430_RagTag	HM004430.1_RagTag	GVOG00140	17.3321	no_annote	0	0	668	-1	103964	105967	17.3321	103964	6.77512
HM004430.1_RagTag_20	BpV2_HM004430_RagTag	HM004430.1_RagTag	GVOGm1638	17.2076	no_annote	0	0	249	-1	14948	15694	17.2076	14948	10.4874
HM004430.1_RagTag_277	BpV2_HM004430_RagTag	HM004430.1_RagTag	GVOG10851	23.0196	PFAM Glycosyl transferases group 1 | glycogen (starch) synthase activity | COG0438 Glycosyltransferase | PFAM Glycosyl transferase, group 1 | PFAM Glycosyl transferase, group 1 | Glycosyl transferases group 1 | PFAM Glycosyl transferase, group 1	Glyco_trans_1_4	6.05927	327	-1	183941	184921	16.9603	183941	12.059
HM004430.1_RagTag_180	BpV2_HM004430_RagTag	HM004430.1_RagTag	GVOGm0240	16.9558	unknown | unknown | unknown	0	0	324	1	116132	117103	16.9558	116132	9.72133
HM004430.1_RagTag_97	BpV2_HM004430_RagTag	HM004430.1_RagTag	GVOG10311	18.1135	no_annote	NUDIX	1.1881	177	1	65833	66363	16.9254	65833	10.133
HM004430.1_RagTag_61	BpV2_HM004430_RagTag	HM004430.1_RagTag	GVOGm1621	16.7183	no_annote	0	0	290	1	38016	38885	16.7183	38016	8.90675
HM004430.1_RagTag_40	BpV2_HM004430_RagTag	HM004430.1_RagTag	GVOGm1048	18.6065	COG0463 Glycosyltransferases involved in cell wall biogenesis | Glycosyl transferase family 2	Glycos_transf_2	2.0576	218	1	25530	26183	16.5489	25530	9.30291
HM004430.1_RagTag_178	BpV2_HM004430_RagTag	HM004430.1_RagTag	GVOG04568	16.4651	no_annote	0	0	195	1	114943	115527	16.4651	114943	8.69404
HM004430.1_RagTag_83	BpV2_HM004430_RagTag	HM004430.1_RagTag	GVOGm0115	16.2911	unknown	0	0	294	-1	54889	55770	16.2911	54889	8.42911
HM004430.1_RagTag_128	BpV2_HM004430_RagTag	HM004430.1_RagTag	GVOGm0956	16.2173	no_annote	0	0	201	-1	84496	85098	16.2173	84496	9.07143
HM004430.1_RagTag_114	BpV2_HM004430_RagTag	HM004430.1_RagTag	GVOGm0003	18.5418	Large eukaryotic DNA virus major capsid protein	Capsid_NCLDV	2.33179	390	1	75297	76466	16.2101	75297	14.6646
HM004430.1_RagTag_219	BpV2_HM004430_RagTag	HM004430.1_RagTag	GVOGm0835	16.14	no_annote	0	0	296	-1	140066	140953	16.14	140066	12.0744
HM004430.1_RagTag_245	BpV2_HM004430_RagTag	HM004430.1_RagTag	GVOGm0002	16.0281	unknown	0	0	283	-1	163119	163967	16.0281	163119	9.10154
HM004430.1_RagTag_7	BpV2_HM004430_RagTag	HM004430.1_RagTag	GVOGm1099	15.9311	no_annote	0	0	297	-1	3922	4812	15.9311	3922	10.2184
HM004430.1_RagTag_121	BpV2_HM004430_RagTag	HM004430.1_RagTag	GVOGm0176	15.9185	no_annote	0	0	133	-1	80996	81394	15.9185	80996	13.7361
HM004430.1_RagTag_206	BpV2_HM004430_RagTag	HM004430.1_RagTag	GVOGm1270	15.9091	no_annote	0	0	164	1	131650	132141	15.9091	131650	13.1332
HM004430.1_RagTag_209	BpV2_HM004430_RagTag	HM004430.1_RagTag	GVOG09142	15.7924	no_annote	0	0	176	1	133504	134031	15.7924	133504	13.6009
HM004430.1_RagTag_284	BpV2_HM004430_RagTag	HM004430.1_RagTag	GVOGm1070	15.6493	no_annote	0	0	198	1	188107	188700	15.6493	188107	12.149
HM004430.1_RagTag_111	BpV2_HM004430_RagTag	HM004430.1_RagTag	GVOGm0668	15.5403	no_annote	0	0	170	-1	73663	74172	15.5403	73663	12.375
HM004430.1_RagTag_210	BpV2_HM004430_RagTag	HM004430.1_RagTag	GVOGm0172	17.5841	Stabilizes TBP binding to an archaeal box-A promoter. Also responsible for recruiting RNA polymerase II to the pre- initiation complex (DNA-TBP-TFIIB) | TBP-class protein binding | RNA polymerase III type 3 promoter DNA binding	TFIIB	2.12322	312	1	134082	135017	15.4609	134082	13.7201
HM004430.1_RagTag_229	BpV2_HM004430_RagTag	HM004430.1_RagTag	GVOGm0002	15.3101	unknown	0	0	239	1	149021	149737	15.3101	149021	4.8517
HM004430.1_RagTag_126	BpV2_HM004430_RagTag	HM004430.1_RagTag	GVOGm0048	15.2578	no_annote	0	0	279	-1	83211	84047	15.2578	83211	10.6915
HM004430.1_RagTag_166	BpV2_HM004430_RagTag	HM004430.1_RagTag	GVOGm0831	15.2086	no_annote	0	0	182	-1	108639	109184	15.2086	108639	10.5408
HM004430.1_RagTag_15	BpV2_HM004430_RagTag	HM004430.1_RagTag	GVOG00753	15.202	no_annote	0	0	724	1	9555	11726	15.202	9555	10.1648
HM004430.1_RagTag_260	BpV2_HM004430_RagTag	HM004430.1_RagTag	GVOGm0054	16.6973	SMART DNA-directed DNA polymerase B | DNA polymerase | DNA replication proofreading | chloroplast mRNA modification | DNA replication proofreading | leading strand elongation | DNA polymerase activity	DNA_pol_B	1.66949	334	1	171824	172825	15.0278	171824	5.51021
HM004430.1_RagTag_88	BpV2_HM004430_RagTag	HM004430.1_RagTag	GVOGm1723	15.02	no_annote	0	0	170	1	56645	57154	15.02	56645	8.20596
HM004430.1_RagTag_116	BpV2_HM004430_RagTag	HM004430.1_RagTag	GVOG10300	14.9733	no_annote	0	0	151	1	77795	78247	14.9733	77795	14.0311
HM004430.1_RagTag_194	BpV2_HM004430_RagTag	HM004430.1_RagTag	GVOGm0889	14.8661	no_annote	0	0	162	-1	125556	126041	14.8661	125556	10.479
HM004430.1_RagTag_43	BpV2_HM004430_RagTag	HM004430.1_RagTag	GVOGm0928	14.8054	no_annote	0	0	171	1	27642	28154	14.8054	27642	9.10004
HM004430.1_RagTag_77	BpV2_HM004430_RagTag	HM004430.1_RagTag	GVOG00049	14.7139	no_annote	0	0	712	1	48420	50555	14.7139	48420	9.91043
HM004430.1_RagTag_115	BpV2_HM004430_RagTag	HM004430.1_RagTag	GVOGm0003	16.8938	Large eukaryotic DNA virus major capsid protein	Capsid_NCLDV	2.40376	438	1	76482	77795	14.49	76482	14.609
HM004430.1_RagTag_29	BpV2_HM004430_RagTag	HM004430.1_RagTag	GVOGm0310	14.128	no_annote	0	0	145	-1	18820	19254	14.128	18820	9.04663
HM004430.1_RagTag_38	BpV2_HM004430_RagTag	HM004430.1_RagTag	GVOGm0363	14.0641	unknown | negative regulation of septation initiation signaling | unknown | negative regulation of septation initiation signaling | Glycosyl transferases group 1	0	0	322	1	23837	24802	14.0641	23837	9.36188
HM004430.1_RagTag_213	BpV2_HM004430_RagTag	HM004430.1_RagTag	GVOGm0868	21.8815	mRNA guanylyltransferase activity | unknown	mRNA_cap_enzyme	7.82571	326	1	136454	137431	14.0558	136454	13.9135
HM004430.1_RagTag_99	BpV2_HM004430_RagTag	HM004430.1_RagTag	GVOGm0085	19.1599	DNA primase activity	PPL4	5.17882	303	1	66614	67522	13.981	66614	10.2282
HM004430.1_RagTag_52	BpV2_HM004430_RagTag	HM004430.1_RagTag	GVOGm0510	13.7913	unknown	0	0	122	1	30095	30460	13.7913	30095	9.27331
HM004430.1_RagTag_63	BpV2_HM004430_RagTag	HM004430.1_RagTag	GVOGm1286	13.7804	no_annote	0	0	233	1	39653	40351	13.7804	39653	9.10441
HM004430.1_RagTag_282	BpV2_HM004430_RagTag	HM004430.1_RagTag	GVOGm0872	13.6858	unknown | unknown | unknown | atp synthase	0	0	152	1	187104	187559	13.6858	187104	12.9092
HM004430.1_RagTag_234	BpV2_HM004430_RagTag	HM004430.1_RagTag	GVOG12168	13.6821	glycosyltransferase involved in LPS biosynthesis	0	0	152	-1	151905	152360	13.6821	151905	4.42117
HM004430.1_RagTag_216	BpV2_HM004430_RagTag	HM004430.1_RagTag	GVOGm0972	13.6602	no_annote	0	0	129	1	138995	139381	13.6602	138995	14.9519
HM004430.1_RagTag_94	BpV2_HM004430_RagTag	HM004430.1_RagTag	GVOGm0003	15.5628	Large eukaryotic DNA virus major capsid protein	Capsid_NCLDV	2.06883	379	1	64123	65259	13.494	64123	9.65416
HM004430.1_RagTag_286	BpV2_HM004430_RagTag	HM004430.1_RagTag	GVOGm0513	13.4685	no_annote	0	0	226	1	188895	189572	13.4685	188895	10.9331
HM004430.1_RagTag_164	BpV2_HM004430_RagTag	HM004430.1_RagTag	GVOGm1770	13.4276	no_annote	0	0	126	-1	107595	107972	13.4276	107595	10.0463
HM004430.1_RagTag_19	BpV2_HM004430_RagTag	HM004430.1_RagTag	GVOG11896	16.1245	ATP-dependent specificity component of the Clp protease. It directs the protease to specific substrates. Can perform chaperone functions in the absence of ClpP | ATPase which is responsible for recognizing, binding, unfolding and translocation of substrat	AAA	2.71201	329	-1	13912	14898	13.4125	13912	10.9641
HM004430.1_RagTag_186	BpV2_HM004430_RagTag	HM004430.1_RagTag	GVOGm0021	13.394	no_annote	0	0	206	-1	119312	119929	13.394	119312	10.3019
HM004430.1_RagTag_35	BpV2_HM004430_RagTag	HM004430.1_RagTag	GVOG06656	19.6469	Catalyzes the transfer of a two-carbon ketol group from a ketose donor to an aldose acceptor, via a covalent intermediate with the cofactor thiamine pyrophosphate | Transketolase, thiamine diphosphate binding domain | PFAM Transketolase domain protein | t	Transketolase_N	6.27736	206	1	22290	22907	13.3695	22290	8.6056
HM004430.1_RagTag_73	BpV2_HM004430_RagTag	HM004430.1_RagTag	GVOGm0590	13.2288	no_annote	0	0	120	1	46097	46456	13.2288	46097	8.06091
HM004430.1_RagTag_217	BpV2_HM004430_RagTag	HM004430.1_RagTag	GVOGm1309	13.2061	no_annote	0	0	123	-1	139353	139721	13.2061	139353	13.6419
HM004430.1_RagTag_56	BpV2_HM004430_RagTag	HM004430.1_RagTag	GVOGm1015	13.1719	no_annote	0	0	300	-1	34439	35338	13.1719	34439	10.7484
HM004430.1_RagTag_176	BpV2_HM004430_RagTag	HM004430.1_RagTag	GVOGm0031	16.0593	YqaJ-like viral recombinase domain | YqaJ-like viral recombinase domain | YqaJ-like viral recombinase domain | unknown | YqaJ-like viral recombinase domain | YqaJ viral recombinase family | YqaJ-like viral recombinase domain | YqaJ-like viral recombinase	YqaJ	2.94287	236	1	113551	114258	13.1164	113551	9.4701
HM004430.1_RagTag_27	BpV2_HM004430_RagTag	HM004430.1_RagTag	GVOGm0202	13.1149	unknown	0	0	142	1	18046	18471	13.1149	18046	9.38219
HM004430.1_RagTag_45	BpV2_HM004430_RagTag	HM004430.1_RagTag	GVOGm1730	12.9422		0	0	135	-1	28297	28701	12.9422	28297	8.61516
HM004430.1_RagTag_65	BpV2_HM004430_RagTag	HM004430.1_RagTag	GVOGm1332	12.888	no_annote	0	0	98	-1	41304	41597	12.888	41304	8.6057
HM004430.1_RagTag_118	BpV2_HM004430_RagTag	HM004430.1_RagTag	GVOGm1036	12.775	no_annote	0	0	95	1	78438	78722	12.775	78438	13.9958
HM004430.1_RagTag_14	BpV2_HM004430_RagTag	HM004430.1_RagTag	GVOGm0548	31.7695	Cell shape determining protein MreB Mrl | ribosomal large subunit binding | Heat shock 70 kDa protein | unfolded protein binding | ATP binding | nuclear pore complex assembly | Heat shock 70 kDa protein | ATP binding | unknown | ATP binding | ethanolamine	HSP70	19.0023	631	-1	7600	9492	12.7672	7600	10.5369
HM004430.1_RagTag_53	BpV2_HM004430_RagTag	HM004430.1_RagTag	GVOG11016	12.7554	no_annote	0	0	169	-1	30437	30943	12.7554	30437	8.86364
HM004430.1_RagTag_283	BpV2_HM004430_RagTag	HM004430.1_RagTag	GVOGm1070	12.7436	no_annote	0	0	171	1	187578	188090	12.7436	187578	12.929
HM004430.1_RagTag_148	BpV2_HM004430_RagTag	HM004430.1_RagTag	GVOG10021	17.4986	Possesses two activities a DNA synthesis (polymerase) and an exonucleolytic activity that degrades single-stranded DNA in the 3'- to 5'-direction. Has a template-primer preference which is characteristic of a replicative DNA polymerase | unknown | DNA pac	IBR	4.85182	425	-1	97289	98563	12.6467	97289	8.21746
HM004430.1_RagTag_49	BpV2_HM004430_RagTag	HM004430.1_RagTag	GVOGm0894	12.6254	no_annote	0	0	123	1	29323	29691	12.6254	29323	8.42201
HM004430.1_RagTag_76	BpV2_HM004430_RagTag	HM004430.1_RagTag	GVOG00049	12.6095	no_annote	0	0	143	1	47980	48408	12.6095	47980	9.99787
HM004430.1_RagTag_261	BpV2_HM004430_RagTag	HM004430.1_RagTag	GVOG03001	12.5499	DNA replication proofreading | leading strand elongation | DNA polymerase | DNA polymerase activity	0	0	251	1	172978	173730	12.5499	172978	5.72482
HM004430.1_RagTag_175	BpV2_HM004430_RagTag	HM004430.1_RagTag	GVOG04460	12.3855	no_annote	0	0	115	1	113181	113525	12.3855	113181	9.84066
HM004430.1_RagTag_78	BpV2_HM004430_RagTag	HM004430.1_RagTag	GVOG03539	18.1742	unknown	Peptidase_S74	5.87583	895	1	50577	53261	12.2983	50577	9.42773
HM004430.1_RagTag_281	BpV2_HM004430_RagTag	HM004430.1_RagTag	GVOG06071	12.2841	no_annote	0	0	271	1	186205	187017	12.2841	186205	11.6095
HM004430.1_RagTag_249	BpV2_HM004430_RagTag	HM004430.1_RagTag	GVOGm0710	12.2393	no_annote	0	0	159	1	165095	165571	12.2393	165095	9.32342
HM004430.1_RagTag_1	BpV2_HM004430_RagTag	HM004430.1_RagTag	GVOGm1099	12.227	no_annote	0	0	171	-1	3	515	12.227	3	10.526
HM004430.1_RagTag_272	BpV2_HM004430_RagTag	HM004430.1_RagTag	GVOGm1295	12.1984	no_annote	0	0	118	-1	181841	182194	12.1984	181841	9.3398
HM004430.1_RagTag_21	BpV2_HM004430_RagTag	HM004430.1_RagTag	GVOGm1662	12.1902	no_annote	0	0	89	-1	15702	15968	12.1902	15702	10.0624
HM004430.1_RagTag_187	BpV2_HM004430_RagTag	HM004430.1_RagTag	GVOGm0088	20.2089	Catalyzes the reduction of ribonucleotides to deoxyribonucleotides. May function to provide a pool of deoxyribonucleotide precursors for DNA repair during oxygen limitation and or for immediate growth after restoration of oxygen | Negatively regulates tra	Ribonuc_red_lgC	8.03981	247	-1	120026	120766	12.1691	120026	11.293
HM004430.1_RagTag_168	BpV2_HM004430_RagTag	HM004430.1_RagTag	GVOG04466	12.1614	no_annote	0	0	135	-1	109892	110296	12.1614	109892	9.81189
HM004430.1_RagTag_134	BpV2_HM004430_RagTag	HM004430.1_RagTag	GVOG10683	12	unknown | unknown	0	0	285	1	87944	88798	12	87944	9.16359
HM004430.1_RagTag_146	BpV2_HM004430_RagTag	HM004430.1_RagTag	GVOGm1398	12	no_annote	0	0	116	-1	96188	96535	12	96188	8.82519
HM004430.1_RagTag_198	BpV2_HM004430_RagTag	HM004430.1_RagTag	GVOG11266	12	no_annote	0	0	79	1	127495	127731	12	127495	10.3263
HM004430.1_RagTag_104	BpV2_HM004430_RagTag	HM004430.1_RagTag	GVOGm0073	11.9875	no_annote	0	0	287	-1	69075	69935	11.9875	69075	11.4198
HM004430.1_RagTag_89	BpV2_HM004430_RagTag	HM004430.1_RagTag	GVOGm0003	13.6602	Large eukaryotic DNA virus major capsid protein	Capsid_N	1.68936	273	1	57184	58002	11.9708	57184	8.25558
HM004430.1_RagTag_246	BpV2_HM004430_RagTag	HM004430.1_RagTag	GVOGm0644	11.9038	no_annote	0	0	119	1	163978	164334	11.9038	163978	9.66381
HM004430.1_RagTag_205	BpV2_HM004430_RagTag	HM004430.1_RagTag	GVOGm0021	11.8954	no_annote	0	0	188	-1	131007	131570	11.8954	131007	12.9961
HM004430.1_RagTag_3	BpV2_HM004430_RagTag	HM004430.1_RagTag	GVOGm1015	11.8743	no_annote	0	0	208	-1	2071	2694	11.8743	2071	9.50245
HM004430.1_RagTag_250	BpV2_HM004430_RagTag	HM004430.1_RagTag	GVOGm0323	11.8406	unknown	0	0	122	-1	165543	165908	11.8406	165543	9.15956
HM004430.1_RagTag_110	BpV2_HM004430_RagTag	HM004430.1_RagTag	GVOGm1115	11.8322	no_annote	0	0	140	1	73247	73666	11.8322	73247	12.2642
HM004430.1_RagTag_190	BpV2_HM004430_RagTag	HM004430.1_RagTag	GVOGm0263	11.8322	no_annote	0	0	135	1	122733	123137	11.8322	122733	10.3457
HM004430.1_RagTag_150	BpV2_HM004430_RagTag	HM004430.1_RagTag	GVOGm1403	11.811	no_annote	0	0	90	-1	98770	99039	11.811	98770	7.52915
HM004430.1_RagTag_30	BpV2_HM004430_RagTag	HM004430.1_RagTag	GVOGm1326	17.672	RbcX protein | PFAM RbcX protein	RcbX	5.89915	163	-1	19279	19767	11.7729	19279	9.02802
HM004430.1_RagTag_32	BpV2_HM004430_RagTag	HM004430.1_RagTag	GVOGm1503	11.7558	no_annote	0	0	102	-1	20414	20719	11.7558	20414	9.55858
HM004430.1_RagTag_276	BpV2_HM004430_RagTag	HM004430.1_RagTag	GVOGm1052	11.7004	no_annote	0	0	74	1	183669	183890	11.7004	183669	11.7071
HM004430.1_RagTag_268	BpV2_HM004430_RagTag	HM004430.1_RagTag	GVOGm0003	13.0614	Large eukaryotic DNA virus major capsid protein	Capsid_N	1.4083	440	-1	176016	177335	11.6531	176016	7.51559
HM004430.1_RagTag_25	BpV2_HM004430_RagTag	HM004430.1_RagTag	GVOGm0173	12.9074	termination of RNA polymerase III transcription | termination of RNA polymerase I transcription | Belongs to the archaeal rpoM eukaryotic RPA12 RPB9 RPC11 RNA polymerase family | transcription, DNA-templated	TFIIS_C	1.25995	172	-1	17112	17627	11.6474	17112	9.9649
HM004430.1_RagTag_154	BpV2_HM004430_RagTag	HM004430.1_RagTag	GVOGm1403	11.606	no_annote	0	0	90	-1	99764	100033	11.606	99764	6.44916
HM004430.1_RagTag_100	BpV2_HM004430_RagTag	HM004430.1_RagTag	GVOGm0210	11.5672	no_annote	0	0	118	1	67678	68031	11.5672	67678	10.6239
HM004430.1_RagTag_225	BpV2_HM004430_RagTag	HM004430.1_RagTag	GVOGm0060	11.5672	unknown	0	0	183	1	147000	147548	11.5672	147000	8.74113
HM004430.1_RagTag_215	BpV2_HM004430_RagTag	HM004430.1_RagTag	GVOGm1594	17.0206	polynucleotide 5'-phosphatase activity	mRNA_triPase	5.53284	201	1	138222	138824	11.4877	138222	14.2063
HM004430.1_RagTag_189	BpV2_HM004430_RagTag	HM004430.1_RagTag	GVOGm0459	11.4761	no_annote	0	0	79	-1	122458	122694	11.4761	122458	10.2638
HM004430.1_RagTag_202	BpV2_HM004430_RagTag	HM004430.1_RagTag	GVOGm0273	11.4193	no_annote	0	0	94	-1	129150	129431	11.4193	129150	10.4547
HM004430.1_RagTag_200	BpV2_HM004430_RagTag	HM004430.1_RagTag	GVOGm0640	11.393	unknown | unknown | unknown	0	0	178	-1	128367	128900	11.393	128367	10.43
HM004430.1_RagTag_26	BpV2_HM004430_RagTag	HM004430.1_RagTag	GVOG06363	11.3666	no_annote	0	0	70	-1	17799	18008	11.3666	17799	9.71656
HM004430.1_RagTag_69	BpV2_HM004430_RagTag	HM004430.1_RagTag	GVOGm0873	11.2916	unusual protein kinase | regulation of tocopherol cyclase activity | kinase activity | Is probably a protein kinase regulator of UbiI activity which is involved in aerobic coenzyme Q (ubiquinone) biosynthesis | ubiquinone biosynthetic process	0	0	138	-1	43372	43785	11.2916	43372	8.88307
HM004430.1_RagTag_23	BpV2_HM004430_RagTag	HM004430.1_RagTag	GVOG08067	11.2339	no_annote	0	0	143	-1	16294	16722	11.2339	16294	9.92451
HM004430.1_RagTag_124	BpV2_HM004430_RagTag	HM004430.1_RagTag	GVOGm0008	11.2116	no_annote	0	0	162	-1	82311	82796	11.2116	82311	11.5909
HM004430.1_RagTag_247	BpV2_HM004430_RagTag	HM004430.1_RagTag	GVOGm1707	11.1982	no_annote	0	0	157	1	164350	164820	11.1982	164350	9.21649
HM004430.1_RagTag_214	BpV2_HM004430_RagTag	HM004430.1_RagTag	GVOGm0214	13.1377	thiol-dependent ubiquitin-specific protease activity | Opioid growth factor receptor (OGFr) conserved region | catalytic activity, acting on a protein | mitochondrion organization | metalloendopeptidase inhibitor activity | ubiquitinyl hydrolase activity	UCH	1.97249	266	-1	137364	138161	11.1652	137364	14.798
HM004430.1_RagTag_95	BpV2_HM004430_RagTag	HM004430.1_RagTag	GVOGm0372	11.1265	no_annote	0	0	73	1	65301	65519	11.1265	65301	10.3923
HM004430.1_RagTag_103	BpV2_HM004430_RagTag	HM004430.1_RagTag	GVOGm1254	11.1131	no_annote	0	0	89	-1	68621	68887	11.1131	68621	11.0804
HM004430.1_RagTag_117	BpV2_HM004430_RagTag	HM004430.1_RagTag	GVOG10820	11.1131	no_annote	0	0	69	1	78207	78413	11.1131	78207	14.0473
HM004430.1_RagTag_264	BpV2_HM004430_RagTag	HM004430.1_RagTag	GVOGm0335	11.095	no_annote	0	0	127	1	174914	175294	11.095	174914	7.13799
HM004430.1_RagTag_102	BpV2_HM004430_RagTag	HM004430.1_RagTag	GVOGm1626	11.0725	no_annote	0	0	92	1	68359	68634	11.0725	68359	11.0334
HM004430.1_RagTag_125	BpV2_HM004430_RagTag	HM004430.1_RagTag	GVOGm0647	11.0589	no_annote	0	0	104	-1	82899	83210	11.0589	82899	11.5432
HM004430.1_RagTag_163	BpV2_HM004430_RagTag	HM004430.1_RagTag	GVOGm1532	11.0227	no_annote	0	0	86	-1	107338	107595	11.0227	107338	9.36944
HM004430.1_RagTag_36	BpV2_HM004430_RagTag	HM004430.1_RagTag	GVOG03757	16.6072	dehydrogenase e1 component | PFAM Transketolase central region | Transketolase | Catalyzes the acyloin condensation reaction between C atoms 2 and 3 of pyruvate and glyceraldehyde 3-phosphate to yield 1-deoxy-D-xylulose-5-phosphate (DXP)	Transket_pyr	5.61249	157	1	22907	23377	10.9947	22907	9.59263
HM004430.1_RagTag_177	BpV2_HM004430_RagTag	HM004430.1_RagTag	GVOG01243	10.9864	no_annote	0	0	82	1	114288	114533	10.9864	114288	8.72527
HM004430.1_RagTag_109	BpV2_HM004430_RagTag	HM004430.1_RagTag	GVOG12750	10.9681	unknown	0	0	127	1	72664	73044	10.9681	72664	12.2615
HM004430.1_RagTag_135	BpV2_HM004430_RagTag	HM004430.1_RagTag	GVOG04747	10.9316	no_annote	0	0	92	-1	88775	89050	10.9316	88775	8.45774
HM004430.1_RagTag_160	BpV2_HM004430_RagTag	HM004430.1_RagTag	GVOGm0018	12.1696	triglyceride mobilization | esterase of the alpha-beta hydrolase superfamily | Esterase of the alpha-beta hydrolase superfamily | phosphatidylethanolamine catabolic process | esterase of the alpha-beta hydrolase superfamily | Patatin-like phospholipase |	Patatin	1.25577	182	-1	105991	106536	10.9139	105991	7.96844
HM004430.1_RagTag_273	BpV2_HM004430_RagTag	HM004430.1_RagTag	GVOG08134	10.8536	no_annote	0	0	136	1	182219	182626	10.8536	182219	9.90312
HM004430.1_RagTag_278	BpV2_HM004430_RagTag	HM004430.1_RagTag	GVOG00295	10.8536	unknown | unknown	0	0	101	1	184961	185263	10.8536	184961	12.0604
HM004430.1_RagTag_9	BpV2_HM004430_RagTag	HM004430.1_RagTag	GVOG01826	10.8167	no_annote	0	0	93	-1	5070	5348	10.8167	5070	9.9884
HM004430.1_RagTag_287	BpV2_HM004430_RagTag	HM004430.1_RagTag	GVOG10766	10.8167	no_annote	0	0	66	-1	189569	189766	10.8167	189569	10.2812
HM004430.1_RagTag_201	BpV2_HM004430_RagTag	HM004430.1_RagTag	GVOGm0813	10.7191	no_annote	0	0	70	1	128940	129149	10.7191	128940	10.393
HM004430.1_RagTag_50	BpV2_HM004430_RagTag	HM004430.1_RagTag	GVOGm1598	10.7098	no_annote	0	0	64	1	29729	29920	10.7098	29729	9.63105
HM004430.1_RagTag_98	BpV2_HM004430_RagTag	HM004430.1_RagTag	GVOGm1316	10.6911	no_annote	0	0	72	1	66363	66578	10.6911	66363	10.2861
HM004430.1_RagTag_67	BpV2_HM004430_RagTag	HM004430.1_RagTag	GVOGm0912	10.6864	no_annote	0	0	85	1	42547	42801	10.6864	42547	8.22517
HM004430.1_RagTag_112	BpV2_HM004430_RagTag	HM004430.1_RagTag	GVOGm1618	10.6442	no_annote	0	0	86	-1	74205	74462	10.6442	74205	13.049
HM004430.1_RagTag_55	BpV2_HM004430_RagTag	HM004430.1_RagTag	GVOGm1447	14.829	no_annote	Pox_G9-A16	4.22582	336	-1	32977	33984	10.6032	32977	9.82967
HM004430.1_RagTag_127	BpV2_HM004430_RagTag	HM004430.1_RagTag	GVOGm0041	10.5877	no_annote	0	0	128	-1	84094	84477	10.5877	84094	10.0184
HM004430.1_RagTag_129	BpV2_HM004430_RagTag	HM004430.1_RagTag	GVOGm0934	10.4929	no_annote	0	0	67	1	85500	85700	10.4929	85500	8.60982
HM004430.1_RagTag_153	BpV2_HM004430_RagTag	HM004430.1_RagTag	GVOG11478	10.4811	no_annote	0	0	84	-1	99512	99763	10.4811	99512	6.92058
HM004430.1_RagTag_170	BpV2_HM004430_RagTag	HM004430.1_RagTag	GVOGm1344	10.4785	no_annote	0	0	93	1	111139	111417	10.4785	111139	10.6431
HM004430.1_RagTag_47	BpV2_HM004430_RagTag	HM004430.1_RagTag	GVOGm0637	10.4642	no_annote	0	0	92	-1	28853	29128	10.4642	28853	8.29261
HM004430.1_RagTag_96	BpV2_HM004430_RagTag	HM004430.1_RagTag	GVOGm1786	10.4499	no_annote	0	0	84	1	65548	65799	10.4499	65548	10.1319
HM004430.1_RagTag_132	BpV2_HM004430_RagTag	HM004430.1_RagTag	GVOGm0303	10.3971	ICEA Protein | ICEA Protein	0	0	237	1	86906	87616	10.3971	86906	10.2297
HM004430.1_RagTag_269	BpV2_HM004430_RagTag	HM004430.1_RagTag	GVOG05686	12.973	DNA topoisomerase type II (ATP-hydrolyzing) activity | A type II topoisomerase that negatively supercoils closed circular double-stranded (ds) DNA in an ATP-dependent manner to modulate DNA topology and maintain chromosomes in an underwound state. Negativ	DNA_topoisoIV	2.6013	176	-1	177345	177872	10.3718	177345	7.45896
HM004430.1_RagTag_22	BpV2_HM004430_RagTag	HM004430.1_RagTag	GVOG11489	10.3489	no_annote	0	0	59	-1	15910	16086	10.3489	15910	10.1531
HM004430.1_RagTag_141	BpV2_HM004430_RagTag	HM004430.1_RagTag	GVOG00718	10.3247	no_annote	0	0	57	-1	93023	93193	10.3247	93023	10.4191
HM004430.1_RagTag_101	BpV2_HM004430_RagTag	HM004430.1_RagTag	GVOGm1597	10.3005	no_annote	0	0	105	1	68009	68323	10.3005	68009	11.2018
HM004430.1_RagTag_290	BpV2_HM004430_RagTag	HM004430.1_RagTag	GVOG05871	10.247	no_annote	0	0	129	-1	191292	191678	10.247	191292	9.95609
HM004430.1_RagTag_171	BpV2_HM004430_RagTag	HM004430.1_RagTag	GVOGm0160	11.9206	regulation of transcription by RNA polymerase I | SWIB/MDM2 domain	SWIB	1.76693	136	1	111451	111858	10.1536	111451	11.0059
HM004430.1_RagTag_2	BpV2_HM004430_RagTag	HM004430.1_RagTag	GVOG05100	10.1412	no_annote	0	0	497	-1	550	2040	10.1412	550	10.5583
HM004430.1_RagTag_37	BpV2_HM004430_RagTag	HM004430.1_RagTag	GVOGm0477	10.0698	dTDP-4-dehydrorhamnose reductase | NAD-dependent epimerase dehydratase | racemase and epimerase activity, acting on carbohydrates and derivatives | Catalyzes the two-step NADP-dependent conversion of GDP- 4-dehydro-6-deoxy-D-mannose to GDP-fucose, involvi	0	0	112	-1	23361	23696	10.0698	23361	9.28392
HM004430.1_RagTag_258	BpV2_HM004430_RagTag	HM004430.1_RagTag	GVOGm0003	11.8279	Large eukaryotic DNA virus major capsid protein	Capsid_N	1.80835	227	-1	169530	170210	10.0196	169530	6.59027
HM004430.1_RagTag_4	BpV2_HM004430_RagTag	HM004430.1_RagTag	GVOGm1015	10.015	no_annote	0	0	214	-1	2712	3353	10.015	2712	9.42273
HM004430.1_RagTag_185	BpV2_HM004430_RagTag	HM004430.1_RagTag	GVOG02027	10.01	no_annote	0	0	51	1	119173	119325	10.01	119173	10.7803
HM004430.1_RagTag_84	BpV2_HM004430_RagTag	HM004430.1_RagTag	GVOG06253	9.97998	no_annote	0	0	86	1	55844	56101	9.97998	55844	8.10586
HM004430.1_RagTag_251	BpV2_HM004430_RagTag	HM004430.1_RagTag	GVOG05379	9.94987	no_annote	0	0	86	-1	165928	166185	9.94987	165928	9.56265
HM004430.1_RagTag_275	BpV2_HM004430_RagTag	HM004430.1_RagTag	GVOGm0046	9.94987	no_annote	0	0	132	1	183269	183664	9.94987	183269	11.6344
HM004430.1_RagTag_105	BpV2_HM004430_RagTag	HM004430.1_RagTag	GVOGm1094	20.3372	Adds a myristoyl group to the N-terminal glycine residue of certain cellular proteins	NMT	10.408	358	1	70111	71184	9.9292	70111	11.001
HM004430.1_RagTag_285	BpV2_HM004430_RagTag	HM004430.1_RagTag	GVOG02265	9.87927	no_annote	0	0	49	1	188730	188876	9.87927	188730	11.0183
HM004430.1_RagTag_270	BpV2_HM004430_RagTag	HM004430.1_RagTag	GVOGm0461	13.4759	DNA topoisomerase type II (ATP-hydrolyzing) activity | A type II topoisomerase that negatively supercoils closed circular double-stranded (ds) DNA in an ATP-dependent manner to modulate DNA topology and maintain chromosomes in an underwound state. Negativ	DNA_topoisoIV	3.61851	176	-1	177919	178446	9.8574	177919	8.58964
HM004430.1_RagTag_107	BpV2_HM004430_RagTag	HM004430.1_RagTag	GVOGm0509	9.82853	sterol 24-C-methyltransferase activity | Methyltransferase type 11 | Methyltransferase type 11 | Methyltransferase type 11 | Methyltransferase | Methyltransferase domain | PFAM Methyltransferase type | Methyltransferase domain | Specifically methylates th	0	0	88	1	71772	72035	9.82853	71772	11.7551
HM004430.1_RagTag_81	BpV2_HM004430_RagTag	HM004430.1_RagTag	GVOG06321	9.70567	no_annote	0	0	66	-1	54259	54456	9.70567	54259	8.50722
HM004430.1_RagTag_293	BpV2_HM004430_RagTag	HM004430.1_RagTag	GVOGm0570	9.57601	brambleberry-like	0	0	107	1	194999	195319	9.57601	194999	8.9056
HM004430.1_RagTag_5	BpV2_HM004430_RagTag	HM004430.1_RagTag	GVOG11501	9.50789	no_annote	0	0	116	1	3398	3745	9.50789	3398	10.3263
HM004430.1_RagTag_149	BpV2_HM004430_RagTag	HM004430.1_RagTag	GVOG04399	9.50789	no_annote	0	0	59	-1	98589	98765	9.50789	98589	7.52915
HM004430.1_RagTag_44	BpV2_HM004430_RagTag	HM004430.1_RagTag	GVOGm1127	9.49737	no_annote	0	0	65	1	28183	28377	9.49737	28183	8.36705
HM004430.1_RagTag_197	BpV2_HM004430_RagTag	HM004430.1_RagTag	GVOGm0056	11.1535	General factor that plays a role in the activation of archaeal genes transcribed by RNA polymerase. Binds specifically to the TATA box promoter element which lies close to the position of transcription initiation	TBP	1.71642	210	1	126846	127475	9.43705	126846	10.3221
HM004430.1_RagTag_242	BpV2_HM004430_RagTag	HM004430.1_RagTag	GVOGm0287	9.31665	DNA ligase OB-like domain | DNA ligase | dna ligase | DNA ligase OB-like domain | DNA ligase that seals nicks in double-stranded DNA during DNA replication, DNA recombination and DNA repair | ATP dependent DNA ligase domain | dna ligase	0	0	181	-1	160636	161178	9.31665	160636	7.75611
HM004430.1_RagTag_184	BpV2_HM004430_RagTag	HM004430.1_RagTag	GVOG06982	9.28978	no_annote	0	0	72	1	118943	119158	9.28978	118943	11.5127
HM004430.1_RagTag_193	BpV2_HM004430_RagTag	HM004430.1_RagTag	GVOGm1624	9.28978	no_annote	0	0	133	1	124476	124874	9.28978	124476	10.6574
HM004430.1_RagTag_218	BpV2_HM004430_RagTag	HM004430.1_RagTag	GVOGm0835	9.20326	no_annote	0	0	124	-1	139725	140096	9.20326	139725	13.3824
HM004430.1_RagTag_122	BpV2_HM004430_RagTag	HM004430.1_RagTag	GVOGm0152	8.99444	no_annote	0	0	153	-1	81463	81921	8.99444	81463	13.3549
HM004430.1_RagTag_136	BpV2_HM004430_RagTag	HM004430.1_RagTag	GVOG01544	8.99444	no_annote	0	0	58	1	89316	89489	8.99444	89316	8.91455
HM004430.1_RagTag_248	BpV2_HM004430_RagTag	HM004430.1_RagTag	GVOG03206	8.93308	no_annote	0	0	79	-1	164821	165057	8.93308	164821	9.2724
HM004430.1_RagTag_207	BpV2_HM004430_RagTag	HM004430.1_RagTag	GVOG04067	13.0729	ribonucleoside-diphosphate reductase activity	Ribonuc_red_sm	4.1973	119	-1	132142	132498	8.87557	132142	13.3986
HM004430.1_RagTag_208	BpV2_HM004430_RagTag	HM004430.1_RagTag	GVOGm1574	17.621	ribonucleoside-diphosphate reductase activity | COG0208 Ribonucleotide reductase, beta subunit | Provides the precursors necessary for DNA synthesis. Catalyzes the biosynthesis of deoxyribonucleotides from the corresponding ribonucleotides	Glutaredoxin	8.88582	300	-1	132561	133460	8.73519	132561	13.4049
HM004430.1_RagTag_108	BpV2_HM004430_RagTag	HM004430.1_RagTag	GVOGm0220	13.1529	2OG-Fe(II) oxygenase superfamily | pkhd-type hydroxylase	2OG-FeII_Oxy_3	4.48445	195	-1	72036	72620	8.6685	72036	11.95
HM004430.1_RagTag_11	BpV2_HM004430_RagTag	HM004430.1_RagTag	GVOG03375	8.62554	no_annote	0	0	59	-1	5538	5714	8.62554	5538	9.53981
HM004430.1_RagTag_204	BpV2_HM004430_RagTag	HM004430.1_RagTag	GVOGm0021	8.59651	no_annote	0	0	95	-1	130726	131010	8.59651	130726	12.3542
HM004430.1_RagTag_263	BpV2_HM004430_RagTag	HM004430.1_RagTag	GVOGm0054	9.30591	SMART DNA-directed DNA polymerase B | DNA polymerase | DNA replication proofreading | chloroplast mRNA modification | DNA replication proofreading | leading strand elongation | DNA polymerase activity	DNA_pol_B	0.739785	114	1	174557	174898	8.56613	174557	7.1601
HM004430.1_RagTag_39	BpV2_HM004430_RagTag	HM004430.1_RagTag	GVOGm0034	13.2853	Glycosyltransferase sugar-binding region containing DXD motif | Glycosyltransferase sugar-binding region containing DXD motif | Glycosyltransferase sugar-binding region containing DXD motif | Glycosyltransferase sugar-binding region containing DXD motif |	Caps_synth	4.79196	235	-1	24790	25494	8.49337	24790	9.38902
HM004430.1_RagTag_280	BpV2_HM004430_RagTag	HM004430.1_RagTag	GVOG06289	8.44985	no_annote	0	0	60	1	186026	186205	8.44985	186026	12.3331
HM004430.1_RagTag_253	BpV2_HM004430_RagTag	HM004430.1_RagTag	GVOG10837	16.6433	Aspartyl Asparaginyl beta-hydroxylase | Aspartyl/Asparaginyl beta-hydroxylase | Aspartyl/Asparaginyl beta-hydroxylase | peptide-aspartate beta-dioxygenase activity	Asp_Arg_Hydrox	8.20935	186	-1	166789	167346	8.43397	166789	8.18387
HM004430.1_RagTag_34	BpV2_HM004430_RagTag	HM004430.1_RagTag	GVOG09998	12.4753	Methyltransferase fkbm family | protein methyltransferase activity | TIGRFAM methyltransferase FkbM family | TIGRFAM methyltransferase FkbM family | Methyltransferase domain | TIGRFAM methyltransferase FkbM family | Methyltransferase FkbM domain | Methylt	Methyltransf_21	4.07828	241	1	21549	22271	8.39706	21549	9.47993
HM004430.1_RagTag_18	BpV2_HM004430_RagTag	HM004430.1_RagTag	GVOG11896	20.722	ATP-dependent specificity component of the Clp protease. It directs the protease to specific substrates. Can perform chaperone functions in the absence of ClpP | ATPase which is responsible for recognizing, binding, unfolding and translocation of substrat	Peptidase_M41	12.3851	337	-1	12869	13879	8.33687	12869	10.7814
HM004430.1_RagTag_232	BpV2_HM004430_RagTag	HM004430.1_RagTag	GVOGm0299	8.33667	no_annote	0	0	310	1	150691	151620	8.33667	150691	4.30488
HM004430.1_RagTag_6	BpV2_HM004430_RagTag	HM004430.1_RagTag	GVOG04090	8.33067	no_annote	0	0	34	-1	3793	3894	8.33067	3793	10.0224
HM004430.1_RagTag_256	BpV2_HM004430_RagTag	HM004430.1_RagTag	GVOGm0003	10.6771	Large eukaryotic DNA virus major capsid protein	Capsid_NCLDV	2.34872	147	-1	168374	168814	8.32836	168374	7.45593
HM004430.1_RagTag_62	BpV2_HM004430_RagTag	HM004430.1_RagTag	GVOGm0189	12.2963	crossed form four-way junction DNA binding	Pox_A22	4.05982	234	1	38914	39615	8.23652	38914	9.32859
HM004430.1_RagTag_86	BpV2_HM004430_RagTag	HM004430.1_RagTag	GVOG06253	8.228	no_annote	0	0	61	1	56289	56471	8.228	56289	6.5646
HM004430.1_RagTag_182	BpV2_HM004430_RagTag	HM004430.1_RagTag	GVOGm0020	13.6162	helicase activity | histone H2A-H2B dimer displacement | Type III restriction enzyme res subunit | Type III restriction enzyme, res subunit | Transcription regulator that activates transcription by stimulating RNA polymerase (RNAP) recycling in case of st	SNF2_N	5.40797	355	1	117666	118730	8.20819	117666	10.8754
HM004430.1_RagTag_271	BpV2_HM004430_RagTag	HM004430.1_RagTag	GVOGm0461	36.7192	DNA topoisomerase type II (ATP-hydrolyzing) activity | A type II topoisomerase that negatively supercoils closed circular double-stranded (ds) DNA in an ATP-dependent manner to modulate DNA topology and maintain chromosomes in an underwound state. Negativ	DNA_gyraseB	28.7225	1135	-1	178436	181840	7.99673	178436	8.74214
HM004430.1_RagTag_82	BpV2_HM004430_RagTag	HM004430.1_RagTag	GVOGm0115	7.98749	unknown	0	0	142	-1	54467	54892	7.98749	54467	9.30527
HM004430.1_RagTag_237	BpV2_HM004430_RagTag	HM004430.1_RagTag	GVOG01562	7.86	unknown | unknown | unknown | unknown	0	0	532	1	154385	155980	7.86	154385	5.61185
HM004430.1_RagTag_91	BpV2_HM004430_RagTag	HM004430.1_RagTag	GVOGm0003	9.88433	Large eukaryotic DNA virus major capsid protein	Capsid_NCLDV	2.12365	188	1	58342	58905	7.76068	58342	8.47811
HM004430.1_RagTag_274	BpV2_HM004430_RagTag	HM004430.1_RagTag	GVOGm1295	7.64199	no_annote	0	0	83	-1	182742	182990	7.64199	182742	10.7221
HM004430.1_RagTag_90	BpV2_HM004430_RagTag	HM004430.1_RagTag	GVOGm0003	9.71597	Large eukaryotic DNA virus major capsid protein	Capsid_NCLDV	2.08409	125	1	57999	58373	7.63187	57999	8.85144
HM004430.1_RagTag_241	BpV2_HM004430_RagTag	HM004430.1_RagTag	GVOGm0287	7.56307	DNA ligase OB-like domain | DNA ligase | dna ligase | DNA ligase OB-like domain | DNA ligase that seals nicks in double-stranded DNA during DNA replication, DNA recombination and DNA repair | ATP dependent DNA ligase domain | dna ligase	0	0	81	-1	160379	160621	7.56307	160379	7.8523
HM004430.1_RagTag_147	BpV2_HM004430_RagTag	HM004430.1_RagTag	GVOGm0404	7.50999	Prolyl 4-hydroxylase alpha subunit homologues. | Prolyl 4-hydroxylase alpha subunit homologues. | unknown | pkhd-type hydroxylase | 2OG-Fe(II) oxygenase superfamily | Prolyl 4-hydroxylase alpha subunit homologues. | Prolyl 4-hydroxylase alpha subunit homo	0	0	112	1	96775	97110	7.50999	96775	8.21746
HM004430.1_RagTag_173	BpV2_HM004430_RagTag	HM004430.1_RagTag	GVOGm0798	7.4162	ribonuclease III activity | Double-stranded RNA binding motif | ribonuclease III activity | ribosomal protein | Double-stranded RNA binding motif | PFAM Ribonuclease III | ribonuclease III activity	0	0	105	1	112286	112600	7.4162	112286	11.2411
HM004430.1_RagTag_145	BpV2_HM004430_RagTag	HM004430.1_RagTag	GVOGm0404	7.34847	Prolyl 4-hydroxylase alpha subunit homologues. | Prolyl 4-hydroxylase alpha subunit homologues. | unknown | pkhd-type hydroxylase | 2OG-Fe(II) oxygenase superfamily | Prolyl 4-hydroxylase alpha subunit homologues. | Prolyl 4-hydroxylase alpha subunit homo	0	0	110	-1	95852	96181	7.34847	95852	8.51325
HM004430.1_RagTag_70	BpV2_HM004430_RagTag	HM004430.1_RagTag	GVOGm0873	15.0698	unusual protein kinase | regulation of tocopherol cyclase activity | kinase activity | Is probably a protein kinase regulator of UbiI activity which is involved in aerobic coenzyme Q (ubiquinone) biosynthesis | ubiquinone biosynthetic process	ABC1	7.82934	274	-1	43782	44603	7.2405	43782	9.31489
HM004430.1_RagTag_199	BpV2_HM004430_RagTag	HM004430.1_RagTag	GVOGm1219	13.0346	regulation of NAD+ ADP-ribosyltransferase activity | Ring finger domain | protein modification by small protein conjugation or removal | Ring finger | pyrimidine dimer repair by nucleotide-excision repair | RING-type zinc-finger | Ring finger domain | Rin	zf-RING_11	5.84997	117	1	127780	128130	7.1846	127780	9.83826
HM004430.1_RagTag_144	BpV2_HM004430_RagTag	HM004430.1_RagTag	GVOGm0404	13.5277	Prolyl 4-hydroxylase alpha subunit homologues. | Prolyl 4-hydroxylase alpha subunit homologues. | unknown | pkhd-type hydroxylase | 2OG-Fe(II) oxygenase superfamily | Prolyl 4-hydroxylase alpha subunit homologues. | Prolyl 4-hydroxylase alpha subunit homo	2OG-FeII_Oxy_3	6.57127	112	-1	95430	95765	6.95648	95430	9.71196
HM004430.1_RagTag_17	BpV2_HM004430_RagTag	HM004430.1_RagTag	GVOG03959	6.94982	no_annote	0	0	216	-1	12068	12715	6.94982	12068	10.0049
HM004430.1_RagTag_106	BpV2_HM004430_RagTag	HM004430.1_RagTag	GVOGm0509	13.6015	sterol 24-C-methyltransferase activity | Methyltransferase type 11 | Methyltransferase type 11 | Methyltransferase type 11 | Methyltransferase | Methyltransferase domain | PFAM Methyltransferase type | Methyltransferase domain | Specifically methylates th	MTS	6.70992	162	1	71218	71703	6.89155	71218	11.6065
HM004430.1_RagTag_257	BpV2_HM004430_RagTag	HM004430.1_RagTag	GVOGm0003	8.32466	Large eukaryotic DNA virus major capsid protein	Capsid_N	1.46593	245	-1	168784	169518	6.85873	168784	7.37965
HM004430.1_RagTag_60	BpV2_HM004430_RagTag	HM004430.1_RagTag	GVOG11501	6.79706	no_annote	0	0	96	-1	37666	37953	6.79706	37666	9.75711
HM004430.1_RagTag_162	BpV2_HM004430_RagTag	HM004430.1_RagTag	GVOGm0434	13.9032	Protein of unknown function (DUF3339) | Protein of unknown function (DUF3339) | Protein of unknown function (DUF3339) | Protein of unknown function (DUF3339) | Protein of unknown function (DUF3339) | Protein of unknown function (DUF3339) | Protein of unkn	DUF3339	7.1969	131	-1	106916	107308	6.70634	106916	8.67087
HM004430.1_RagTag_183	BpV2_HM004430_RagTag	HM004430.1_RagTag	GVOG06982	6.60303	no_annote	0	0	68	1	118743	118946	6.60303	118743	10.8385
HM004430.1_RagTag_13	BpV2_HM004430_RagTag	HM004430.1_RagTag	GVOGm1497	12.0996	unknown | unknown | High light inducible protein | PFAM Chlorophyll A-B binding protein | Chlorophyll A-B binding protein | unknown | Alternative locus ID | Chlorophyll A-B binding protein | Chlorophyll A-B binding protein | Chlorophyll A-B binding protei	Chloroa_b-bind	5.72473	167	-1	7071	7571	6.37486	7071	10.2796
HM004430.1_RagTag_252	BpV2_HM004430_RagTag	HM004430.1_RagTag	GVOGm0133	13.4239	Aspartyl/Asparaginyl beta-hydroxylase | Aspartyl Asparaginyl beta-hydroxylase | Aspartyl/Asparaginyl beta-hydroxylase | peptide-aspartate beta-dioxygenase activity	Asp_Arg_Hydrox	7.17286	205	1	166209	166823	6.251	166209	8.25055
HM004430.1_RagTag_8	BpV2_HM004430_RagTag	HM004430.1_RagTag	GVOG03510	6.18061	no_annote	0	0	65	-1	4867	5061	6.18061	4867	10.5507
HM004430.1_RagTag_231	BpV2_HM004430_RagTag	HM004430.1_RagTag	GVOGm1623	13.1567	no_annote	AHH	7.03692	209	1	150042	150668	6.11982	150042	4.04771
HM004430.1_RagTag_138	BpV2_HM004430_RagTag	HM004430.1_RagTag	GVOGm0318	11.9917	no_annote	MBD	6.18962	251	1	90251	91003	5.80204	90251	8.94594
HM004430.1_RagTag_195	BpV2_HM004430_RagTag	HM004430.1_RagTag	GVOG09580	9.40744	no_annote	zf-AN1	3.99687	64	-1	126066	126257	5.41057	126066	10.429
HM004430.1_RagTag_255	BpV2_HM004430_RagTag	HM004430.1_RagTag	GVOGm0051	11.6705	dUTP metabolic process | dUTPase | dUTP diphosphatase activity	dUTPase	6.26075	143	1	167937	168365	5.40972	167937	7.48039
HM004430.1_RagTag_41	BpV2_HM004430_RagTag	HM004430.1_RagTag	GVOGm0183	18.5122	dTDP-4-dehydrorhamnose reductase | GDP-L-fucose synthase activity | epimerase dehydratase | NAD-dependent epimerase dehydratase | Catalyzes the conversion of GDP-D-mannose to GDP-4- dehydro-6-deoxy-D-mannose | UDP-glucuronate decarboxylase activity | dTDP	GDP_Man_Dehyd	13.2268	341	1	26210	27232	5.28533	26210	8.99546
HM004430.1_RagTag_71	BpV2_HM004430_RagTag	HM004430.1_RagTag	GVOGm0071	10.2078	Catalyzes the 6-electron oxidation of protoporphyrinogen-IX to form protoporphyrin-IX | oxidoreductase activity | Protoporphyrinogen oxidase | oxidoreductase activity | COG1233 Phytoene dehydrogenase and related proteins | tRNA (5-methylaminomethyl-2-thio	NAD_binding_9	4.94975	114	1	44656	44997	5.25809	44656	9.21609
HM004430.1_RagTag_54	BpV2_HM004430_RagTag	HM004430.1_RagTag	GVOGm1447	11.9791	no_annote	F5_F8_type_C	7.01523	655	-1	30980	32944	4.96392	30980	9.97819
HM004430.1_RagTag_161	BpV2_HM004430_RagTag	HM004430.1_RagTag	GVOGm0018	6.03324	triglyceride mobilization | esterase of the alpha-beta hydrolase superfamily | Esterase of the alpha-beta hydrolase superfamily | phosphatidylethanolamine catabolic process | esterase of the alpha-beta hydrolase superfamily | Patatin-like phospholipase |	Patatin	1.10461	83	-1	106611	106859	4.92863	106611	8.08046
HM004430.1_RagTag_174	BpV2_HM004430_RagTag	HM004430.1_RagTag	GVOGm0798	11.086	ribonuclease III activity | Double-stranded RNA binding motif | ribonuclease III activity | ribosomal protein | Double-stranded RNA binding motif | PFAM Ribonuclease III | ribonuclease III activity	dsrm	6.15858	143	1	112741	113169	4.92745	112741	10.4868
HM004430.1_RagTag_33	BpV2_HM004430_RagTag	HM004430.1_RagTag	GVOGm0568	12.276	unknown | Protein of unknown function, DUF273 | galactosyl transferase GMA12/MNN10 family | Glycosyltransferase | unknown	Glyco_transf_34	7.66433	255	-1	20725	21489	4.61166	20725	9.88535
HM004430.1_RagTag_240	BpV2_HM004430_RagTag	HM004430.1_RagTag	GVOG07172	8.17313	no_annote	zf-C3HC4_3	3.60207	183	1	159680	160228	4.57106	159680	7.25676
HM004430.1_RagTag_64	BpV2_HM004430_RagTag	HM004430.1_RagTag	GVOGm1097	16.879	DNA methylase N-4 N-6 | methylase | methylase | PFAM DNA methylase | Belongs to the N(4) N(6)-methyltransferase family | Belongs to the N(4) N(6)-methyltransferase family | methyltransferase | phosphinothricin N-acetyltransferase activity | DNA methylAse	N6_N4_Mtase	12.4393	311	-1	40332	41264	4.43965	40332	8.57682
HM004430.1_RagTag_243	BpV2_HM004430_RagTag	HM004430.1_RagTag	GVOGm1538	11.1714	serine-type endopeptidase activity | serine-type endopeptidase activity	CLP_protease	7.1982	192	-1	161301	161876	3.97319	161301	8.54548
HM004430.1_RagTag_92	BpV2_HM004430_RagTag	HM004430.1_RagTag	GVOG06580	9.33396	unknown | unknown | unknown | unknown | unknown | unknown	MRP-L51	5.44059	488	1	58924	60387	3.89337	58924	8.74484
HM004430.1_RagTag_181	BpV2_HM004430_RagTag	HM004430.1_RagTag	GVOGm0020	8.47939	helicase activity | histone H2A-H2B dimer displacement | Type III restriction enzyme res subunit | Type III restriction enzyme, res subunit | Transcription regulator that activates transcription by stimulating RNA polymerase (RNAP) recycling in case of st	SNF2_N	4.5863	165	1	117139	117633	3.89308	117139	10.4388
HM004430.1_RagTag_16	BpV2_HM004430_RagTag	HM004430.1_RagTag	GVOG05074	9.66437	(belongs to the monovalent cation proton antiporter 2 (CPA2) transporter (TC 2.A.37) family) | Ion transport protein | Ion channel | COG1226 Kef-type K transport systems | Ion channel | Ion transport 2 domain protein | PFAM Ion transport | Ion transport 2	Ion_trans_2	5.87128	84	-1	11793	12044	3.79308	11793	10.5017
HM004430.1_RagTag_24	BpV2_HM004430_RagTag	HM004430.1_RagTag	GVOGm1123	12.4177	HAD superfamily, subfamily IIIB (Acid phosphatase)	Acid_phosphat_B	9.05258	123	1	16760	17128	3.36515	16760	9.6445
HM004430.1_RagTag_130	BpV2_HM004430_RagTag	HM004430.1_RagTag	GVOGm0741	12.7475	PD-(D/E)XK nuclease superfamily | PD-(D/E)XK nuclease superfamily | PD-(D/E)XK nuclease superfamily | PD-(D/E)XK nuclease superfamily | PD-(D/E)XK nuclease superfamily	PDDEXK_3	9.40624	125	-1	85654	86028	3.34131	85654	9.20889
HM004430.1_RagTag_259	BpV2_HM004430_RagTag	HM004430.1_RagTag	GVOGm0054	18.1907	SMART DNA-directed DNA polymerase B | DNA polymerase | DNA replication proofreading | chloroplast mRNA modification | DNA replication proofreading | leading strand elongation | DNA polymerase activity	DNA_pol_B_exo1	15.117	448	1	170264	171607	3.0737	170264	5.92695
HM004430.1_RagTag_228	BpV2_HM004430_RagTag	HM004430.1_RagTag	GVOGm0295	11.5369	RNase H | RNA-DNA hybrid ribonuclease activity | Ribonuclease | RNase H | RNase H | Caulimovirus viroplasmin | RNA-DNA hybrid ribonuclease activity	RNase_H	8.66214	167	1	148521	149021	2.87475	148521	6.79677
HM004430.1_RagTag_10	BpV2_HM004430_RagTag	HM004430.1_RagTag	0	0	0	0	0	100	-1	5293	5592	0	5293	9.77564
HM004430.1_RagTag_28	BpV2_HM004430_RagTag	HM004430.1_RagTag	0	0	0	0	0	67	-1	18606	18806	0	18606	9.12632
HM004430.1_RagTag_42	BpV2_HM004430_RagTag	HM004430.1_RagTag	0	0	0	0	0	122	1	27258	27623	0	27258	9.27735
HM004430.1_RagTag_46	BpV2_HM004430_RagTag	HM004430.1_RagTag	0	0	0	0	0	53	-1	28698	28856	0	28698	8.52791
HM004430.1_RagTag_48	BpV2_HM004430_RagTag	HM004430.1_RagTag	0	0	0	0	0	62	1	29168	29353	0	29168	7.89623
HM004430.1_RagTag_51	BpV2_HM004430_RagTag	HM004430.1_RagTag	0	0	0	0	0	58	1	29925	30098	0	29925	9.90647
HM004430.1_RagTag_59	BpV2_HM004430_RagTag	HM004430.1_RagTag	0	0	0	0	0	109	-1	37306	37632	0	37306	9.9641
HM004430.1_RagTag_68	BpV2_HM004430_RagTag	HM004430.1_RagTag	0	0	0	0	0	77	-1	42776	43006	0	42776	9.15698
HM004430.1_RagTag_74	BpV2_HM004430_RagTag	HM004430.1_RagTag	0	0	0	0	0	53	1	46466	46624	0	46466	9.09172
HM004430.1_RagTag_79	BpV2_HM004430_RagTag	HM004430.1_RagTag	0	0	0	0	0	67	-1	53224	53424	0	53224	9.62572
HM004430.1_RagTag_80	BpV2_HM004430_RagTag	HM004430.1_RagTag	0	0	0	0	0	201	1	53456	54058	0	53456	8.3878
HM004430.1_RagTag_85	BpV2_HM004430_RagTag	HM004430.1_RagTag	0	0	0	0	0	66	1	56120	56317	0	56120	7.38449
HM004430.1_RagTag_87	BpV2_HM004430_RagTag	HM004430.1_RagTag	0	0	0	0	0	44	1	56490	56621	0	56490	7.46419
HM004430.1_RagTag_93	BpV2_HM004430_RagTag	HM004430.1_RagTag	0	0	0	0	0	1170	1	60579	64088	0	60579	9.51599
HM004430.1_RagTag_123	BpV2_HM004430_RagTag	HM004430.1_RagTag	0	0	0	0	0	97	-1	82005	82295	0	82005	12.6117
HM004430.1_RagTag_133	BpV2_HM004430_RagTag	HM004430.1_RagTag	0	0	0	0	0	69	-1	87650	87856	0	87650	9.49246
HM004430.1_RagTag_140	BpV2_HM004430_RagTag	HM004430.1_RagTag	0	0	0	0	0	66	-1	92781	92978	0	92781	9.57598
HM004430.1_RagTag_142	BpV2_HM004430_RagTag	HM004430.1_RagTag	0	0	0	0	0	206	1	93236	93853	0	93236	10.253
HM004430.1_RagTag_151	BpV2_HM004430_RagTag	HM004430.1_RagTag	0	0	0	0	0	65	-1	99086	99280	0	99086	5.99118
HM004430.1_RagTag_152	BpV2_HM004430_RagTag	HM004430.1_RagTag	0	0	0	0	0	54	-1	99277	99438	0	99277	6.68289
HM004430.1_RagTag_155	BpV2_HM004430_RagTag	HM004430.1_RagTag	0	0	0	0	0	215	-1	100070	100714	0	100070	6.39558
HM004430.1_RagTag_156	BpV2_HM004430_RagTag	HM004430.1_RagTag	0	0	0	0	0	410	-1	100684	101913	0	100684	6.28731
HM004430.1_RagTag_157	BpV2_HM004430_RagTag	HM004430.1_RagTag	0	0	0	0	0	298	-1	101943	102836	0	101943	6.54862
HM004430.1_RagTag_158	BpV2_HM004430_RagTag	HM004430.1_RagTag	0	0	0	0	0	307	-1	102833	103753	0	102833	5.76122
HM004430.1_RagTag_165	BpV2_HM004430_RagTag	HM004430.1_RagTag	0	0	0	0	0	203	-1	108006	108614	0	108006	10.0463
HM004430.1_RagTag_172	BpV2_HM004430_RagTag	HM004430.1_RagTag	0	0	0	0	0	60	1	111886	112065	0	111886	10.1107
HM004430.1_RagTag_179	BpV2_HM004430_RagTag	HM004430.1_RagTag	0	0	0	0	0	78	1	115719	115952	0	115719	8.91006
HM004430.1_RagTag_192	BpV2_HM004430_RagTag	HM004430.1_RagTag	0	0	0	0	0	90	-1	124154	124423	0	124154	10.5652
HM004430.1_RagTag_196	BpV2_HM004430_RagTag	HM004430.1_RagTag	0	0	0	0	0	102	1	126305	126610	0	126305	10.514
HM004430.1_RagTag_222	BpV2_HM004430_RagTag	HM004430.1_RagTag	0	0	0	0	0	41	-1	144073	144195	0	144073	10.3343
HM004430.1_RagTag_227	BpV2_HM004430_RagTag	HM004430.1_RagTag	0	0	0	0	0	83	1	148110	148358	0	148110	7.96372
HM004430.1_RagTag_230	BpV2_HM004430_RagTag	HM004430.1_RagTag	0	0	0	0	0	47	1	149771	149911	0	149771	5.3757
HM004430.1_RagTag_233	BpV2_HM004430_RagTag	HM004430.1_RagTag	0	0	0	0	0	121	-1	151553	151915	0	151553	3.83847
HM004430.1_RagTag_235	BpV2_HM004430_RagTag	HM004430.1_RagTag	0	0	0	0	0	305	-1	152591	153505	0	152591	5.04228
HM004430.1_RagTag_236	BpV2_HM004430_RagTag	HM004430.1_RagTag	0	0	0	0	0	131	1	154009	154401	0	154009	5.11551
HM004430.1_RagTag_238	BpV2_HM004430_RagTag	HM004430.1_RagTag	0	0	0	0	0	572	1	156535	158250	0	156535	6.68039
HM004430.1_RagTag_239	BpV2_HM004430_RagTag	HM004430.1_RagTag	0	0	0	0	0	157	1	159188	159658	0	159188	7.06599
HM004430.1_RagTag_262	BpV2_HM004430_RagTag	HM004430.1_RagTag	0	0	0	0	0	86	-1	173852	174109	0	173852	6.86359
HM004430.1_RagTag_265	BpV2_HM004430_RagTag	HM004430.1_RagTag	0	0	0	0	0	77	1	175297	175527	0	175297	7.49397
HM004430.1_RagTag_266	BpV2_HM004430_RagTag	HM004430.1_RagTag	0	0	0	0	0	73	-1	175586	175804	0	175586	7.54957
HM004430.1_RagTag_267	BpV2_HM004430_RagTag	HM004430.1_RagTag	0	0	0	0	0	59	-1	175843	176019	0	175843	7.85412
HM004430.1_RagTag_288	BpV2_HM004430_RagTag	HM004430.1_RagTag	0	0	0	0	0	42	1	189799	189924	0	189799	10.4221
HM004430.1_RagTag_291	BpV2_HM004430_RagTag	HM004430.1_RagTag	0	0	0	0	0	609	1	191860	193686	0	191860	9.67733
HM004430.1_RagTag_292	BpV2_HM004430_RagTag	HM004430.1_RagTag	0	0	0	0	0	318	1	193733	194686	0	193733	9.01378
HM004430.1_RagTag_131	BpV2_HM004430_RagTag	HM004430.1_RagTag	GVOGm1097	10.0995	DNA methylase N-4 N-6 | methylase | methylase | PFAM DNA methylase | Belongs to the N(4) N(6)-methyltransferase family | Belongs to the N(4) N(6)-methyltransferase family | methyltransferase | phosphinothricin N-acetyltransferase activity | DNA methylAse	N6_N4_Mtase	10.4373	271	1	86068	86880	-0.337813	86068	9.59569
HM004430.1_RagTag_31	BpV2_HM004430_RagTag	HM004430.1_RagTag	GVOGm1601	17.4442	ATPase related to phosphate starvation-inducible protein PhoH | unknown | AAA domain | phosphate starvation-inducible protein PhoH | KH type 2 domain protein | HNH endonuclease | PhoH-like protein | penicillin-binding protein	PhoH	17.8513	201	1	19815	20417	-0.407099	19815	9.2167
HM004430.1_RagTag_226	BpV2_HM004430_RagTag	HM004430.1_RagTag	GVOGm0037	10.7285	transcription factor, homolog of eukaryotic MBF1 | sequence-specific DNA binding	HTH_3	11.9059	122	-1	147699	148064	-1.17743	147699	8.12758
HM004430.1_RagTag_224	BpV2_HM004430_RagTag	HM004430.1_RagTag	GVOGm1000	8.31264	unknown | negative regulation of gibberellin biosynthetic process | unknown | HNH endonuclease | HNH endonuclease domain protein | PFAM Pathogenesis-related transcriptional factor and ERF | HNH endonuclease | HNH endonuclease | AP2 domain | HNH endonuclea	HNH_3	12.1703	313	1	145639	146577	-3.85762	145639	9.06576
HM004430.1_RagTag_66	BpV2_HM004430_RagTag	HM004430.1_RagTag	GVOG09716	17.3349	Catalyzes the reductive methylation of 2'-deoxyuridine- 5'-monophosphate (dUMP) to 2'-deoxythymidine-5'-monophosphate (dTMP) while utilizing 5,10-methylenetetrahydrofolate (mTHF) as the methyl donor, and NADPH and FADH(2) as the reductant | Catalyzes the	Thy1	23.0914	300	1	41629	42528	-5.75649	41629	8.22517
HM004430.1_RagTag_254	BpV2_HM004430_RagTag	HM004430.1_RagTag	0	0	0	TK	6.70973	173	-1	167353	167871	-6.70973	167353	8.22694

## Sheet: RCC24_vMAG_BpV2_select_annot
protein_ids	genome	replicon	vog	virbit	vdesc	pfam	pfambit	protlength	strand	start	end	score	cumsum	rolling
HM004430.1_RagTag_1	BpV2_RCC24_viralrecall	HM004430.1_RagTag	GVOG02316	27.366	ATP P2X receptor | extracellularly ATP-gated cation channel activity | unknown | ATP P2X receptor | cellular hypotonic response | extracellularly ATP-gated cation channel activity | ATP P2X receptor	0	0	462	1	397	1782	27.366	397	11.8767
HM004430.1_RagTag_245	BpV2_RCC24_viralrecall	HM004430.1_RagTag	GVOGm1694	24.3454	unknown | Phage plasmid primase, P4 | Phage plasmid primase P4 family	0	0	370	-1	149404	150513	24.3454	149404	10.9371
HM004430.1_RagTag_72	BpV2_RCC24_viralrecall	HM004430.1_RagTag	GVOGm0013	23.2056	PFAM helicase domain protein | Type III restriction enzyme res subunit | DEAD DEAH box helicase | Type I site-specific restriction-modification system, R (Restriction) subunit and related | DEAD DEAH box helicase domain protein | ATP-dependent DNA helicas	DEAD	2.44214	445	1	44680	46014	20.7635	44680	8.54833
HM004430.1_RagTag_243	BpV2_RCC24_viralrecall	HM004430.1_RagTag	GVOGm0835	22.0091	no_annote	TBP	1.38154	402	-1	147278	148483	20.6275	147278	11.9612
HM004430.1_RagTag_255	BpV2_RCC24_viralrecall	HM004430.1_RagTag	GVOG12168	21.9135	glycosyltransferase involved in LPS biosynthesis	Glyco_transf_25	2.88558	272	-1	156660	157475	19.0279	156660	5.4397
HM004430.1_RagTag_8	BpV2_RCC24_viralrecall	HM004430.1_RagTag	GVOG13327	23.4926	unknown | DNA polymerase III is a complex, multichain enzyme responsible for most of the replicative synthesis in bacteria. The epsilon subunit contain the editing function and is a proofreading 3'-5' exonuclease | PFAM Exonuclease, RNase T and DNA polyme	RNase_T	5.03066	398	-1	4128	5321	18.4619	4128	11.9567
HM004430.1_RagTag_244	BpV2_RCC24_viralrecall	HM004430.1_RagTag	GVOGm0835	19.5371	no_annote	TBP	1.33004	318	-1	148425	149378	18.2071	148425	11.2913
HM004430.1_RagTag_102	BpV2_RCC24_viralrecall	HM004430.1_RagTag	GVOGm0085	22.6142	DNA primase activity	PPL4	4.82773	472	1	71312	72727	17.7864	71312	9.78504
HM004430.1_RagTag_100	BpV2_RCC24_viralrecall	HM004430.1_RagTag	GVOG10311	18.1494	no_annote	NUDIX	1.15148	177	1	70521	71051	16.9979	70521	9.98167
HM004430.1_RagTag_214	BpV2_RCC24_viralrecall	HM004430.1_RagTag	GVOG12766	16.9794	defense response to oomycetes | Serine threonine protein kinase | histone kinase activity (H3-T3 specific) | 3-phosphoinositide-dependent protein kinase activity | protein serine/threonine kinase activity | protein serine/threonine kinase activity | prote	0	0	232	-1	132615	133310	16.9794	132615	10.4766
HM004430.1_RagTag_92	BpV2_RCC24_viralrecall	HM004430.1_RagTag	GVOG10311	18.1163	no_annote	NUDIX	1.1824	177	1	64017	64547	16.9339	64017	10.2885
HM004430.1_RagTag_300	BpV2_RCC24_viralrecall	HM004430.1_RagTag	GVOG05686	22.4833	DNA topoisomerase type II (ATP-hydrolyzing) activity | A type II topoisomerase that negatively supercoils closed circular double-stranded (ds) DNA in an ATP-dependent manner to modulate DNA topology and maintain chromosomes in an underwound state. Negativ	DNA_topoisoIV	5.57597	385	-1	200010	201164	16.9074	200010	9.91812
HM004430.1_RagTag_307	BpV2_RCC24_viralrecall	HM004430.1_RagTag	GVOG10851	22.7882	PFAM Glycosyl transferases group 1 | glycogen (starch) synthase activity | COG0438 Glycosyltransferase | PFAM Glycosyl transferase, group 1 | PFAM Glycosyl transferase, group 1 | Glycosyl transferases group 1 | PFAM Glycosyl transferase, group 1	Glyco_trans_1_4	6.06831	327	-1	205324	206304	16.7198	205324	12.0349
HM004430.1_RagTag_257	BpV2_RCC24_viralrecall	HM004430.1_RagTag	GVOG12168	19.6647	glycosyltransferase involved in LPS biosynthesis	Glyco_transf_25	2.97686	249	-1	158548	159294	16.6878	158548	3.84047
HM004430.1_RagTag_40	BpV2_RCC24_viralrecall	HM004430.1_RagTag	GVOGm1048	18.6065	COG0463 Glycosyltransferases involved in cell wall biogenesis | Glycosyl transferase family 2	Glycos_transf_2	2.0576	218	1	26278	26931	16.5489	26278	9.73432
HM004430.1_RagTag_121	BpV2_RCC24_viralrecall	HM004430.1_RagTag	GVOGm0760	16.171	Poxvirus A32 protein | unknown	0	0	182	-1	81030	81575	16.171	81030	10.7731
HM004430.1_RagTag_119	BpV2_RCC24_viralrecall	HM004430.1_RagTag	GVOGm0760	16.1493	Poxvirus A32 protein | unknown	0	0	175	-1	80056	80580	16.1493	80056	10.031
HM004430.1_RagTag_70	BpV2_RCC24_viralrecall	HM004430.1_RagTag	GVOGm0071	21.5546	Catalyzes the 6-electron oxidation of protoporphyrinogen-IX to form protoporphyrin-IX | oxidoreductase activity | Protoporphyrinogen oxidase | oxidoreductase activity | COG1233 Phytoene dehydrogenase and related proteins | tRNA (5-methylaminomethyl-2-thio	Pyr_redox_2	5.50119	430	1	42870	44159	16.0534	42870	8.16385
HM004430.1_RagTag_247	BpV2_RCC24_viralrecall	HM004430.1_RagTag	GVOGm1694	15.5756	unknown | Phage plasmid primase, P4 | Phage plasmid primase P4 family	0	0	307	-1	150951	151871	15.5756	150951	10.6606
HM004430.1_RagTag_291	BpV2_RCC24_viralrecall	HM004430.1_RagTag	GVOGm0054	27.6767	SMART DNA-directed DNA polymerase B | DNA polymerase | DNA replication proofreading | chloroplast mRNA modification | DNA replication proofreading | leading strand elongation | DNA polymerase activity	DNA_pol_B_exo1	12.7312	1031	1	192135	195227	14.9455	192135	7.04961
HM004430.1_RagTag_127	BpV2_RCC24_viralrecall	HM004430.1_RagTag	GVOGm0003	16.9086	Large eukaryotic DNA virus major capsid protein	Capsid_NCLDV	2.19522	445	1	83808	85142	14.7134	83808	12.1483
HM004430.1_RagTag_86	BpV2_RCC24_viralrecall	HM004430.1_RagTag	GVOGm0003	16.7242	Large eukaryotic DNA virus major capsid protein	Capsid_NCLDV	2.20782	345	1	56100	57134	14.5164	56100	10.9285
HM004430.1_RagTag_97	BpV2_RCC24_viralrecall	HM004430.1_RagTag	GVOGm0003	16.7809	Large eukaryotic DNA virus major capsid protein	Capsid_NCLDV	2.28717	330	1	68955	69944	14.4938	68955	10.2769
HM004430.1_RagTag_89	BpV2_RCC24_viralrecall	HM004430.1_RagTag	GVOGm0003	16.8256	Large eukaryotic DNA virus major capsid protein	Capsid_NCLDV	2.3739	332	1	62462	63457	14.4517	62462	10.3192
HM004430.1_RagTag_94	BpV2_RCC24_viralrecall	HM004430.1_RagTag	GVOGm0085	19.6061	DNA primase activity	PPL4	5.16225	328	1	64798	65781	14.4439	64798	10.1614
HM004430.1_RagTag_38	BpV2_RCC24_viralrecall	HM004430.1_RagTag	GVOGm0363	14.0214	unknown | negative regulation of septation initiation signaling | unknown | negative regulation of septation initiation signaling | Glycosyl transferases group 1	0	0	268	1	24747	25550	14.0214	24747	9.8088
HM004430.1_RagTag_148	BpV2_RCC24_viralrecall	HM004430.1_RagTag	GVOGm0890	13.715	Poxvirus Late Transcription Factor VLTF3 like	Pox_VLTF3	0.0302003	315	1	95625	96569	13.6848	95625	8.80778
HM004430.1_RagTag_312	BpV2_RCC24_viralrecall	HM004430.1_RagTag	GVOGm0872	13.6492	unknown | unknown | unknown | atp synthase	0	0	191	1	208387	208959	13.6492	208387	11.6608
HM004430.1_RagTag_222	BpV2_RCC24_viralrecall	HM004430.1_RagTag	GVOGm1574	22.4299	ribonucleoside-diphosphate reductase activity | COG0208 Ribonucleotide reductase, beta subunit | Provides the precursors necessary for DNA synthesis. Catalyzes the biosynthesis of deoxyribonucleotides from the corresponding ribonucleotides	Ribonuc_red_sm	8.90317	388	-1	136457	137620	13.5267	136457	11.227
HM004430.1_RagTag_115	BpV2_RCC24_viralrecall	HM004430.1_RagTag	GVOG12750	15.4045	unknown	WLM	1.99259	143	1	78414	78842	13.412	78414	11.0792
HM004430.1_RagTag_23	BpV2_RCC24_viralrecall	HM004430.1_RagTag	GVOG11896	16.1121	ATP-dependent specificity component of the Clp protease. It directs the protease to specific substrates. Can perform chaperone functions in the absence of ClpP | ATPase which is responsible for recognizing, binding, unfolding and translocation of substrat	AAA	2.71055	329	-1	18026	19012	13.4016	18026	6.83308
HM004430.1_RagTag_215	BpV2_RCC24_viralrecall	HM004430.1_RagTag	GVOG12766	13.2325	defense response to oomycetes | Serine threonine protein kinase | histone kinase activity (H3-T3 specific) | 3-phosphoinositide-dependent protein kinase activity | protein serine/threonine kinase activity | protein serine/threonine kinase activity | prote	0	0	171	-1	133307	133819	13.2325	133307	10.5784
HM004430.1_RagTag_299	BpV2_RCC24_viralrecall	HM004430.1_RagTag	GVOGm0003	14.7411	Large eukaryotic DNA virus major capsid protein	Capsid_NCLDV	2.05537	498	-1	198507	200000	12.6857	198507	9.50524
HM004430.1_RagTag_171	BpV2_RCC24_viralrecall	HM004430.1_RagTag	GVOG10021	17.4528	Possesses two activities a DNA synthesis (polymerase) and an exonucleolytic activity that degrades single-stranded DNA in the 3'- to 5'-direction. Has a template-primer preference which is characteristic of a replicative DNA polymerase | unknown | DNA pac	IBR	4.82479	425	-1	108470	109744	12.628	108470	7.53396
HM004430.1_RagTag_301	BpV2_RCC24_viralrecall	HM004430.1_RagTag	GVOGm0461	23.0716	DNA topoisomerase type II (ATP-hydrolyzing) activity | A type II topoisomerase that negatively supercoils closed circular double-stranded (ds) DNA in an ATP-dependent manner to modulate DNA topology and maintain chromosomes in an underwound state. Negativ	TOPRIM_C	10.5925	355	-1	201161	202225	12.4792	201161	10.1262
HM004430.1_RagTag_76	BpV2_RCC24_viralrecall	HM004430.1_RagTag	GVOG03539	18.1742	unknown	Peptidase_S74	5.87583	895	1	48406	51090	12.2983	48406	10.3583
HM004430.1_RagTag_105	BpV2_RCC24_viralrecall	HM004430.1_RagTag	GVOGm0085	12.2434	DNA primase activity	0	0	279	1	73115	73951	12.2434	73115	10.1101
HM004430.1_RagTag_325	BpV2_RCC24_viralrecall	HM004430.1_RagTag	GVOGm0570	12.0374	brambleberry-like	0	0	172	1	219502	220017	12.0374	219502	6.35046
HM004430.1_RagTag_303	BpV2_RCC24_viralrecall	HM004430.1_RagTag	GVOG05200	11.9206	DNA topoisomerase type II (ATP-hydrolyzing) activity | DNA topoisomerase II activity	0	0	204	-1	203561	204172	11.9206	203561	11.3363
HM004430.1_RagTag_224	BpV2_RCC24_viralrecall	HM004430.1_RagTag	GVOGm0172	11.9122	Stabilizes TBP binding to an archaeal box-A promoter. Also responsible for recruiting RNA polymerase II to the pre- initiation complex (DNA-TBP-TFIIB) | TBP-class protein binding | RNA polymerase III type 3 promoter DNA binding	0	0	200	1	138242	138841	11.9122	138242	10.79
HM004430.1_RagTag_35	BpV2_RCC24_viralrecall	HM004430.1_RagTag	GVOGm1326	17.672	RbcX protein | PFAM RbcX protein	RcbX	5.89915	163	-1	23387	23875	11.7729	23387	10.2965
HM004430.1_RagTag_30	BpV2_RCC24_viralrecall	HM004430.1_RagTag	GVOGm0173	12.9074	termination of RNA polymerase III transcription | termination of RNA polymerase I transcription | Belongs to the archaeal rpoM eukaryotic RPA12 RPB9 RPC11 RNA polymerase family | transcription, DNA-templated	TFIIS_C	1.25995	172	-1	21530	22045	11.6474	21530	9.78908
HM004430.1_RagTag_113	BpV2_RCC24_viralrecall	HM004430.1_RagTag	GVOGm0509	18.2099	sterol 24-C-methyltransferase activity | Methyltransferase type 11 | Methyltransferase type 11 | Methyltransferase type 11 | Methyltransferase | Methyltransferase domain | PFAM Methyltransferase type | Methyltransferase domain | Specifically methylates th	MTS	7.1247	221	1	77123	77785	11.0852	77123	10.756
HM004430.1_RagTag_246	BpV2_RCC24_viralrecall	HM004430.1_RagTag	GVOGm1694	11.0272	unknown | Phage plasmid primase, P4 | Phage plasmid primase P4 family	0	0	106	-1	150619	150936	11.0272	150619	11.0429
HM004430.1_RagTag_285	BpV2_RCC24_viralrecall	HM004430.1_RagTag	GVOGm0003	12.482	Large eukaryotic DNA virus major capsid protein	Capsid_N	1.46012	320	-1	188299	189258	11.0219	188299	5.91864
HM004430.1_RagTag_206	BpV2_RCC24_viralrecall	HM004430.1_RagTag	GVOGm0056	12.946	General factor that plays a role in the activation of archaeal genes transcribed by RNA polymerase. Binds specifically to the TATA box promoter element which lies close to the position of transcription initiation	TBP	1.92637	222	1	129327	129992	11.0197	129327	8.63969
HM004430.1_RagTag_69	BpV2_RCC24_viralrecall	HM004430.1_RagTag	GVOGm0873	18.6682	unusual protein kinase | regulation of tocopherol cyclase activity | kinase activity | Is probably a protein kinase regulator of UbiI activity which is involved in aerobic coenzyme Q (ubiquinone) biosynthesis | ubiquinone biosynthetic process	ABC1	7.74552	359	-1	41741	42817	10.9226	41741	8.45601
HM004430.1_RagTag_225	BpV2_RCC24_viralrecall	HM004430.1_RagTag	GVOGm0172	12.6965	Stabilizes TBP binding to an archaeal box-A promoter. Also responsible for recruiting RNA polymerase II to the pre- initiation complex (DNA-TBP-TFIIB) | TBP-class protein binding | RNA polymerase III type 3 promoter DNA binding	TFIIB	1.83191	159	1	138856	139332	10.8645	138856	10.7953
HM004430.1_RagTag_11	BpV2_RCC24_viralrecall	HM004430.1_RagTag	GVOGm0548	27.6622	Cell shape determining protein MreB Mrl | ribosomal large subunit binding | Heat shock 70 kDa protein | unfolded protein binding | ATP binding | nuclear pore complex assembly | Heat shock 70 kDa protein | ATP binding | unknown | ATP binding | ethanolamine	HSP70	16.93	490	-1	6474	7943	10.7323	6474	9.4425
HM004430.1_RagTag_122	BpV2_RCC24_viralrecall	HM004430.1_RagTag	GVOGm0760	10.5451	Poxvirus A32 protein | unknown	0	0	132	-1	81575	81970	10.5451	81575	10.9355
HM004430.1_RagTag_292	BpV2_RCC24_viralrecall	HM004430.1_RagTag	GVOGm0054	11.5239	SMART DNA-directed DNA polymerase B | DNA polymerase | DNA replication proofreading | chloroplast mRNA modification | DNA replication proofreading | leading strand elongation | DNA polymerase activity	DNA_pol_B	0.997204	193	1	195374	195952	10.5267	195374	7.49194
HM004430.1_RagTag_156	BpV2_RCC24_viralrecall	HM004430.1_RagTag	GVOGm0303	10.3971	ICEA Protein | ICEA Protein	0	0	237	1	99241	99951	10.3971	99241	7.3233
HM004430.1_RagTag_180	BpV2_RCC24_viralrecall	HM004430.1_RagTag	GVOGm0018	11.5672	triglyceride mobilization | esterase of the alpha-beta hydrolase superfamily | Esterase of the alpha-beta hydrolase superfamily | phosphatidylethanolamine catabolic process | esterase of the alpha-beta hydrolase superfamily | Patatin-like phospholipase |	Patatin	1.26973	190	-1	115875	116444	10.2975	115875	7.40004
HM004430.1_RagTag_189	BpV2_RCC24_viralrecall	HM004430.1_RagTag	GVOGm0160	11.929	regulation of transcription by RNA polymerase I | SWIB/MDM2 domain	SWIB	1.72801	136	1	120993	121400	10.2009	120993	10.471
HM004430.1_RagTag_193	BpV2_RCC24_viralrecall	HM004430.1_RagTag	GVOGm0160	11.9331	regulation of transcription by RNA polymerase I | SWIB/MDM2 domain	SWIB	1.77059	136	1	122995	123402	10.1626	122995	11.236
HM004430.1_RagTag_123	BpV2_RCC24_viralrecall	HM004430.1_RagTag	GVOGm0003	11.7729	Large eukaryotic DNA virus major capsid protein	Capsid_N	1.71803	195	1	82023	82607	10.0548	82023	10.8925
HM004430.1_RagTag_236	BpV2_RCC24_viralrecall	HM004430.1_RagTag	GVOGm1594	15.2151	polynucleotide 5'-phosphatase activity	mRNA_triPase	5.16622	201	1	143885	144487	10.0489	143885	10.2948

## Sheet: RCC24_BpV2_vMAG_allannot
protein_ids	genome	replicon	vog	virbit	vdesc	pfam	pfambit	protlength	strand	start	end	score	cumsum	rolling
HM004430.1_RagTag_1	BpV2_RCC24_viralrecall	HM004430.1_RagTag	GVOG02316	27.366	ATP P2X receptor | extracellularly ATP-gated cation channel activity | unknown | ATP P2X receptor | cellular hypotonic response | extracellularly ATP-gated cation channel activity | ATP P2X receptor	0	0	462	1	397	1782	27.366	397	11.8767
HM004430.1_RagTag_2	BpV2_RCC24_viralrecall	HM004430.1_RagTag	GVOG04090	9.29516	no_annote	0	0	37	-1	1884	1994	9.29516	1884	11.2654
HM004430.1_RagTag_3	BpV2_RCC24_viralrecall	HM004430.1_RagTag	GVOGm1099	14.1951	no_annote	0	0	254	-1	2021	2782	14.1951	2021	10.7879
HM004430.1_RagTag_4	BpV2_RCC24_viralrecall	HM004430.1_RagTag	GVOG03510	6.253	no_annote	0	0	70	-1	2993	3202	6.253	2993	10.7828
HM004430.1_RagTag_5	BpV2_RCC24_viralrecall	HM004430.1_RagTag	GVOG01826	10.8167	no_annote	0	0	93	-1	3211	3489	10.8167	3211	10.8024
HM004430.1_RagTag_6	BpV2_RCC24_viralrecall	HM004430.1_RagTag	0	0	0	0	0	100	-1	3434	3733	0	3434	12.151
HM004430.1_RagTag_7	BpV2_RCC24_viralrecall	HM004430.1_RagTag	GVOG03375	8.62554	no_annote	0	0	59	-1	3679	3855	8.62554	3679	11.7542
HM004430.1_RagTag_8	BpV2_RCC24_viralrecall	HM004430.1_RagTag	GVOG13327	23.4926	unknown | DNA polymerase III is a complex, multichain enzyme responsible for most of the replicative synthesis in bacteria. The epsilon subunit contain the editing function and is a proofreading 3'-5' exonuclease | PFAM Exonuclease, RNase T and DNA polyme	RNase_T	5.03066	398	-1	4128	5321	18.4619	4128	11.9567
HM004430.1_RagTag_9	BpV2_RCC24_viralrecall	HM004430.1_RagTag	GVOGm1497	12.0996	unknown | unknown | High light inducible protein | PFAM Chlorophyll A-B binding protein | Chlorophyll A-B binding protein | unknown | Alternative locus ID | Chlorophyll A-B binding protein | Chlorophyll A-B binding protein | Chlorophyll A-B binding protei	Chloroa_b-bind	5.72473	167	-1	5367	5867	6.37486	5367	10.1323
HM004430.1_RagTag_10	BpV2_RCC24_viralrecall	HM004430.1_RagTag	GVOGm0548	14.6014	Cell shape determining protein MreB Mrl | ribosomal large subunit binding | Heat shock 70 kDa protein | unfolded protein binding | ATP binding | nuclear pore complex assembly | Heat shock 70 kDa protein | ATP binding | unknown | ATP binding | ethanolamine	HSP70	8.11085	194	-1	5896	6477	6.49052	5896	9.9284
HM004430.1_RagTag_11	BpV2_RCC24_viralrecall	HM004430.1_RagTag	GVOGm0548	27.6622	Cell shape determining protein MreB Mrl | ribosomal large subunit binding | Heat shock 70 kDa protein | unfolded protein binding | ATP binding | nuclear pore complex assembly | Heat shock 70 kDa protein | ATP binding | unknown | ATP binding | ethanolamine	HSP70	16.93	490	-1	6474	7943	10.7323	6474	9.4425
HM004430.1_RagTag_12	BpV2_RCC24_viralrecall	HM004430.1_RagTag	GVOG01144	11.0182	no_annote	0	0	169	1	8007	8513	11.0182	8007	9.02563
HM004430.1_RagTag_13	BpV2_RCC24_viralrecall	HM004430.1_RagTag	GVOG02182	28.3337	no_annote	0	0	818	1	8533	10986	28.3337	8533	8.30452
HM004430.1_RagTag_14	BpV2_RCC24_viralrecall	HM004430.1_RagTag	GVOG01516	6.59545	no_annote	0	0	304	1	11006	11917	6.59545	11006	8.50081
HM004430.1_RagTag_15	BpV2_RCC24_viralrecall	HM004430.1_RagTag	GVOG00753	14.7919	no_annote	0	0	785	1	12198	14552	14.7919	12198	8.50258
HM004430.1_RagTag_16	BpV2_RCC24_viralrecall	HM004430.1_RagTag	0	0	0	0	0	87	-1	14635	14895	0	14635	8.16522
HM004430.1_RagTag_17	BpV2_RCC24_viralrecall	HM004430.1_RagTag	GVOG05886	6.23699	no_annote	0	0	156	-1	14942	15409	6.23699	14942	8.77818
HM004430.1_RagTag_18	BpV2_RCC24_viralrecall	HM004430.1_RagTag	GVOG03959	6.90652	no_annote	0	0	216	-1	15430	16077	6.90652	15430	8.34548
HM004430.1_RagTag_19	BpV2_RCC24_viralrecall	HM004430.1_RagTag	0	0	0	0	0	111	-1	16187	16519	0	16187	8.44267
HM004430.1_RagTag_20	BpV2_RCC24_viralrecall	HM004430.1_RagTag	0	0	0	0	0	35	-1	16628	16732	0	16628	8.39805
HM004430.1_RagTag_21	BpV2_RCC24_viralrecall	HM004430.1_RagTag	GVOG11896	15.3362	ATP-dependent specificity component of the Clp protease. It directs the protease to specific substrates. Can perform chaperone functions in the absence of ClpP | ATPase which is responsible for recognizing, binding, unfolding and translocation of substrat	Peptidase_M41	12.3919	267	-1	16729	17529	2.94433	16729	7.25806
HM004430.1_RagTag_22	BpV2_RCC24_viralrecall	HM004430.1_RagTag	GVOG11896	10.7471	ATP-dependent specificity component of the Clp protease. It directs the protease to specific substrates. Can perform chaperone functions in the absence of ClpP | ATPase which is responsible for recognizing, binding, unfolding and translocation of substrat	AAA	2.09503	131	-1	17601	17993	8.65206	17601	7.04271
HM004430.1_RagTag_23	BpV2_RCC24_viralrecall	HM004430.1_RagTag	GVOG11896	16.1121	ATP-dependent specificity component of the Clp protease. It directs the protease to specific substrates. Can perform chaperone functions in the absence of ClpP | ATPase which is responsible for recognizing, binding, unfolding and translocation of substrat	AAA	2.71055	329	-1	18026	19012	13.4016	18026	6.83308
HM004430.1_RagTag_24	BpV2_RCC24_viralrecall	HM004430.1_RagTag	GVOGm1638	15.5692	no_annote	0	0	192	-1	19217	19792	15.5692	19217	7.59085
HM004430.1_RagTag_25	BpV2_RCC24_viralrecall	HM004430.1_RagTag	0	0	0	0	0	91	-1	19840	20112	0	19840	8.04938
HM004430.1_RagTag_26	BpV2_RCC24_viralrecall	HM004430.1_RagTag	GVOGm1662	12.1902	no_annote	0	0	89	-1	20120	20386	12.1902	20120	8.32076
HM004430.1_RagTag_27	BpV2_RCC24_viralrecall	HM004430.1_RagTag	GVOG11489	10.3489	no_annote	0	0	59	-1	20328	20504	10.3489	20328	9.26263
HM004430.1_RagTag_28	BpV2_RCC24_viralrecall	HM004430.1_RagTag	GVOG08067	11.2339	no_annote	0	0	143	-1	20712	21140	11.2339	20712	10.0475
HM004430.1_RagTag_29	BpV2_RCC24_viralrecall	HM004430.1_RagTag	GVOGm1123	12.4177	HAD superfamily, subfamily IIIB (Acid phosphatase)	Acid_phosphat_B	9.05258	123	1	21178	21546	3.36515	21178	9.8512
HM004430.1_RagTag_30	BpV2_RCC24_viralrecall	HM004430.1_RagTag	GVOGm0173	12.9074	termination of RNA polymerase III transcription | termination of RNA polymerase I transcription | Belongs to the archaeal rpoM eukaryotic RPA12 RPB9 RPC11 RNA polymerase family | transcription, DNA-templated	TFIIS_C	1.25995	172	-1	21530	22045	11.6474	21530	9.78908
HM004430.1_RagTag_31	BpV2_RCC24_viralrecall	HM004430.1_RagTag	GVOG06363	11.3666	no_annote	0	0	70	-1	22062	22271	11.3666	22062	9.83041
HM004430.1_RagTag_32	BpV2_RCC24_viralrecall	HM004430.1_RagTag	GVOGm0202	13.1149	unknown	0	0	142	1	22309	22734	13.1149	22309	9.35869
HM004430.1_RagTag_33	BpV2_RCC24_viralrecall	HM004430.1_RagTag	GVOGm0638	10.9772	no_annote	0	0	88	-1	22651	22914	10.9772	22651	10.4619
HM004430.1_RagTag_34	BpV2_RCC24_viralrecall	HM004430.1_RagTag	GVOGm0310	14.128	no_annote	0	0	145	-1	22928	23362	14.128	22928	10.0041
HM004430.1_RagTag_35	BpV2_RCC24_viralrecall	HM004430.1_RagTag	GVOGm1326	17.672	RbcX protein | PFAM RbcX protein	RcbX	5.89915	163	-1	23387	23875	11.7729	23387	10.2965
HM004430.1_RagTag_36	BpV2_RCC24_viralrecall	HM004430.1_RagTag	0	0	0	0	0	56	-1	23915	24082	0	23915	10.1804
HM004430.1_RagTag_37	BpV2_RCC24_viralrecall	HM004430.1_RagTag	GVOGm0181	14.3562	Protein of unknown function (DUF3431) | Protein of unknown function (DUF3431) | Protein of unknown function (DUF3431) | Protein of unknown function (DUF3431) | Protein of unknown function (DUF3431) | Protein of unknown function (DUF3431) | unknown | unkno	DUF3431	6.63579	190	-1	24112	24681	7.72039	24112	9.95601
HM004430.1_RagTag_38	BpV2_RCC24_viralrecall	HM004430.1_RagTag	GVOGm0363	14.0214	unknown | negative regulation of septation initiation signaling | unknown | negative regulation of septation initiation signaling | Glycosyl transferases group 1	0	0	268	1	24747	25550	14.0214	24747	9.8088
HM004430.1_RagTag_39	BpV2_RCC24_viralrecall	HM004430.1_RagTag	GVOGm0034	13.2853	Glycosyltransferase sugar-binding region containing DXD motif | Glycosyltransferase sugar-binding region containing DXD motif | Glycosyltransferase sugar-binding region containing DXD motif | Glycosyltransferase sugar-binding region containing DXD motif |	Caps_synth	4.79196	235	-1	25538	26242	8.49337	25538	9.91872
HM004430.1_RagTag_40	BpV2_RCC24_viralrecall	HM004430.1_RagTag	GVOGm1048	18.6065	COG0463 Glycosyltransferases involved in cell wall biogenesis | Glycosyl transferase family 2	Glycos_transf_2	2.0576	218	1	26278	26931	16.5489	26278	9.73432
HM004430.1_RagTag_41	BpV2_RCC24_viralrecall	HM004430.1_RagTag	GVOGm0183	18.6091	dTDP-4-dehydrorhamnose reductase | GDP-L-fucose synthase activity | epimerase dehydratase | NAD-dependent epimerase dehydratase | Catalyzes the conversion of GDP-D-mannose to GDP-4- dehydro-6-deoxy-D-mannose | UDP-glucuronate decarboxylase activity | dTDP	GDP_Man_Dehyd	13.2864	341	1	26958	27980	5.32274	26958	9.70267
HM004430.1_RagTag_42	BpV2_RCC24_viralrecall	HM004430.1_RagTag	GVOGm0928	14.7343	no_annote	0	0	287	1	28006	28866	14.7343	28006	8.7608
HM004430.1_RagTag_43	BpV2_RCC24_viralrecall	HM004430.1_RagTag	GVOGm1127	9.4921	no_annote	0	0	63	1	28903	29091	9.4921	28903	8.77065
HM004430.1_RagTag_44	BpV2_RCC24_viralrecall	HM004430.1_RagTag	0	0	0	0	0	49	1	29175	29321	0	29175	9.49207
HM004430.1_RagTag_45	BpV2_RCC24_viralrecall	HM004430.1_RagTag	GVOGm1127	9.43928	no_annote	0	0	65	1	29350	29544	9.43928	29350	9.91451
HM004430.1_RagTag_46	BpV2_RCC24_viralrecall	HM004430.1_RagTag	GVOGm1730	13.0154		0	0	135	-1	29464	29868	13.0154	29464	9.9338
HM004430.1_RagTag_47	BpV2_RCC24_viralrecall	HM004430.1_RagTag	GVOGm0637	10.3489	no_annote	0	0	92	-1	29865	30140	10.3489	29865	9.36758
HM004430.1_RagTag_48	BpV2_RCC24_viralrecall	HM004430.1_RagTag	GVOGm0637	10.5024	no_annote	0	0	189	-1	30104	30670	10.5024	30104	9.11232
HM004430.1_RagTag_49	BpV2_RCC24_viralrecall	HM004430.1_RagTag	0	0	0	0	0	78	1	30710	30943	0	30710	9.81829
HM004430.1_RagTag_50	BpV2_RCC24_viralrecall	HM004430.1_RagTag	GVOGm0894	11.9206	no_annote	0	0	98	1	30940	31233	11.9206	30940	9.31628
HM004430.1_RagTag_51	BpV2_RCC24_viralrecall	HM004430.1_RagTag	GVOGm1598	10.8213	no_annote	0	0	64	1	31271	31462	10.8213	31271	9.89747
HM004430.1_RagTag_52	BpV2_RCC24_viralrecall	HM004430.1_RagTag	GVOGm0510	14.057	unknown	0	0	127	1	31467	31847	14.057	31467	11.1484
HM004430.1_RagTag_53	BpV2_RCC24_viralrecall	HM004430.1_RagTag	GVOGm0510	14.3108	unknown	0	0	120	1	31968	32327	14.3108	31968	11.0604
HM004430.1_RagTag_54	BpV2_RCC24_viralrecall	HM004430.1_RagTag	0	0	0	0	0	90	1	32320	32589	0	32320	11.1077
HM004430.1_RagTag_55	BpV2_RCC24_viralrecall	HM004430.1_RagTag	GVOG11016	12.7201	no_annote	0	0	169	-1	32566	33072	12.7201	32566	10.71
HM004430.1_RagTag_56	BpV2_RCC24_viralrecall	HM004430.1_RagTag	GVOGm1447	15.9123	no_annote	0	0	444	-1	33099	34430	15.9123	33099	10.9234
HM004430.1_RagTag_57	BpV2_RCC24_viralrecall	HM004430.1_RagTag	GVOG11501	7.20417	no_annote	0	0	96	-1	34466	34753	7.20417	34466	10.5505
HM004430.1_RagTag_58	BpV2_RCC24_viralrecall	HM004430.1_RagTag	GVOGm1015	18.2099	no_annote	0	0	353	-1	34775	35833	18.2099	34775	9.60789
HM004430.1_RagTag_59	BpV2_RCC24_viralrecall	HM004430.1_RagTag	GVOGm1621	18.7643	no_annote	0	0	271	1	35877	36689	18.7643	35877	8.88647
HM004430.1_RagTag_60	BpV2_RCC24_viralrecall	HM004430.1_RagTag	GVOGm0189	12.2678	crossed form four-way junction DNA binding	Pox_A22	4.14958	234	1	36718	37419	8.11827	36718	8.66177
HM004430.1_RagTag_61	BpV2_RCC24_viralrecall	HM004430.1_RagTag	GVOGm1286	13.7259	no_annote	0	0	233	1	37457	38155	13.7259	37457	7.70771
HM004430.1_RagTag_62	BpV2_RCC24_viralrecall	HM004430.1_RagTag	GVOGm1097	16.8553	DNA methylase N-4 N-6 | methylase | methylase | PFAM DNA methylase | Belongs to the N(4) N(6)-methyltransferase family | Belongs to the N(4) N(6)-methyltransferase family | methyltransferase | phosphinothricin N-acetyltransferase activity | DNA methylAse	N6_N4_Mtase	12.4729	311	-1	38136	39068	4.38234	38136	8.43589
HM004430.1_RagTag_63	BpV2_RCC24_viralrecall	HM004430.1_RagTag	GVOGm1332	13.704	no_annote	0	0	141	-1	39099	39521	13.704	39099	8.65811
HM004430.1_RagTag_64	BpV2_RCC24_viralrecall	HM004430.1_RagTag	GVOG09716	17.5442	Catalyzes the reductive methylation of 2'-deoxyuridine- 5'-monophosphate (dUMP) to 2'-deoxythymidine-5'-monophosphate (dTMP) while utilizing 5,10-methylenetetrahydrofolate (mTHF) as the methyl donor, and NADPH and FADH(2) as the reductant | Catalyzes the	Thy1	23.1374	262	1	39551	40336	-5.59315	39551	8.34562
HM004430.1_RagTag_65	BpV2_RCC24_viralrecall	HM004430.1_RagTag	GVOG09716	6.94982	Catalyzes the reductive methylation of 2'-deoxyuridine- 5'-monophosphate (dUMP) to 2'-deoxythymidine-5'-monophosphate (dTMP) while utilizing 5,10-methylenetetrahydrofolate (mTHF) as the methyl donor, and NADPH and FADH(2) as the reductant | Catalyzes the	Thy1	9.16864	85	1	40488	40742	-2.21882	40488	9.24958
HM004430.1_RagTag_66	BpV2_RCC24_viralrecall	HM004430.1_RagTag	0	0	0	0	0	54	1	40736	40897	0	40736	8.87224
HM004430.1_RagTag_67	BpV2_RCC24_viralrecall	HM004430.1_RagTag	GVOGm0912	10.6864	no_annote	0	0	85	1	40916	41170	10.6864	40916	8.32965
HM004430.1_RagTag_68	BpV2_RCC24_viralrecall	HM004430.1_RagTag	0	0	0	0	0	77	-1	41145	41375	0	41145	8.55118
HM004430.1_RagTag_69	BpV2_RCC24_viralrecall	HM004430.1_RagTag	GVOGm0873	18.6682	unusual protein kinase | regulation of tocopherol cyclase activity | kinase activity | Is probably a protein kinase regulator of UbiI activity which is involved in aerobic coenzyme Q (ubiquinone) biosynthesis | ubiquinone biosynthetic process	ABC1	7.74552	359	-1	41741	42817	10.9226	41741	8.45601
HM004430.1_RagTag_70	BpV2_RCC24_viralrecall	HM004430.1_RagTag	GVOGm0071	21.5546	Catalyzes the 6-electron oxidation of protoporphyrinogen-IX to form protoporphyrin-IX | oxidoreductase activity | Protoporphyrinogen oxidase | oxidoreductase activity | COG1233 Phytoene dehydrogenase and related proteins | tRNA (5-methylaminomethyl-2-thio	Pyr_redox_2	5.50119	430	1	42870	44159	16.0534	42870	8.16385
HM004430.1_RagTag_71	BpV2_RCC24_viralrecall	HM004430.1_RagTag	GVOGm0590	11.225	no_annote	0	0	164	1	44156	44647	11.225	44156	7.25025
HM004430.1_RagTag_72	BpV2_RCC24_viralrecall	HM004430.1_RagTag	GVOGm0013	23.2056	PFAM helicase domain protein | Type III restriction enzyme res subunit | DEAD DEAH box helicase | Type I site-specific restriction-modification system, R (Restriction) subunit and related | DEAD DEAH box helicase domain protein | ATP-dependent DNA helicas	DEAD	2.44214	445	1	44680	46014	20.7635	44680	8.54833
HM004430.1_RagTag_73	BpV2_RCC24_viralrecall	HM004430.1_RagTag	GVOG00049	12.5499	no_annote	0	0	142	1	46039	46464	12.5499	46039	9.3433
HM004430.1_RagTag_74	BpV2_RCC24_viralrecall	HM004430.1_RagTag	GVOG00049	10.6254	no_annote	0	0	283	1	46479	47327	10.6254	46479	9.3433
HM004430.1_RagTag_75	BpV2_RCC24_viralrecall	HM004430.1_RagTag	GVOG00049	11.4412	no_annote	0	0	314	1	47443	48384	11.4412	47443	9.1938
HM004430.1_RagTag_76	BpV2_RCC24_viralrecall	HM004430.1_RagTag	GVOG03539	18.1742	unknown	Peptidase_S74	5.87583	895	1	48406	51090	12.2983	48406	10.3583
HM004430.1_RagTag_77	BpV2_RCC24_viralrecall	HM004430.1_RagTag	0	0	0	0	0	67	-1	51053	51253	0	51053	10.3001
HM004430.1_RagTag_78	BpV2_RCC24_viralrecall	HM004430.1_RagTag	0	0	0	0	0	201	1	51285	51887	0	51285	10.2316
HM004430.1_RagTag_79	BpV2_RCC24_viralrecall	HM004430.1_RagTag	GVOGm0115	13.878	unknown	0	0	199	1	51974	52570	13.878	51974	10.4511
HM004430.1_RagTag_80	BpV2_RCC24_viralrecall	HM004430.1_RagTag	GVOG06321	9.70567	no_annote	0	0	66	1	52581	52778	9.70567	52581	9.37457
HM004430.1_RagTag_81	BpV2_RCC24_viralrecall	HM004430.1_RagTag	0	0	0	0	0	103	1	53024	53332	0	53024	8.97407
HM004430.1_RagTag_82	BpV2_RCC24_viralrecall	HM004430.1_RagTag	GVOGm1651	8.44393	DNA-binding transcription factor activity | Chaperone of endosialidase	0	0	118	1	53567	53920	8.44393	53567	9.22915
HM004430.1_RagTag_83	BpV2_RCC24_viralrecall	HM004430.1_RagTag	GVOGm0115	17.4671	unknown	0	0	362	-1	53971	55056	17.4671	53971	9.20818
HM004430.1_RagTag_84	BpV2_RCC24_viralrecall	HM004430.1_RagTag	GVOG06253	10.0499	no_annote	0	0	86	1	55285	55542	10.0499	55285	9.08686
HM004430.1_RagTag_85	BpV2_RCC24_viralrecall	HM004430.1_RagTag	GVOGm1723	15.0266	no_annote	0	0	170	1	55561	56070	15.0266	55561	10.2158
HM004430.1_RagTag_86	BpV2_RCC24_viralrecall	HM004430.1_RagTag	GVOGm0003	16.7242	Large eukaryotic DNA virus major capsid protein	Capsid_NCLDV	2.20782	345	1	56100	57134	14.5164	56100	10.9285
HM004430.1_RagTag_87	BpV2_RCC24_viralrecall	HM004430.1_RagTag	GVOG06580	10.1838	unknown | unknown | unknown | unknown | unknown | unknown	MRP-L51	5.56776	1263	1	57153	60941	4.61601	57153	10.9662
HM004430.1_RagTag_88	BpV2_RCC24_viralrecall	HM004430.1_RagTag	GVOG06580	6.54243	unknown | unknown | unknown | unknown | unknown | unknown	0	0	485	1	60973	62427	6.54243	60973	10.3192
HM004430.1_RagTag_89	BpV2_RCC24_viralrecall	HM004430.1_RagTag	GVOGm0003	16.8256	Large eukaryotic DNA virus major capsid protein	Capsid_NCLDV	2.3739	332	1	62462	63457	14.4517	62462	10.3192
HM004430.1_RagTag_90	BpV2_RCC24_viralrecall	HM004430.1_RagTag	GVOGm0372	11.1265	no_annote	0	0	73	1	63485	63703	11.1265	63485	10.7225
HM004430.1_RagTag_91	BpV2_RCC24_viralrecall	HM004430.1_RagTag	GVOGm1786	10.4785	no_annote	0	0	84	1	63732	63983	10.4785	63732	10.2938
HM004430.1_RagTag_92	BpV2_RCC24_viralrecall	HM004430.1_RagTag	GVOG10311	18.1163	no_annote	NUDIX	1.1824	177	1	64017	64547	16.9339	64017	10.2885
HM004430.1_RagTag_93	BpV2_RCC24_viralrecall	HM004430.1_RagTag	GVOGm1316	10.6911	no_annote	0	0	72	1	64547	64762	10.6911	64547	10.4199
HM004430.1_RagTag_94	BpV2_RCC24_viralrecall	HM004430.1_RagTag	GVOGm0085	19.6061	DNA primase activity	PPL4	5.16225	328	1	64798	65781	14.4439	64798	10.1614
HM004430.1_RagTag_95	BpV2_RCC24_viralrecall	HM004430.1_RagTag	0	0	0	0	0	85	-1	65761	66015	0	65761	11.0395
HM004430.1_RagTag_96	BpV2_RCC24_viralrecall	HM004430.1_RagTag	0	0	0	0	0	891	1	66206	68878	0	66206	10.6033
HM004430.1_RagTag_97	BpV2_RCC24_viralrecall	HM004430.1_RagTag	GVOGm0003	16.7809	Large eukaryotic DNA virus major capsid protein	Capsid_NCLDV	2.28717	330	1	68955	69944	14.4938	68955	10.2769
HM004430.1_RagTag_98	BpV2_RCC24_viralrecall	HM004430.1_RagTag	GVOGm0372	11.0363	no_annote	0	0	73	1	69972	70190	11.0363	69972	10.3513
HM004430.1_RagTag_99	BpV2_RCC24_viralrecall	HM004430.1_RagTag	GVOGm1786	9.96995	no_annote	0	0	89	1	70221	70487	9.96995	70221	10.4239
HM004430.1_RagTag_100	BpV2_RCC24_viralrecall	HM004430.1_RagTag	GVOG10311	18.1494	no_annote	NUDIX	1.15148	177	1	70521	71051	16.9979	70521	9.98167
HM004430.1_RagTag_101	BpV2_RCC24_viralrecall	HM004430.1_RagTag	GVOGm1316	10.6395	no_annote	0	0	72	1	71051	71266	10.6395	71051	10.0071
HM004430.1_RagTag_102	BpV2_RCC24_viralrecall	HM004430.1_RagTag	GVOGm0085	22.6142	DNA primase activity	PPL4	4.82773	472	1	71312	72727	17.7864	71312	9.78504
HM004430.1_RagTag_103	BpV2_RCC24_viralrecall	HM004430.1_RagTag	0	0	0	0	0	40	1	72730	72849	0	72730	10.5839
HM004430.1_RagTag_104	BpV2_RCC24_viralrecall	HM004430.1_RagTag	GVOGm1597	9.5551	no_annote	0	0	96	1	72792	73079	9.5551	72792	10.5839
HM004430.1_RagTag_105	BpV2_RCC24_viralrecall	HM004430.1_RagTag	GVOGm0085	12.2434	DNA primase activity	0	0	279	1	73115	73951	12.2434	73115	10.1101
HM004430.1_RagTag_106	BpV2_RCC24_viralrecall	HM004430.1_RagTag	GVOGm0210	11.5672	no_annote	0	0	118	1	73953	74306	11.5672	73953	10.1133
HM004430.1_RagTag_107	BpV2_RCC24_viralrecall	HM004430.1_RagTag	GVOGm1597	10.3005	no_annote	0	0	105	1	74284	74598	10.3005	74284	10.0266
HM004430.1_RagTag_108	BpV2_RCC24_viralrecall	HM004430.1_RagTag	GVOGm1626	11.0725	no_annote	0	0	92	1	74634	74909	11.0725	74634	9.78751
HM004430.1_RagTag_109	BpV2_RCC24_viralrecall	HM004430.1_RagTag	GVOGm1254	11.1131	no_annote	0	0	89	-1	74896	75162	11.1131	74896	9.86674
HM004430.1_RagTag_110	BpV2_RCC24_viralrecall	HM004430.1_RagTag	GVOG08323	11.9833	no_annote	0	0	219	-1	75184	75840	11.9833	75184	9.72724
HM004430.1_RagTag_111	BpV2_RCC24_viralrecall	HM004430.1_RagTag	0	0	0	0	0	75	1	75894	76118	0	75894	10.4356
HM004430.1_RagTag_112	BpV2_RCC24_viralrecall	HM004430.1_RagTag	GVOGm1094	17.53	Adds a myristoyl group to the N-terminal glycine residue of certain cellular proteins	NMT_C	10.144	234	1	76388	77089	7.38601	76388	10.8752
HM004430.1_RagTag_113	BpV2_RCC24_viralrecall	HM004430.1_RagTag	GVOGm0509	18.2099	sterol 24-C-methyltransferase activity | Methyltransferase type 11 | Methyltransferase type 11 | Methyltransferase type 11 | Methyltransferase | Methyltransferase domain | PFAM Methyltransferase type | Methyltransferase domain | Specifically methylates th	MTS	7.1247	221	1	77123	77785	11.0852	77123	10.756
HM004430.1_RagTag_114	BpV2_RCC24_viralrecall	HM004430.1_RagTag	GVOGm0220	13.1529	2OG-Fe(II) oxygenase superfamily | pkhd-type hydroxylase	2OG-FeII_Oxy_3	4.48445	195	-1	77786	78370	8.6685	77786	11.0629
HM004430.1_RagTag_115	BpV2_RCC24_viralrecall	HM004430.1_RagTag	GVOG12750	15.4045	unknown	WLM	1.99259	143	1	78414	78842	13.412	78414	11.0792
HM004430.1_RagTag_116	BpV2_RCC24_viralrecall	HM004430.1_RagTag	GVOGm1115	11.8279	no_annote	0	0	134	1	78859	79260	11.8279	78859	11.0113
HM004430.1_RagTag_117	BpV2_RCC24_viralrecall	HM004430.1_RagTag	GVOGm0668	15.6939	no_annote	0	0	171	-1	79257	79769	15.6939	79257	10.2705
HM004430.1_RagTag_118	BpV2_RCC24_viralrecall	HM004430.1_RagTag	GVOGm1618	10.6254	no_annote	0	0	86	-1	79802	80059	10.6254	79802	9.47159
HM004430.1_RagTag_119	BpV2_RCC24_viralrecall	HM004430.1_RagTag	GVOGm0760	16.1493	Poxvirus A32 protein | unknown	0	0	175	-1	80056	80580	16.1493	80056	10.031
HM004430.1_RagTag_120	BpV2_RCC24_viralrecall	HM004430.1_RagTag	GVOGm1618	10.4547	no_annote	0	0	86	-1	80776	81033	10.4547	80776	10.5195
HM004430.1_RagTag_121	BpV2_RCC24_viralrecall	HM004430.1_RagTag	GVOGm0760	16.171	Poxvirus A32 protein | unknown	0	0	182	-1	81030	81575	16.171	81030	10.7731
HM004430.1_RagTag_122	BpV2_RCC24_viralrecall	HM004430.1_RagTag	GVOGm0760	10.5451	Poxvirus A32 protein | unknown	0	0	132	-1	81575	81970	10.5451	81575	10.9355
HM004430.1_RagTag_123	BpV2_RCC24_viralrecall	HM004430.1_RagTag	GVOGm0003	11.7729	Large eukaryotic DNA virus major capsid protein	Capsid_N	1.71803	195	1	82023	82607	10.0548	82023	10.8925
HM004430.1_RagTag_124	BpV2_RCC24_viralrecall	HM004430.1_RagTag	0	0	0	0	0	110	1	82688	83017	0	82688	11.3581
HM004430.1_RagTag_125	BpV2_RCC24_viralrecall	HM004430.1_RagTag	0	0	0	0	0	82	-1	83105	83350	0	83105	12.0083
HM004430.1_RagTag_126	BpV2_RCC24_viralrecall	HM004430.1_RagTag	GVOGm0003	10.5499	Large eukaryotic DNA virus major capsid protein	Capsid_NCLDV	2.15882	143	1	83364	83792	8.39107	83364	12.3624
HM004430.1_RagTag_127	BpV2_RCC24_viralrecall	HM004430.1_RagTag	GVOGm0003	16.9086	Large eukaryotic DNA virus major capsid protein	Capsid_NCLDV	2.19522	445	1	83808	85142	14.7134	83808	12.1483
HM004430.1_RagTag_128	BpV2_RCC24_viralrecall	HM004430.1_RagTag	GVOG10300	14.8896	no_annote	0	0	152	1	85142	85597	14.8896	85142	12.2014
HM004430.1_RagTag_129	BpV2_RCC24_viralrecall	HM004430.1_RagTag	GVOG10820	11.1041	no_annote	0	0	69	1	85557	85763	11.1041	85557	11.8983
HM004430.1_RagTag_130	BpV2_RCC24_viralrecall	HM004430.1_RagTag	GVOGm1036	12.7671	no_annote	0	0	95	1	85943	86227	12.7671	85943	12.1312
HM004430.1_RagTag_131	BpV2_RCC24_viralrecall	HM004430.1_RagTag	GVOGm1008	18.8122	no_annote	0	0	282	-1	86450	87295	18.8122	86450	11.9549
HM004430.1_RagTag_132	BpV2_RCC24_viralrecall	HM004430.1_RagTag	GVOG06589	25.446	no_annote	0	0	395	-1	87349	88533	25.446	87349	12.3838
HM004430.1_RagTag_133	BpV2_RCC24_viralrecall	HM004430.1_RagTag	GVOGm0176	15.9374	no_annote	0	0	133	-1	88536	88934	15.9374	88536	12.8696
HM004430.1_RagTag_134	BpV2_RCC24_viralrecall	HM004430.1_RagTag	GVOGm0152	12.9383	no_annote	0	0	226	-1	89003	89680	12.9383	89003	12.3102
HM004430.1_RagTag_135	BpV2_RCC24_viralrecall	HM004430.1_RagTag	GVOGm0008	11.2517	no_annote	0	0	162	-1	89696	90181	11.2517	89696	12.4028
HM004430.1_RagTag_136	BpV2_RCC24_viralrecall	HM004430.1_RagTag	GVOGm0647	11.6233	no_annote	0	0	73	-1	90222	90440	11.6233	90222	12.4272
HM004430.1_RagTag_137	BpV2_RCC24_viralrecall	HM004430.1_RagTag	GVOGm0048	14.0392	no_annote	0	0	263	-1	90441	91229	14.0392	90441	12.1131
HM004430.1_RagTag_138	BpV2_RCC24_viralrecall	HM004430.1_RagTag	GVOGm0048	7.40945	no_annote	0	0	91	-1	91226	91498	7.40945	91226	11.6675
HM004430.1_RagTag_139	BpV2_RCC24_viralrecall	HM004430.1_RagTag	GVOGm0048	6.43428	no_annote	0	0	79	-1	91495	91731	6.43428	91495	10.9293
HM004430.1_RagTag_140	BpV2_RCC24_viralrecall	HM004430.1_RagTag	GVOGm0041	7.28697	no_annote	0	0	76	-1	91778	92005	7.28697	91778	10.3827
HM004430.1_RagTag_141	BpV2_RCC24_viralrecall	HM004430.1_RagTag	0	0	0	0	0	89	-1	92050	92316	0	92050	10.2326
HM004430.1_RagTag_142	BpV2_RCC24_viralrecall	HM004430.1_RagTag	GVOGm0956	16.1028	no_annote	0	0	201	-1	92335	92937	16.1028	92335	9.37002
HM004430.1_RagTag_143	BpV2_RCC24_viralrecall	HM004430.1_RagTag	GVOG11645	15.2545	no_annote	0	0	138	1	93345	93758	15.2545	93345	9.31401
HM004430.1_RagTag_144	BpV2_RCC24_viralrecall	HM004430.1_RagTag	GVOGm0239	11.5195	Sliding clamp subunit that acts as a moving platform for DNA processing. Responsible for tethering the catalytic subunit of DNA polymerase and other proteins to DNA during high-speed replication | DNA polymerase processivity factor activity	PCNA_N	5.12638	166	1	93777	94274	6.39317	93777	9.32962
HM004430.1_RagTag_145	BpV2_RCC24_viralrecall	HM004430.1_RagTag	GVOGm0239	8.76356	Sliding clamp subunit that acts as a moving platform for DNA processing. Responsible for tethering the catalytic subunit of DNA polymerase and other proteins to DNA during high-speed replication | DNA polymerase processivity factor activity	PCNA_C	2.68032	122	1	94271	94636	6.08325	94271	9.08037
HM004430.1_RagTag_146	BpV2_RCC24_viralrecall	HM004430.1_RagTag	GVOGm0239	11.3181	Sliding clamp subunit that acts as a moving platform for DNA processing. Responsible for tethering the catalytic subunit of DNA polymerase and other proteins to DNA during high-speed replication | DNA polymerase processivity factor activity	PCNA_C	3.57938	117	1	94665	95015	7.73874	94665	9.51808
HM004430.1_RagTag_147	BpV2_RCC24_viralrecall	HM004430.1_RagTag	GVOGm1466	17.2482	no_annote	0	0	206	-1	94993	95610	17.2482	94993	9.30996
HM004430.1_RagTag_148	BpV2_RCC24_viralrecall	HM004430.1_RagTag	GVOGm0890	13.715	Poxvirus Late Transcription Factor VLTF3 like	Pox_VLTF3	0.0302003	315	1	95625	96569	13.6848	95625	8.80778
HM004430.1_RagTag_149	BpV2_RCC24_viralrecall	HM004430.1_RagTag	0	0	0	0	0	32	1	96518	96613	0	96518	9.50092
HM004430.1_RagTag_150	BpV2_RCC24_viralrecall	HM004430.1_RagTag	GVOG04322	10.4115	no_annote	0	0	113	1	96588	96926	10.4115	96588	8.4274
HM004430.1_RagTag_151	BpV2_RCC24_viralrecall	HM004430.1_RagTag	GVOG04322	11.8575	no_annote	0	0	77	1	96980	97210	11.8575	96980	8.21044
HM004430.1_RagTag_152	BpV2_RCC24_viralrecall	HM004430.1_RagTag	GVOGm0934	10.3005	no_annote	0	0	65	1	97227	97421	10.3005	97227	7.78423
HM004430.1_RagTag_153	BpV2_RCC24_viralrecall	HM004430.1_RagTag	GVOG01112	13.975	no_annote	0	0	194	1	97435	98016	13.975	97435	8.01289
HM004430.1_RagTag_154	BpV2_RCC24_viralrecall	HM004430.1_RagTag	GVOGm0741	12.7318	PD-(D/E)XK nuclease superfamily | PD-(D/E)XK nuclease superfamily | PD-(D/E)XK nuclease superfamily | PD-(D/E)XK nuclease superfamily | PD-(D/E)XK nuclease superfamily	PDDEXK_3	9.41927	117	-1	98013	98363	3.31258	98013	8.0966
HM004430.1_RagTag_155	BpV2_RCC24_viralrecall	HM004430.1_RagTag	GVOGm1097	10.0648	DNA methylase N-4 N-6 | methylase | methylase | PFAM DNA methylase | Belongs to the N(4) N(6)-methyltransferase family | Belongs to the N(4) N(6)-methyltransferase family | methyltransferase | phosphinothricin N-acetyltransferase activity | DNA methylAse	N6_N4_Mtase	10.3105	271	1	98403	99215	-0.24573	98403	8.0025
HM004430.1_RagTag_156	BpV2_RCC24_viralrecall	HM004430.1_RagTag	GVOGm0303	10.3971	ICEA Protein | ICEA Protein	0	0	237	1	99241	99951	10.3971	99241	7.3233
HM004430.1_RagTag_157	BpV2_RCC24_viralrecall	HM004430.1_RagTag	0	0	0	0	0	69	-1	99985	100191	0	99985	8.12884
HM004430.1_RagTag_158	BpV2_RCC24_viralrecall	HM004430.1_RagTag	GVOG10683	12	unknown | unknown	0	0	285	1	100279	101133	12	100279	8.0519
HM004430.1_RagTag_159	BpV2_RCC24_viralrecall	HM004430.1_RagTag	0	0	0	0	0	42	-1	101110	101235	0	101110	8.59473
HM004430.1_RagTag_160	BpV2_RCC24_viralrecall	HM004430.1_RagTag	GVOG04747	9.51315	no_annote	0	0	102	-1	101235	101540	9.51315	101235	8.35925
HM004430.1_RagTag_161	BpV2_RCC24_viralrecall	HM004430.1_RagTag	GVOG01544	8.99444	no_annote	0	0	58	1	101753	101926	8.99444	101753	8.30445
HM004430.1_RagTag_162	BpV2_RCC24_viralrecall	HM004430.1_RagTag	GVOG02266	15.8367	no_annote	0	0	206	1	101943	102560	15.8367	101943	8.74507
HM004430.1_RagTag_163	BpV2_RCC24_viralrecall	HM004430.1_RagTag	GVOGm0318	9.53415	no_annote	MBD	6.03736	277	1	102750	103580	3.49678	102750	9.23894
HM004430.1_RagTag_164	BpV2_RCC24_viralrecall	HM004430.1_RagTag	GVOGm0386	12.083	no_annote	0	0	227	-1	103824	104504	12.083	103824	9.38767
HM004430.1_RagTag_165	BpV2_RCC24_viralrecall	HM004430.1_RagTag	GVOG04350	9.25743	no_annote	0	0	118	-1	104501	104854	9.25743	104501	10.0864
HM004430.1_RagTag_166	BpV2_RCC24_viralrecall	HM004430.1_RagTag	GVOG04350	20	no_annote	0	0	321	-1	104947	105909	20	104947	10.0567
HM004430.1_RagTag_167	BpV2_RCC24_viralrecall	HM004430.1_RagTag	GVOGm0404	13.2212	Prolyl 4-hydroxylase alpha subunit homologues. | Prolyl 4-hydroxylase alpha subunit homologues. | unknown | pkhd-type hydroxylase | 2OG-Fe(II) oxygenase superfamily | Prolyl 4-hydroxylase alpha subunit homologues. | Prolyl 4-hydroxylase alpha subunit homo	2OG-FeII_Oxy_3	6.45286	111	-1	105933	106265	6.76834	105933	10.0567
HM004430.1_RagTag_168	BpV2_RCC24_viralrecall	HM004430.1_RagTag	GVOGm1723	13.1529	no_annote	0	0	155	-1	106618	107082	13.1529	106618	9.42248
HM004430.1_RagTag_169	BpV2_RCC24_viralrecall	HM004430.1_RagTag	GVOGm0404	16.389	Prolyl 4-hydroxylase alpha subunit homologues. | Prolyl 4-hydroxylase alpha subunit homologues. | unknown | pkhd-type hydroxylase | 2OG-Fe(II) oxygenase superfamily | Prolyl 4-hydroxylase alpha subunit homologues. | Prolyl 4-hydroxylase alpha subunit homo	2OG-FeII_Oxy_3	6.46718	199	-1	107239	107835	9.92184	107239	8.82285
HM004430.1_RagTag_170	BpV2_RCC24_viralrecall	HM004430.1_RagTag	GVOGm1398	7.1624	no_annote	0	0	102	-1	108141	108446	7.1624	108141	7.76708
HM004430.1_RagTag_171	BpV2_RCC24_viralrecall	HM004430.1_RagTag	GVOG10021	17.4528	Possesses two activities a DNA synthesis (polymerase) and an exonucleolytic activity that degrades single-stranded DNA in the 3'- to 5'-direction. Has a template-primer preference which is characteristic of a replicative DNA polymerase | unknown | DNA pac	IBR	4.82479	425	-1	108470	109744	12.628	108470	7.53396
HM004430.1_RagTag_172	BpV2_RCC24_viralrecall	HM004430.1_RagTag	GVOG11478	10.4811	no_annote	0	0	84	-1	109818	110069	10.4811	109818	7.75906
HM004430.1_RagTag_173	BpV2_RCC24_viralrecall	HM004430.1_RagTag	GVOGm1403	11.5542	no_annote	0	0	90	-1	110070	110339	11.5542	110070	7.8284
HM004430.1_RagTag_174	BpV2_RCC24_viralrecall	HM004430.1_RagTag	0	0	0	0	0	307	-1	110376	111296	0	110376	6.49506
HM004430.1_RagTag_175	BpV2_RCC24_viralrecall	HM004430.1_RagTag	0	0	0	0	0	221	-1	111242	111904	0	111242	6.49093
HM004430.1_RagTag_176	BpV2_RCC24_viralrecall	HM004430.1_RagTag	0	0	0	0	0	340	-1	111913	112932	0	111913	6.35043
HM004430.1_RagTag_177	BpV2_RCC24_viralrecall	HM004430.1_RagTag	0	0	0	0	0	127	-1	112986	113366	0	112986	6.58389
HM004430.1_RagTag_178	BpV2_RCC24_viralrecall	HM004430.1_RagTag	0	0	0	0	0	187	-1	113363	113923	0	113363	6.1064
HM004430.1_RagTag_179	BpV2_RCC24_viralrecall	HM004430.1_RagTag	GVOG00140	15.4596	no_annote	0	0	523	-1	113997	115565	15.4596	113997	6.28084
HM004430.1_RagTag_180	BpV2_RCC24_viralrecall	HM004430.1_RagTag	GVOGm0018	11.5672	triglyceride mobilization | esterase of the alpha-beta hydrolase superfamily | Esterase of the alpha-beta hydrolase superfamily | phosphatidylethanolamine catabolic process | esterase of the alpha-beta hydrolase superfamily | Patatin-like phospholipase |	Patatin	1.26973	190	-1	115875	116444	10.2975	115875	7.40004
HM004430.1_RagTag_181	BpV2_RCC24_viralrecall	HM004430.1_RagTag	0	0	0	0	0	83	-1	116519	116767	0	116519	7.33087
HM004430.1_RagTag_182	BpV2_RCC24_viralrecall	HM004430.1_RagTag	GVOGm0434	13.9032	Protein of unknown function (DUF3339) | Protein of unknown function (DUF3339) | Protein of unknown function (DUF3339) | Protein of unknown function (DUF3339) | Protein of unknown function (DUF3339) | Protein of unknown function (DUF3339) | Protein of unkn	DUF3339	7.1969	131	-1	116824	117216	6.70634	116824	8.01093
HM004430.1_RagTag_183	BpV2_RCC24_viralrecall	HM004430.1_RagTag	GVOGm1532	11.0454	no_annote	0	0	86	-1	117246	117503	11.0454	117246	8.01093
HM004430.1_RagTag_184	BpV2_RCC24_viralrecall	HM004430.1_RagTag	GVOGm1770	13.4239	no_annote	0	0	126	-1	117503	117880	13.4239	117503	9.00982
HM004430.1_RagTag_185	BpV2_RCC24_viralrecall	HM004430.1_RagTag	0	0	0	0	0	203	-1	118066	118674	0	118066	9.71504
HM004430.1_RagTag_186	BpV2_RCC24_viralrecall	HM004430.1_RagTag	GVOGm0831	15.2447	no_annote	0	0	180	-1	118700	119239	15.2447	118700	10.3925
HM004430.1_RagTag_187	BpV2_RCC24_viralrecall	HM004430.1_RagTag	GVOG04466	27.269	no_annote	0	0	466	-1	119259	120656	27.269	119259	9.87604
HM004430.1_RagTag_188	BpV2_RCC24_viralrecall	HM004430.1_RagTag	GVOGm1344	10.5167	no_annote	0	0	93	1	120681	120959	10.5167	120681	10.0201
HM004430.1_RagTag_189	BpV2_RCC24_viralrecall	HM004430.1_RagTag	GVOGm0160	11.929	regulation of transcription by RNA polymerase I | SWIB/MDM2 domain	SWIB	1.72801	136	1	120993	121400	10.2009	120993	10.471
HM004430.1_RagTag_190	BpV2_RCC24_viralrecall	HM004430.1_RagTag	0	0	0	0	0	61	1	121429	121611	0	121429	10.7539
HM004430.1_RagTag_191	BpV2_RCC24_viralrecall	HM004430.1_RagTag	GVOGm0831	14.9833	no_annote	0	0	181	1	121938	122480	14.9833	121938	10.4785
HM004430.1_RagTag_192	BpV2_RCC24_viralrecall	HM004430.1_RagTag	GVOGm0028	10.5783	no_annote	0	0	151	1	122506	122958	10.5783	122506	10.1787
HM004430.1_RagTag_193	BpV2_RCC24_viralrecall	HM004430.1_RagTag	GVOGm0160	11.9331	regulation of transcription by RNA polymerase I | SWIB/MDM2 domain	SWIB	1.77059	136	1	122995	123402	10.1626	122995	11.236
HM004430.1_RagTag_194	BpV2_RCC24_viralrecall	HM004430.1_RagTag	GVOGm0798	15.5692	ribonuclease III activity | Double-stranded RNA binding motif | ribonuclease III activity | ribosomal protein | Double-stranded RNA binding motif | PFAM Ribonuclease III | ribonuclease III activity	Ribonuclease_3	7.85704	243	1	123434	124162	7.71216	123434	10.4774
HM004430.1_RagTag_195	BpV2_RCC24_viralrecall	HM004430.1_RagTag	GVOG04460	12.4579	no_annote	0	0	115	1	124174	124518	12.4579	124174	9.28806
HM004430.1_RagTag_196	BpV2_RCC24_viralrecall	HM004430.1_RagTag	GVOGm0031	9.01665	YqaJ-like viral recombinase domain | YqaJ-like viral recombinase domain | YqaJ-like viral recombinase domain | unknown | YqaJ-like viral recombinase domain | YqaJ viral recombinase family | YqaJ-like viral recombinase domain | YqaJ-like viral recombinase	YqaJ	2.25212	163	1	124544	125032	6.76453	124544	9.23228
HM004430.1_RagTag_197	BpV2_RCC24_viralrecall	HM004430.1_RagTag	GVOG04460	10.9499	no_annote	0	0	97	1	124971	125261	10.9499	124971	8.91292
HM004430.1_RagTag_198	BpV2_RCC24_viralrecall	HM004430.1_RagTag	GVOGm0031	9.17606	YqaJ-like viral recombinase domain | YqaJ-like viral recombinase domain | YqaJ-like viral recombinase domain | unknown | YqaJ-like viral recombinase domain | YqaJ viral recombinase family | YqaJ-like viral recombinase domain | YqaJ-like viral recombinase	YqaJ	2.26239	143	1	125287	125715	6.91367	125287	8.91292
HM004430.1_RagTag_199	BpV2_RCC24_viralrecall	HM004430.1_RagTag	GVOGm0031	8.92749	YqaJ-like viral recombinase domain | YqaJ-like viral recombinase domain | YqaJ-like viral recombinase domain | unknown | YqaJ-like viral recombinase domain | YqaJ viral recombinase family | YqaJ-like viral recombinase domain | YqaJ-like viral recombinase	0	0	199	1	125808	126404	8.92749	125808	8.64868
HM004430.1_RagTag_200	BpV2_RCC24_viralrecall	HM004430.1_RagTag	GVOG04568	15.8588	no_annote	0	0	195	1	126804	127388	15.8588	126804	8.74346
HM004430.1_RagTag_201	BpV2_RCC24_viralrecall	HM004430.1_RagTag	GVOGm0020	8.71206	helicase activity | histone H2A-H2B dimer displacement | Type III restriction enzyme res subunit | Type III restriction enzyme, res subunit | Transcription regulator that activates transcription by stimulating RNA polymerase (RNAP) recycling in case of st	SNF2_N	4.84596	136	1	127418	127825	3.8661	127418	8.37689
HM004430.1_RagTag_202	BpV2_RCC24_viralrecall	HM004430.1_RagTag	GVOGm0889	9.42868	no_annote	0	0	65	-1	128073	128267	9.42868	128073	8.82445
HM004430.1_RagTag_203	BpV2_RCC24_viralrecall	HM004430.1_RagTag	GVOGm0889	9.67988	no_annote	0	0	130	-1	128324	128713	9.67988	128324	8.70853
HM004430.1_RagTag_204	BpV2_RCC24_viralrecall	HM004430.1_RagTag	GVOG09580	9.40744	no_annote	zf-AN1	3.99687	64	-1	128738	128929	5.41057	128738	8.76045
HM004430.1_RagTag_205	BpV2_RCC24_viralrecall	HM004430.1_RagTag	0	0	0	0	0	102	1	128977	129282	0	128977	8.60394
HM004430.1_RagTag_206	BpV2_RCC24_viralrecall	HM004430.1_RagTag	GVOGm0056	12.946	General factor that plays a role in the activation of archaeal genes transcribed by RNA polymerase. Binds specifically to the TATA box promoter element which lies close to the position of transcription initiation	TBP	1.92637	222	1	129327	129992	11.0197	129327	8.63969
HM004430.1_RagTag_207	BpV2_RCC24_viralrecall	HM004430.1_RagTag	GVOG11266	12	no_annote	0	0	79	1	130012	130248	12	130012	9.17648
HM004430.1_RagTag_208	BpV2_RCC24_viralrecall	HM004430.1_RagTag	GVOGm1219	10.4976	regulation of NAD+ ADP-ribosyltransferase activity | Ring finger domain | protein modification by small protein conjugation or removal | Ring finger | pyrimidine dimer repair by nucleotide-excision repair | RING-type zinc-finger | Ring finger domain | Rin	zf-RING_11	5.83365	123	1	130297	130665	4.66397	130297	9.0014
HM004430.1_RagTag_209	BpV2_RCC24_viralrecall	HM004430.1_RagTag	GVOGm0640	14.4257	unknown | unknown | unknown	0	0	229	-1	130731	131417	14.4257	130731	9.18184
HM004430.1_RagTag_210	BpV2_RCC24_viralrecall	HM004430.1_RagTag	GVOGm0813	10.7191	no_annote	0	0	70	1	131457	131666	10.7191	131457	9.12558
HM004430.1_RagTag_211	BpV2_RCC24_viralrecall	HM004430.1_RagTag	GVOGm0273	7.54321	no_annote	0	0	102	-1	131798	132103	7.54321	131798	9.24852
HM004430.1_RagTag_212	BpV2_RCC24_viralrecall	HM004430.1_RagTag	GVOG12766	8.60233	defense response to oomycetes | Serine threonine protein kinase | histone kinase activity (H3-T3 specific) | 3-phosphoinositide-dependent protein kinase activity | protein serine/threonine kinase activity | protein serine/threonine kinase activity | prote	0	0	72	-1	132114	132329	8.60233	132114	9.50892
HM004430.1_RagTag_213	BpV2_RCC24_viralrecall	HM004430.1_RagTag	GVOGm0273	7.44983	no_annote	0	0	93	-1	132326	132604	7.44983	132326	10.4115
HM004430.1_RagTag_214	BpV2_RCC24_viralrecall	HM004430.1_RagTag	GVOG12766	16.9794	defense response to oomycetes | Serine threonine protein kinase | histone kinase activity (H3-T3 specific) | 3-phosphoinositide-dependent protein kinase activity | protein serine/threonine kinase activity | protein serine/threonine kinase activity | prote	0	0	232	-1	132615	133310	16.9794	132615	10.4766
HM004430.1_RagTag_215	BpV2_RCC24_viralrecall	HM004430.1_RagTag	GVOG12766	13.2325	defense response to oomycetes | Serine threonine protein kinase | histone kinase activity (H3-T3 specific) | 3-phosphoinositide-dependent protein kinase activity | protein serine/threonine kinase activity | protein serine/threonine kinase activity | prote	0	0	171	-1	133307	133819	13.2325	133307	10.5784
HM004430.1_RagTag_216	BpV2_RCC24_viralrecall	HM004430.1_RagTag	GVOG12766	6.57267	defense response to oomycetes | Serine threonine protein kinase | histone kinase activity (H3-T3 specific) | 3-phosphoinositide-dependent protein kinase activity | protein serine/threonine kinase activity | protein serine/threonine kinase activity | prote	0	0	84	-1	133954	134205	6.57267	133954	11.3209
HM004430.1_RagTag_217	BpV2_RCC24_viralrecall	HM004430.1_RagTag	GVOGm0021	8.58487	no_annote	0	0	95	-1	134225	134509	8.58487	134225	11.1533
HM004430.1_RagTag_218	BpV2_RCC24_viralrecall	HM004430.1_RagTag	GVOGm0021	11.5239	no_annote	0	0	188	-1	134506	135069	11.5239	134506	11.163
HM004430.1_RagTag_219	BpV2_RCC24_viralrecall	HM004430.1_RagTag	GVOGm0021	9.31665	no_annote	0	0	132	-1	135230	135625	9.31665	135230	11.1906
HM004430.1_RagTag_220	BpV2_RCC24_viralrecall	HM004430.1_RagTag	GVOGm1270	13.5388	no_annote	0	0	131	1	135703	136095	13.5388	135703	11.383
HM004430.1_RagTag_221	BpV2_RCC24_viralrecall	HM004430.1_RagTag	GVOGm1270	11.9958	no_annote	0	0	123	1	136088	136456	11.9958	136088	11.6506
HM004430.1_RagTag_222	BpV2_RCC24_viralrecall	HM004430.1_RagTag	GVOGm1574	22.4299	ribonucleoside-diphosphate reductase activity | COG0208 Ribonucleotide reductase, beta subunit | Provides the precursors necessary for DNA synthesis. Catalyzes the biosynthesis of deoxyribonucleotides from the corresponding ribonucleotides	Ribonuc_red_sm	8.90317	388	-1	136457	137620	13.5267	136457	11.227
HM004430.1_RagTag_223	BpV2_RCC24_viralrecall	HM004430.1_RagTag	GVOG09142	15.8019	no_annote	0	0	176	1	137664	138191	15.8019	137664	11.2282
HM004430.1_RagTag_224	BpV2_RCC24_viralrecall	HM004430.1_RagTag	GVOGm0172	11.9122	Stabilizes TBP binding to an archaeal box-A promoter. Also responsible for recruiting RNA polymerase II to the pre- initiation complex (DNA-TBP-TFIIB) | TBP-class protein binding | RNA polymerase III type 3 promoter DNA binding	0	0	200	1	138242	138841	11.9122	138242	10.79
HM004430.1_RagTag_225	BpV2_RCC24_viralrecall	HM004430.1_RagTag	GVOGm0172	12.6965	Stabilizes TBP binding to an archaeal box-A promoter. Also responsible for recruiting RNA polymerase II to the pre- initiation complex (DNA-TBP-TFIIB) | TBP-class protein binding | RNA polymerase III type 3 promoter DNA binding	TFIIB	1.83191	159	1	138856	139332	10.8645	138856	10.7953
HM004430.1_RagTag_226	BpV2_RCC24_viralrecall	HM004430.1_RagTag	GVOGm0299	7.95613	no_annote	0	0	90	1	139350	139619	7.95613	139350	10.495
HM004430.1_RagTag_227	BpV2_RCC24_viralrecall	HM004430.1_RagTag	GVOGm0299	11.4891	no_annote	0	0	153	1	139616	140074	11.4891	139616	10.4536
HM004430.1_RagTag_228	BpV2_RCC24_viralrecall	HM004430.1_RagTag	GVOGm0299	11.463	no_annote	0	0	92	1	140113	140388	11.463	140113	10.1779
HM004430.1_RagTag_229	BpV2_RCC24_viralrecall	HM004430.1_RagTag	GVOG09788	10.6254	no_annote	0	0	109	1	140408	140734	10.6254	140408	10.0481
HM004430.1_RagTag_230	BpV2_RCC24_viralrecall	HM004430.1_RagTag	GVOG09788	13.2514	no_annote	0	0	113	1	140869	141207	13.2514	140869	9.70169
HM004430.1_RagTag_231	BpV2_RCC24_viralrecall	HM004430.1_RagTag	0	0	0	0	0	53	1	141234	141392	0	141234	9.5611
HM004430.1_RagTag_232	BpV2_RCC24_viralrecall	HM004430.1_RagTag	GVOGm0868	14.9933	mRNA guanylyltransferase activity | unknown	mRNA_cap_enzyme	6.33017	195	1	141389	141973	8.66316	141389	9.55914
HM004430.1_RagTag_233	BpV2_RCC24_viralrecall	HM004430.1_RagTag	GVOGm0868	11.5845	mRNA guanylyltransferase activity | unknown	mRNA_cap_enzyme	4.56401	138	1	141970	142383	7.02047	141970	9.28601
HM004430.1_RagTag_234	BpV2_RCC24_viralrecall	HM004430.1_RagTag	GVOGm0868	15.0599	mRNA guanylyltransferase activity | unknown	mRNA_cap_C	6.36396	159	1	142463	142939	8.69592	142463	9.46522
HM004430.1_RagTag_235	BpV2_RCC24_viralrecall	HM004430.1_RagTag	GVOGm0214	10.8167	thiol-dependent ubiquitin-specific protease activity | Opioid growth factor receptor (OGFr) conserved region | catalytic activity, acting on a protein | mitochondrion organization | metalloendopeptidase inhibitor activity | ubiquitinyl hydrolase activity	UCH	1.4141	280	-1	142872	143711	9.40255	142872	9.68382
HM004430.1_RagTag_236	BpV2_RCC24_viralrecall	HM004430.1_RagTag	GVOGm1594	15.2151	polynucleotide 5'-phosphatase activity	mRNA_triPase	5.16622	201	1	143885	144487	10.0489	143885	10.2948
HM004430.1_RagTag_237	BpV2_RCC24_viralrecall	HM004430.1_RagTag	GVOGm1594	8.33067	polynucleotide 5'-phosphatase activity	0	0	53	1	144484	144642	8.33067	144484	10.8002
HM004430.1_RagTag_238	BpV2_RCC24_viralrecall	HM004430.1_RagTag	GVOGm0972	13.6931	no_annote	0	0	129	1	144809	145195	13.6931	144809	11.5398
HM004430.1_RagTag_239	BpV2_RCC24_viralrecall	HM004430.1_RagTag	GVOGm1309	11.8828	no_annote	0	0	149	-1	145167	145613	11.8828	145167	12.275
HM004430.1_RagTag_240	BpV2_RCC24_viralrecall	HM004430.1_RagTag	GVOGm1309	6.76757	no_annote	0	0	88	-1	145764	146027	6.76757	145764	12.7358
HM004430.1_RagTag_241	BpV2_RCC24_viralrecall	HM004430.1_RagTag	GVOGm0835	10.6442	no_annote	0	0	137	-1	146032	146442	10.6442	146032	12.9629
HM004430.1_RagTag_242	BpV2_RCC24_viralrecall	HM004430.1_RagTag	GVOGm0835	14.7682	no_annote	0	0	270	-1	146460	147269	14.7682	146460	13.7057
HM004430.1_RagTag_243	BpV2_RCC24_viralrecall	HM004430.1_RagTag	GVOGm0835	22.0091	no_annote	TBP	1.38154	402	-1	147278	148483	20.6275	147278	11.9612
HM004430.1_RagTag_244	BpV2_RCC24_viralrecall	HM004430.1_RagTag	GVOGm0835	19.5371	no_annote	TBP	1.33004	318	-1	148425	149378	18.2071	148425	11.2913
HM004430.1_RagTag_245	BpV2_RCC24_viralrecall	HM004430.1_RagTag	GVOGm1694	24.3454	unknown | Phage plasmid primase, P4 | Phage plasmid primase P4 family	0	0	370	-1	149404	150513	24.3454	149404	10.9371
HM004430.1_RagTag_246	BpV2_RCC24_viralrecall	HM004430.1_RagTag	GVOGm1694	11.0272	unknown | Phage plasmid primase, P4 | Phage plasmid primase P4 family	0	0	106	-1	150619	150936	11.0272	150619	11.0429
HM004430.1_RagTag_247	BpV2_RCC24_viralrecall	HM004430.1_RagTag	GVOGm1694	15.5756	unknown | Phage plasmid primase, P4 | Phage plasmid primase P4 family	0	0	307	-1	150951	151871	15.5756	150951	10.6606
HM004430.1_RagTag_248	BpV2_RCC24_viralrecall	HM004430.1_RagTag	GVOGm0940	10.4259	no_annote	0	0	111	-1	151905	152237	10.4259	151905	11.478
HM004430.1_RagTag_249	BpV2_RCC24_viralrecall	HM004430.1_RagTag	GVOG07665	19.8394	no_annote	0	0	410	-1	152281	153510	19.8394	152281	10.7684
HM004430.1_RagTag_250	BpV2_RCC24_viralrecall	HM004430.1_RagTag	GVOGm0037	9.31128	transcription factor, homolog of eukaryotic MBF1 | sequence-specific DNA binding	HTH_31	26.0768	166	-1	153618	154115	-16.7655	153618	10.8963
HM004430.1_RagTag_251	BpV2_RCC24_viralrecall	HM004430.1_RagTag	0	0	0	0	0	50	-1	154158	154307	0	154158	9.72722
HM004430.1_RagTag_252	BpV2_RCC24_viralrecall	HM004430.1_RagTag	GVOGm0295	12.7945	RNase H | RNA-DNA hybrid ribonuclease activity | Ribonuclease | RNase H | RNase H | Caulimovirus viroplasmin | RNA-DNA hybrid ribonuclease activity	RNase_H	9.77659	145	1	154633	155067	3.01794	154633	8.32812
HM004430.1_RagTag_253	BpV2_RCC24_viralrecall	HM004430.1_RagTag	GVOGm0002	15.2807	unknown	0	0	239	1	155067	155783	15.2807	155067	6.70509
HM004430.1_RagTag_254	BpV2_RCC24_viralrecall	HM004430.1_RagTag	GVOGm1623	13.1719	no_annote	AHH	7.02395	257	1	156028	156798	6.14799	156028	6.47807
HM004430.1_RagTag_255	BpV2_RCC24_viralrecall	HM004430.1_RagTag	GVOG12168	21.9135	glycosyltransferase involved in LPS biosynthesis	Glyco_transf_25	2.88558	272	-1	156660	157475	19.0279	156660	5.4397
HM004430.1_RagTag_256	BpV2_RCC24_viralrecall	HM004430.1_RagTag	0	0	0	0	0	229	1	157829	158515	0	157829	4.74463
HM004430.1_RagTag_257	BpV2_RCC24_viralrecall	HM004430.1_RagTag	GVOG12168	19.6647	glycosyltransferase involved in LPS biosynthesis	Glyco_transf_25	2.97686	249	-1	158548	159294	16.6878	158548	3.84047
HM004430.1_RagTag_258	BpV2_RCC24_viralrecall	HM004430.1_RagTag	GVOG11435	19.1859	FG-GAP repeat | FG-GAP repeat | unknown | unknown | Protein of unknown function (DUF1501) | FG-GAP repeat | unknown | cobalamin transport | FG-GAP repeat	FG-GAP_2	16.0951	2273	1	159905	166723	3.09086	159905	5.567
HM004430.1_RagTag_259	BpV2_RCC24_viralrecall	HM004430.1_RagTag	0	0	0	Laminin_G_3	2.77943	341	-1	166641	167663	-2.77943	166641	5.8727
HM004430.1_RagTag_260	BpV2_RCC24_viralrecall	HM004430.1_RagTag	0	0	0	0	0	167	-1	167914	168414	0	167914	6.09489
HM004430.1_RagTag_261	BpV2_RCC24_viralrecall	HM004430.1_RagTag	GVOG06635	12.9885	Catalyzes the oxidative decarboxylation of 6- phosphogluconate to ribulose 5-phosphate and CO(2), with concomitant reduction of NAD to NADH | 6-phosphogluconate dehydrogenase, NAD-binding | gluconokinase activity | Catalyzes the oxidative decarboxylation	6PGD	5.36656	121	-1	168463	168825	7.62189	168463	5.7465
HM004430.1_RagTag_262	BpV2_RCC24_viralrecall	HM004430.1_RagTag	0	0	0	0	0	413	1	169089	170327	0	169089	5.60377
HM004430.1_RagTag_263	BpV2_RCC24_viralrecall	HM004430.1_RagTag	0	0	0	0	0	318	1	170422	171375	0	170422	5.85343
HM004430.1_RagTag_264	BpV2_RCC24_viralrecall	HM004430.1_RagTag	GVOG07072	6.27694	FG-GAP repeat | unknown | FG-GAP repeat | FG-GAP repeat	0	0	641	1	171359	173281	6.27694	171359	6.92197
HM004430.1_RagTag_265	BpV2_RCC24_viralrecall	HM004430.1_RagTag	GVOG03236	9.13236		0	0	1554	1	174028	178689	9.13236	174028	6.60164
HM004430.1_RagTag_266	BpV2_RCC24_viralrecall	HM004430.1_RagTag	GVOGm1231	16.4499	5' nucleotidase, deoxy (Pyrimidine), cytosolic type C protein (NT5C) | 5' nucleotidase, deoxy (Pyrimidine), cytosolic type C protein (NT5C) | unknown | 5' nucleotidase, deoxy (Pyrimidine), cytosolic type C protein (NT5C) | 5' nucleotidase, deoxy (Pyrimidi	NT5C	11.8645	181	-1	178686	179228	4.58546	178686	7.14064
HM004430.1_RagTag_267	BpV2_RCC24_viralrecall	HM004430.1_RagTag	GVOGm0287	19.0945	DNA ligase OB-like domain | DNA ligase | dna ligase | DNA ligase OB-like domain | DNA ligase that seals nicks in double-stranded DNA during DNA replication, DNA recombination and DNA repair | ATP dependent DNA ligase domain | dna ligase	DNA_ligase_OB_2	12.7437	319	-1	179241	180197	6.35078	179241	7.98286
HM004430.1_RagTag_268	BpV2_RCC24_viralrecall	HM004430.1_RagTag	GVOG04447	10.0548	no_annote	0	0	56	1	180211	180378	10.0548	180211	8.83765
HM004430.1_RagTag_269	BpV2_RCC24_viralrecall	HM004430.1_RagTag	GVOGm1538	15.5113	serine-type endopeptidase activity | serine-type endopeptidase activity	CLP_protease	11.5041	192	-1	180509	181084	4.00718	180509	9.11862
HM004430.1_RagTag_270	BpV2_RCC24_viralrecall	HM004430.1_RagTag	GVOGm1146	22.7728	no_annote	0	0	362	-1	181089	182174	22.7728	181089	9.78295
HM004430.1_RagTag_271	BpV2_RCC24_viralrecall	HM004430.1_RagTag	GVOGm0002	16.0281	unknown	0	0	283	-1	182327	183175	16.0281	182327	10.3954
HM004430.1_RagTag_272	BpV2_RCC24_viralrecall	HM004430.1_RagTag	GVOGm0644	11.8828	no_annote	0	0	119	1	183186	183542	11.8828	183186	10.5869
HM004430.1_RagTag_273	BpV2_RCC24_viralrecall	HM004430.1_RagTag	GVOGm1707	11.1759	no_annote	0	0	157	1	183558	184028	11.1759	183558	10.21
HM004430.1_RagTag_274	BpV2_RCC24_viralrecall	HM004430.1_RagTag	GVOG03206	9.85393	no_annote	0	0	71	-1	184029	184241	9.85393	184029	10.4665
HM004430.1_RagTag_275	BpV2_RCC24_viralrecall	HM004430.1_RagTag	GVOGm0710	12.8219	no_annote	0	0	126	1	184279	184656	12.8219	184279	9.59583
HM004430.1_RagTag_276	BpV2_RCC24_viralrecall	HM004430.1_RagTag	GVOGm0323	11.8364	unknown	0	0	122	-1	184628	184993	11.8364	184628	9.28615
HM004430.1_RagTag_277	BpV2_RCC24_viralrecall	HM004430.1_RagTag	GVOG05379	9.96494	no_annote	0	0	86	-1	185015	185272	9.96494	185015	9.42239
HM004430.1_RagTag_278	BpV2_RCC24_viralrecall	HM004430.1_RagTag	GVOGm0133	9.18695	Aspartyl/Asparaginyl beta-hydroxylase | Aspartyl Asparaginyl beta-hydroxylase | Aspartyl/Asparaginyl beta-hydroxylase | peptide-aspartate beta-dioxygenase activity	0	0	169	1	185296	185802	9.18695	185296	8.639
HM004430.1_RagTag_279	BpV2_RCC24_viralrecall	HM004430.1_RagTag	GVOGm0133	9.14877	Aspartyl/Asparaginyl beta-hydroxylase | Aspartyl Asparaginyl beta-hydroxylase | Aspartyl/Asparaginyl beta-hydroxylase | peptide-aspartate beta-dioxygenase activity	0	0	173	1	185812	186330	9.14877	185812	8.11124
HM004430.1_RagTag_280	BpV2_RCC24_viralrecall	HM004430.1_RagTag	GVOGm0133	10.03	Aspartyl/Asparaginyl beta-hydroxylase | Aspartyl Asparaginyl beta-hydroxylase | Aspartyl/Asparaginyl beta-hydroxylase | peptide-aspartate beta-dioxygenase activity	Asp_Arg_Hydrox	6.55119	85	1	186327	186581	3.47877	186327	7.49395
HM004430.1_RagTag_281	BpV2_RCC24_viralrecall	HM004430.1_RagTag	GVOG10837	16.6433	Aspartyl Asparaginyl beta-hydroxylase | Aspartyl/Asparaginyl beta-hydroxylase | Aspartyl/Asparaginyl beta-hydroxylase | peptide-aspartate beta-dioxygenase activity	Asp_Arg_Hydrox	8.20935	186	-1	186547	187104	8.43397	186547	6.90069
HM004430.1_RagTag_282	BpV2_RCC24_viralrecall	HM004430.1_RagTag	0	0	0	TK	6.70973	173	-1	187111	187629	-6.70973	187111	6.30845
HM004430.1_RagTag_283	BpV2_RCC24_viralrecall	HM004430.1_RagTag	GVOGm0051	11.6705	dUTP metabolic process | dUTPase | dUTP diphosphatase activity	dUTPase	6.26075	143	1	187695	188123	5.40972	187695	5.67391
HM004430.1_RagTag_284	BpV2_RCC24_viralrecall	HM004430.1_RagTag	GVOGm0003	7.93095	Large eukaryotic DNA virus major capsid protein	Capsid_NCLDV	1.88016	57	-1	188132	188302	6.05079	188132	5.88119
HM004430.1_RagTag_285	BpV2_RCC24_viralrecall	HM004430.1_RagTag	GVOGm0003	12.482	Large eukaryotic DNA virus major capsid protein	Capsid_N	1.46012	320	-1	188299	189258	11.0219	188299	5.91864
HM004430.1_RagTag_286	BpV2_RCC24_viralrecall	HM004430.1_RagTag	GVOG04969	8.11172	Large eukaryotic DNA virus major capsid protein	0	0	91	-1	189270	189542	8.11172	189270	5.84196
HM004430.1_RagTag_287	BpV2_RCC24_viralrecall	HM004430.1_RagTag	GVOGm0054	9.1214	SMART DNA-directed DNA polymerase B | DNA polymerase | DNA replication proofreading | chloroplast mRNA modification | DNA replication proofreading | leading strand elongation | DNA polymerase activity	DNA_pol_B_exo1	6.49798	148	1	189596	190039	2.62343	189596	5.23204
HM004430.1_RagTag_288	BpV2_RCC24_viralrecall	HM004430.1_RagTag	GVOGm0054	11.2161	SMART DNA-directed DNA polymerase B | DNA polymerase | DNA replication proofreading | chloroplast mRNA modification | DNA replication proofreading | leading strand elongation | DNA polymerase activity	DNA_pol_B_exo1	8.93908	190	1	190070	190639	2.27698	190070	5.73859
HM004430.1_RagTag_289	BpV2_RCC24_viralrecall	HM004430.1_RagTag	GVOGm0054	9.5289	SMART DNA-directed DNA polymerase B | DNA polymerase | DNA replication proofreading | chloroplast mRNA modification | DNA replication proofreading | leading strand elongation | DNA polymerase activity	DNA_pol_B_exo1	8.55852	153	1	190659	191117	0.970384	190659	6.06951
HM004430.1_RagTag_290	BpV2_RCC24_viralrecall	HM004430.1_RagTag	GVOGm0054	17.6238	SMART DNA-directed DNA polymerase B | DNA polymerase | DNA replication proofreading | chloroplast mRNA modification | DNA replication proofreading | leading strand elongation | DNA polymerase activity	DNA_pol_B_exo1	14.3201	350	1	191137	192186	3.30376	191137	6.51683
HM004430.1_RagTag_291	BpV2_RCC24_viralrecall	HM004430.1_RagTag	GVOGm0054	27.6767	SMART DNA-directed DNA polymerase B | DNA polymerase | DNA replication proofreading | chloroplast mRNA modification | DNA replication proofreading | leading strand elongation | DNA polymerase activity	DNA_pol_B_exo1	12.7312	1031	1	192135	195227	14.9455	192135	7.04961
HM004430.1_RagTag_292	BpV2_RCC24_viralrecall	HM004430.1_RagTag	GVOGm0054	11.5239	SMART DNA-directed DNA polymerase B | DNA polymerase | DNA replication proofreading | chloroplast mRNA modification | DNA replication proofreading | leading strand elongation | DNA polymerase activity	DNA_pol_B	0.997204	193	1	195374	195952	10.5267	195374	7.49194
HM004430.1_RagTag_293	BpV2_RCC24_viralrecall	HM004430.1_RagTag	GVOGm0054	8.86566	SMART DNA-directed DNA polymerase B | DNA polymerase | DNA replication proofreading | chloroplast mRNA modification | DNA replication proofreading | leading strand elongation | DNA polymerase activity	DNA_pol_B	0.828808	134	1	195990	196391	8.03686	195990	7.88431
HM004430.1_RagTag_294	BpV2_RCC24_viralrecall	HM004430.1_RagTag	0	0	0	0	0	46	1	196618	196755	0	196618	8.17547
HM004430.1_RagTag_295	BpV2_RCC24_viralrecall	HM004430.1_RagTag	GVOGm0335	11.077	no_annote	0	0	127	1	196800	197180	11.077	196800	7.89255
HM004430.1_RagTag_296	BpV2_RCC24_viralrecall	HM004430.1_RagTag	GVOGm0129	13.3978	no_annote	0	0	136	1	197183	197590	13.3978	197183	8.53546
HM004430.1_RagTag_297	BpV2_RCC24_viralrecall	HM004430.1_RagTag	0	0	0	0	0	173	1	197562	198080	0	197562	9.27851
HM004430.1_RagTag_298	BpV2_RCC24_viralrecall	HM004430.1_RagTag	GVOGm0129	13.4015	no_annote	0	0	136	1	198119	198526	13.4015	198119	9.72158
HM004430.1_RagTag_299	BpV2_RCC24_viralrecall	HM004430.1_RagTag	GVOGm0003	14.7411	Large eukaryotic DNA virus major capsid protein	Capsid_NCLDV	2.05537	498	-1	198507	200000	12.6857	198507	9.50524
HM004430.1_RagTag_300	BpV2_RCC24_viralrecall	HM004430.1_RagTag	GVOG05686	22.4833	DNA topoisomerase type II (ATP-hydrolyzing) activity | A type II topoisomerase that negatively supercoils closed circular double-stranded (ds) DNA in an ATP-dependent manner to modulate DNA topology and maintain chromosomes in an underwound state. Negativ	DNA_topoisoIV	5.57597	385	-1	200010	201164	16.9074	200010	9.91812
HM004430.1_RagTag_301	BpV2_RCC24_viralrecall	HM004430.1_RagTag	GVOGm0461	23.0716	DNA topoisomerase type II (ATP-hydrolyzing) activity | A type II topoisomerase that negatively supercoils closed circular double-stranded (ds) DNA in an ATP-dependent manner to modulate DNA topology and maintain chromosomes in an underwound state. Negativ	TOPRIM_C	10.5925	355	-1	201161	202225	12.4792	201161	10.1262
HM004430.1_RagTag_302	BpV2_RCC24_viralrecall	HM004430.1_RagTag	GVOGm0461	19.1651	DNA topoisomerase type II (ATP-hydrolyzing) activity | A type II topoisomerase that negatively supercoils closed circular double-stranded (ds) DNA in an ATP-dependent manner to modulate DNA topology and maintain chromosomes in an underwound state. Negativ	DNA_gyraseB	20.7854	390	-1	202330	203499	-1.62037	202330	11.4721
HM004430.1_RagTag_303	BpV2_RCC24_viralrecall	HM004430.1_RagTag	GVOG05200	11.9206	DNA topoisomerase type II (ATP-hydrolyzing) activity | DNA topoisomerase II activity	0	0	204	-1	203561	204172	11.9206	203561	11.3363
HM004430.1_RagTag_304	BpV2_RCC24_viralrecall	HM004430.1_RagTag	GVOGm1295	12.1161	no_annote	0	0	118	-1	204173	204526	12.1161	204173	11.2916
HM004430.1_RagTag_305	BpV2_RCC24_viralrecall	HM004430.1_RagTag	GVOGm0046	9.94987	no_annote	0	0	132	1	204651	205046	9.94987	204651	12.2015
HM004430.1_RagTag_306	BpV2_RCC24_viralrecall	HM004430.1_RagTag	GVOGm1052	11.7004	no_annote	0	0	74	1	205052	205273	11.7004	205052	12.0311
HM004430.1_RagTag_307	BpV2_RCC24_viralrecall	HM004430.1_RagTag	GVOG10851	22.7882	PFAM Glycosyl transferases group 1 | glycogen (starch) synthase activity | COG0438 Glycosyltransferase | PFAM Glycosyl transferase, group 1 | PFAM Glycosyl transferase, group 1 | Glycosyl transferases group 1 | PFAM Glycosyl transferase, group 1	Glyco_trans_1_4	6.06831	327	-1	205324	206304	16.7198	205324	12.0349
HM004430.1_RagTag_308	BpV2_RCC24_viralrecall	HM004430.1_RagTag	GVOG00295	11.158	unknown | unknown	0	0	98	1	206344	206637	11.158	206344	11.8216
HM004430.1_RagTag_309	BpV2_RCC24_viralrecall	HM004430.1_RagTag	GVOG09066	20.1891	no_annote	0	0	254	-1	206606	207367	20.1891	206606	11.6483
HM004430.1_RagTag_310	BpV2_RCC24_viralrecall	HM004430.1_RagTag	GVOG06289	9.03881	no_annote	0	0	77	1	207412	207642	9.03881	207412	12.517
HM004430.1_RagTag_311	BpV2_RCC24_viralrecall	HM004430.1_RagTag	GVOG06071	12.7279	no_annote	0	0	237	1	207664	208374	12.7279	207664	12.4686
HM004430.1_RagTag_312	BpV2_RCC24_viralrecall	HM004430.1_RagTag	GVOGm0872	13.6492	unknown | unknown | unknown | atp synthase	0	0	191	1	208387	208959	13.6492	208387	11.6608
HM004430.1_RagTag_313	BpV2_RCC24_viralrecall	HM004430.1_RagTag	GVOGm1070	10.8444	no_annote	0	0	187	1	209015	209575	10.8444	209015	10.9975
HM004430.1_RagTag_314	BpV2_RCC24_viralrecall	HM004430.1_RagTag	GVOGm1070	12.7436	no_annote	0	0	171	1	209622	210134	12.7436	209622	12.0574
HM004430.1_RagTag_315	BpV2_RCC24_viralrecall	HM004430.1_RagTag	GVOGm1070	13.7077	no_annote	0	0	187	1	210151	210711	13.7077	210151	10.9427
HM004430.1_RagTag_316	BpV2_RCC24_viralrecall	HM004430.1_RagTag	GVOG02265	9.87927	no_annote	0	0	49	1	210929	211075	9.87927	210929	10.1989
HM004430.1_RagTag_317	BpV2_RCC24_viralrecall	HM004430.1_RagTag	GVOGm0513	11.4105	no_annote	0	0	225	1	211094	211768	11.4105	211094	9.04368
HM004430.1_RagTag_318	BpV2_RCC24_viralrecall	HM004430.1_RagTag	GVOG10766	11.1937	no_annote	0	0	125	-1	211923	212297	11.1937	211923	9.24359
HM004430.1_RagTag_319	BpV2_RCC24_viralrecall	HM004430.1_RagTag	0	0	0	0	0	42	1	212328	212453	0	212328	9.04928
HM004430.1_RagTag_320	BpV2_RCC24_viralrecall	HM004430.1_RagTag	0	0	0	0	0	49	1	212493	212639	0	212493	8.13933
HM004430.1_RagTag_321	BpV2_RCC24_viralrecall	HM004430.1_RagTag	GVOG00399	27.5989		0	0	508	1	212648	214171	27.5989	212648	7.94612
HM004430.1_RagTag_322	BpV2_RCC24_viralrecall	HM004430.1_RagTag	0	0	0	0	0	739	1	214675	216891	0	214675	7.57708
HM004430.1_RagTag_323	BpV2_RCC24_viralrecall	HM004430.1_RagTag	0	0	0	0	0	485	1	216938	218392	0	216938	7.0662
HM004430.1_RagTag_324	BpV2_RCC24_viralrecall	HM004430.1_RagTag	GVOG00159	7.22496	no_annote	PAN_1	4.36374	361	1	218368	219450	2.86122	218368	6.81046
HM004430.1_RagTag_325	BpV2_RCC24_viralrecall	HM004430.1_RagTag	GVOGm0570	12.0374	brambleberry-like	0	0	172	1	219502	220017	12.0374	219502	6.35046
HM004430.1_RagTag_326	BpV2_RCC24_viralrecall	HM004430.1_RagTag	GVOGm0570	9.81326	brambleberry-like	0	0	100	1	220014	220313	9.81326	220014	5.81231
HM004430.1_RagTag_327	BpV2_RCC24_viralrecall	HM004430.1_RagTag	0	0	0	0	0	267	1	220433	221233	0	220433	6.53885

## Sheet: RCC257_BpV_vMAG_Prokka
locus_tag	ftype	length_bp	gene	EC_number	COG	product
KCOJAJFF_00001	CDS	624				hypothetical protein
KCOJAJFF_00002	CDS	642				hypothetical protein
KCOJAJFF_00003	CDS	348				hypothetical protein
KCOJAJFF_00004	CDS	102				hypothetical protein
KCOJAJFF_00005	CDS	891				hypothetical protein
KCOJAJFF_00006	CDS	195				hypothetical protein
KCOJAJFF_00007	CDS	219				hypothetical protein
KCOJAJFF_00008	CDS	300				hypothetical protein
KCOJAJFF_00009	CDS	177				hypothetical protein
KCOJAJFF_00010	CDS	1299				hypothetical protein
KCOJAJFF_00011	CDS	501				hypothetical protein
KCOJAJFF_00012	CDS	1893	ORF3			Movement protein Hsp70h
KCOJAJFF_00013	CDS	2172				hypothetical protein
KCOJAJFF_00014	CDS	252				hypothetical protein
KCOJAJFF_00015	CDS	648				hypothetical protein
KCOJAJFF_00016	CDS	1011				hypothetical protein
KCOJAJFF_00017	CDS	180				hypothetical protein
KCOJAJFF_00018	CDS	747				hypothetical protein
KCOJAJFF_00019	CDS	267				hypothetical protein
KCOJAJFF_00020	CDS	177				hypothetical protein
KCOJAJFF_00021	CDS	99				hypothetical protein
KCOJAJFF_00022	CDS	369				hypothetical protein
KCOJAJFF_00023	CDS	516				hypothetical protein
KCOJAJFF_00024	CDS	210				hypothetical protein
KCOJAJFF_00025	CDS	426				hypothetical protein
KCOJAJFF_00026	CDS	192				hypothetical protein
KCOJAJFF_00027	CDS	435				hypothetical protein
KCOJAJFF_00028	CDS	489				hypothetical protein
KCOJAJFF_00029	CDS	603				hypothetical protein
KCOJAJFF_00030	CDS	306				hypothetical protein
KCOJAJFF_00031	CDS	765				hypothetical protein
KCOJAJFF_00032	CDS	723				hypothetical protein
KCOJAJFF_00033	CDS	618				hypothetical protein
KCOJAJFF_00034	CDS	471				hypothetical protein
KCOJAJFF_00035	CDS	198				hypothetical protein
KCOJAJFF_00036	CDS	804				hypothetical protein
KCOJAJFF_00037	CDS	705				hypothetical protein
KCOJAJFF_00038	CDS	654				hypothetical protein
KCOJAJFF_00039	CDS	1023				hypothetical protein
KCOJAJFF_00040	CDS	513				hypothetical protein
KCOJAJFF_00041	CDS	405				hypothetical protein
KCOJAJFF_00042	CDS	276				hypothetical protein
KCOJAJFF_00043	CDS	369				hypothetical protein
KCOJAJFF_00044	CDS	192				hypothetical protein
KCOJAJFF_00045	CDS	381				hypothetical protein
KCOJAJFF_00046	CDS	507				hypothetical protein
KCOJAJFF_00047	CDS	1965				hypothetical protein
KCOJAJFF_00048	CDS	1008				hypothetical protein
KCOJAJFF_00049	CDS	624				hypothetical protein
KCOJAJFF_00050	CDS	1059				hypothetical protein
KCOJAJFF_00051	CDS	813				hypothetical protein
KCOJAJFF_00052	CDS	288				hypothetical protein
KCOJAJFF_00053	CDS	870				hypothetical protein
KCOJAJFF_00054	CDS	702				hypothetical protein
KCOJAJFF_00055	CDS	699				hypothetical protein
KCOJAJFF_00056	CDS	933				hypothetical protein
KCOJAJFF_00057	CDS	294				hypothetical protein
KCOJAJFF_00058	CDS	738				hypothetical protein
KCOJAJFF_00059	CDS	255				hypothetical protein
KCOJAJFF_00060	CDS	231				hypothetical protein
KCOJAJFF_00061	CDS	1080				hypothetical protein
KCOJAJFF_00062	CDS	360				hypothetical protein
KCOJAJFF_00063	CDS	1335				hypothetical protein
KCOJAJFF_00064	CDS	2013				hypothetical protein
KCOJAJFF_00065	CDS	2685				hypothetical protein
KCOJAJFF_00066	CDS	201				hypothetical protein
KCOJAJFF_00067	CDS	603				hypothetical protein
KCOJAJFF_00068	CDS	198				hypothetical protein
KCOJAJFF_00069	CDS	426				hypothetical protein
KCOJAJFF_00070	CDS	258				hypothetical protein
KCOJAJFF_00071	CDS	183				hypothetical protein
KCOJAJFF_00072	CDS	510				hypothetical protein
KCOJAJFF_00073	CDS	225				Major capsid protein
KCOJAJFF_00074	CDS	225				Major capsid protein
KCOJAJFF_00075	CDS	288				hypothetical protein
KCOJAJFF_00076	CDS	2988				hypothetical protein
KCOJAJFF_00077	CDS	813				hypothetical protein
KCOJAJFF_00078	CDS	219				hypothetical protein
KCOJAJFF_00079	CDS	252				hypothetical protein
KCOJAJFF_00080	CDS	531				hypothetical protein
KCOJAJFF_00081	CDS	216				hypothetical protein
KCOJAJFF_00082	CDS	135				hypothetical protein
KCOJAJFF_00083	CDS	354				hypothetical protein
KCOJAJFF_00084	CDS	258				hypothetical protein
KCOJAJFF_00085	CDS	276				hypothetical protein
KCOJAJFF_00086	CDS	267				hypothetical protein
KCOJAJFF_00087	CDS	702				hypothetical protein
KCOJAJFF_00088	CDS	264				hypothetical protein
KCOJAJFF_00089	CDS	585				hypothetical protein
KCOJAJFF_00090	CDS	420				hypothetical protein
KCOJAJFF_00091	CDS	510				hypothetical protein
KCOJAJFF_00092	CDS	258				hypothetical protein
KCOJAJFF_00093	CDS	786				hypothetical protein
KCOJAJFF_00094	CDS	1170				Major capsid protein
KCOJAJFF_00095	CDS	1314				hypothetical protein
KCOJAJFF_00096	CDS	453				hypothetical protein
KCOJAJFF_00097	CDS	207				hypothetical protein
KCOJAJFF_00098	CDS	285				hypothetical protein
KCOJAJFF_00099	CDS	924				hypothetical protein
KCOJAJFF_00100	CDS	606				hypothetical protein
KCOJAJFF_00101	CDS	399				hypothetical protein
KCOJAJFF_00102	CDS	474				hypothetical protein
KCOJAJFF_00103	CDS	486				hypothetical protein
KCOJAJFF_00104	CDS	186				hypothetical protein
KCOJAJFF_00105	CDS	837				hypothetical protein
KCOJAJFF_00106	CDS	384				hypothetical protein
KCOJAJFF_00107	CDS	603				hypothetical protein
KCOJAJFF_00108	CDS	123				hypothetical protein
KCOJAJFF_00109	CDS	201				hypothetical protein
KCOJAJFF_00110	CDS	375				hypothetical protein
KCOJAJFF_00111	CDS	813				hypothetical protein
KCOJAJFF_00112	CDS	711				hypothetical protein
KCOJAJFF_00113	CDS	207				hypothetical protein
KCOJAJFF_00114	CDS	855				hypothetical protein
KCOJAJFF_00115	CDS	276				hypothetical protein
KCOJAJFF_00116	CDS	174				hypothetical protein
KCOJAJFF_00117	CDS	579				hypothetical protein
KCOJAJFF_00118	CDS	753				hypothetical protein
KCOJAJFF_00119	CDS	1596				hypothetical protein
KCOJAJFF_00120	CDS	171				hypothetical protein
KCOJAJFF_00121	CDS	618				hypothetical protein
KCOJAJFF_00122	CDS	1128				hypothetical protein
KCOJAJFF_00123	CDS	336		1.14.11.2		Putative prolyl 4-hydroxylase
KCOJAJFF_00124	CDS	348				hypothetical protein
KCOJAJFF_00125	CDS	1275				hypothetical protein
KCOJAJFF_00126	CDS	177				hypothetical protein
KCOJAJFF_00127	CDS	270				hypothetical protein
KCOJAJFF_00128	CDS	207				hypothetical protein
KCOJAJFF_00129	CDS	252				hypothetical protein
KCOJAJFF_00130	CDS	270				hypothetical protein
KCOJAJFF_00131	CDS	192				hypothetical protein
KCOJAJFF_00132	CDS	426				hypothetical protein
KCOJAJFF_00133	CDS	297				hypothetical protein
KCOJAJFF_00134	CDS	114				hypothetical protein
KCOJAJFF_00135	CDS	393				hypothetical protein
KCOJAJFF_00136	CDS	258				hypothetical protein
KCOJAJFF_00137	CDS	378				hypothetical protein
KCOJAJFF_00138	CDS	546				hypothetical protein
KCOJAJFF_00139	CDS	702				hypothetical protein
KCOJAJFF_00140	CDS	279				hypothetical protein
KCOJAJFF_00141	CDS	408				hypothetical protein
KCOJAJFF_00142	CDS	183				hypothetical protein
KCOJAJFF_00143	CDS	429				hypothetical protein
KCOJAJFF_00144	CDS	345				hypothetical protein
KCOJAJFF_00145	CDS	708				hypothetical protein
KCOJAJFF_00146	CDS	246				hypothetical protein
KCOJAJFF_00147	CDS	585				hypothetical protein
KCOJAJFF_00148	CDS	234				hypothetical protein
KCOJAJFF_00149	CDS	972				hypothetical protein
KCOJAJFF_00150	CDS	1068				hypothetical protein
KCOJAJFF_00151	CDS	216				hypothetical protein
KCOJAJFF_00152	CDS	153				hypothetical protein
KCOJAJFF_00153	CDS	618				hypothetical protein
KCOJAJFF_00154	CDS	750		1.17.4.1		Ribonucleoside-diphosphate reductase large subunit
KCOJAJFF_00155	CDS	237				hypothetical protein
KCOJAJFF_00156	CDS	405				hypothetical protein
KCOJAJFF_00157	CDS	885				hypothetical protein
KCOJAJFF_00158	CDS	270				hypothetical protein
KCOJAJFF_00159	CDS	486				hypothetical protein
KCOJAJFF_00160	CDS	192				hypothetical protein
KCOJAJFF_00161	CDS	471				hypothetical protein
KCOJAJFF_00162	CDS	237				hypothetical protein
KCOJAJFF_00163	CDS	351				hypothetical protein
KCOJAJFF_00164	CDS	210				hypothetical protein
KCOJAJFF_00165	CDS	282				hypothetical protein
KCOJAJFF_00166	CDS	1266				hypothetical protein
KCOJAJFF_00167	CDS	285				hypothetical protein
KCOJAJFF_00168	CDS	222				hypothetical protein
KCOJAJFF_00169	CDS	492				hypothetical protein
KCOJAJFF_00170	CDS	357		1.17.4.1		Ribonucleoside-diphosphate reductase small chain
KCOJAJFF_00171	CDS	528				hypothetical protein
KCOJAJFF_00172	CDS	936				hypothetical protein
KCOJAJFF_00173	CDS	729				hypothetical protein
KCOJAJFF_00174	CDS	645				hypothetical protein
KCOJAJFF_00175	CDS	978		2.7.7.50		mRNA-capping enzyme
KCOJAJFF_00176	CDS	798				hypothetical protein
KCOJAJFF_00177	CDS	603				hypothetical protein
KCOJAJFF_00178	CDS	387				hypothetical protein
KCOJAJFF_00179	CDS	369				hypothetical protein
KCOJAJFF_00180	CDS	372				hypothetical protein
KCOJAJFF_00181	CDS	1947				hypothetical protein
KCOJAJFF_00182	CDS	144				hypothetical protein
KCOJAJFF_00183	CDS	123				hypothetical protein
KCOJAJFF_00184	CDS	1101				hypothetical protein
KCOJAJFF_00185	CDS	288				hypothetical protein
KCOJAJFF_00186	CDS	366				hypothetical protein
KCOJAJFF_00187	CDS	129				hypothetical protein
KCOJAJFF_00188	CDS	312				hypothetical protein
KCOJAJFF_00189	CDS	717				hypothetical protein
KCOJAJFF_00190	CDS	627				hypothetical protein
KCOJAJFF_00191	CDS	228				hypothetical protein
KCOJAJFF_00192	tRNA	82				tRNA-Leu(aag)
KCOJAJFF_00193	tRNA	72				tRNA-Asn(gtt)
KCOJAJFF_00194	CDS	186				hypothetical protein
KCOJAJFF_00195	CDS	237				hypothetical protein
KCOJAJFF_00196	CDS	1086				hypothetical protein
KCOJAJFF_00197	CDS	849				hypothetical protein
KCOJAJFF_00198	CDS	357				hypothetical protein
KCOJAJFF_00199	CDS	471				hypothetical protein
KCOJAJFF_00200	CDS	237				hypothetical protein
KCOJAJFF_00201	CDS	366				hypothetical protein
KCOJAJFF_00202	CDS	258				hypothetical protein
KCOJAJFF_00203	CDS	615				hypothetical protein
KCOJAJFF_00204	CDS	558				hypothetical protein
KCOJAJFF_00205	CDS	519	TK	2.7.1.21		Thymidine kinase
KCOJAJFF_00206	CDS	429	DUT	3.6.1.23		Deoxyuridine 5'-triphosphate nucleotidohydrolase
KCOJAJFF_00207	CDS	441				hypothetical protein
KCOJAJFF_00208	CDS	369				hypothetical protein
KCOJAJFF_00209	CDS	258				hypothetical protein
KCOJAJFF_00210	CDS	342				hypothetical protein
KCOJAJFF_00211	CDS	381				hypothetical protein
KCOJAJFF_00212	CDS	219				hypothetical protein
KCOJAJFF_00213	CDS	177				hypothetical protein
KCOJAJFF_00214	CDS	246				hypothetical protein
KCOJAJFF_00215	CDS	423				hypothetical protein
KCOJAJFF_00216	CDS	354				hypothetical protein
KCOJAJFF_00217	CDS	408				hypothetical protein
KCOJAJFF_00218	CDS	396				hypothetical protein
KCOJAJFF_00219	CDS	222				hypothetical protein
KCOJAJFF_00220	CDS	303				hypothetical protein
KCOJAJFF_00221	CDS	750				hypothetical protein
KCOJAJFF_00222	CDS	180				hypothetical protein
KCOJAJFF_00223	CDS	240				hypothetical protein
KCOJAJFF_00224	CDS	456				hypothetical protein
KCOJAJFF_00225	CDS	513				hypothetical protein
KCOJAJFF_00226	CDS	594				hypothetical protein
KCOJAJFF_00227	CDS	147				hypothetical protein
KCOJAJFF_00228	CDS	678				hypothetical protein
KCOJAJFF_00229	CDS	198				hypothetical protein
KCOJAJFF_00230	CDS	126				hypothetical protein
KCOJAJFF_00231	CDS	387				hypothetical protein
KCOJAJFF_00232	CDS	1827				hypothetical protein
KCOJAJFF_00233	CDS	954				hypothetical protein
KCOJAJFF_00234	CDS	102				hypothetical protein

## Sheet: RCC24_BpV_vMAG_Prokka
locus_tag	ftype	length_bp	gene	EC_number	COG	product
NAPDAEKG_00001	CDS	1269				hypothetical protein
NAPDAEKG_00002	CDS	111				hypothetical protein
NAPDAEKG_00003	CDS	762				hypothetical protein
NAPDAEKG_00004	CDS	210				hypothetical protein
NAPDAEKG_00005	CDS	219				hypothetical protein
NAPDAEKG_00006	CDS	249				hypothetical protein
NAPDAEKG_00007	CDS	177				hypothetical protein
NAPDAEKG_00008	CDS	153				hypothetical protein
NAPDAEKG_00009	CDS	501				hypothetical protein
NAPDAEKG_00010	CDS	342				hypothetical protein
NAPDAEKG_00011	CDS	183				hypothetical protein
NAPDAEKG_00012	CDS	402				hypothetical protein
NAPDAEKG_00013	CDS	507				hypothetical protein
NAPDAEKG_00014	CDS	2454				hypothetical protein
NAPDAEKG_00015	CDS	912				hypothetical protein
NAPDAEKG_00016	CDS	186				hypothetical protein
NAPDAEKG_00017	CDS	2172				hypothetical protein
NAPDAEKG_00018	CDS	468				hypothetical protein
NAPDAEKG_00019	CDS	648				hypothetical protein
NAPDAEKG_00020	CDS	105				hypothetical protein
NAPDAEKG_00021	CDS	105				hypothetical protein
NAPDAEKG_00022	CDS	303				hypothetical protein
NAPDAEKG_00023	CDS	180				hypothetical protein
NAPDAEKG_00024	CDS	399				hypothetical protein
NAPDAEKG_00025	CDS	216				hypothetical protein
NAPDAEKG_00026	CDS	177				hypothetical protein
NAPDAEKG_00027	CDS	99				hypothetical protein
NAPDAEKG_00028	CDS	369				hypothetical protein
NAPDAEKG_00029	CDS	516				hypothetical protein
NAPDAEKG_00030	CDS	210				hypothetical protein
NAPDAEKG_00031	CDS	426				hypothetical protein
NAPDAEKG_00032	CDS	264				hypothetical protein
NAPDAEKG_00033	CDS	435				hypothetical protein
NAPDAEKG_00034	CDS	489				hypothetical protein
NAPDAEKG_00035	CDS	570				hypothetical protein
NAPDAEKG_00036	CDS	804				hypothetical protein
NAPDAEKG_00037	CDS	705				hypothetical protein
NAPDAEKG_00038	CDS	654				hypothetical protein
NAPDAEKG_00039	CDS	1023				hypothetical protein
NAPDAEKG_00040	CDS	861				hypothetical protein
NAPDAEKG_00041	CDS	216				hypothetical protein
NAPDAEKG_00042	CDS	405				hypothetical protein
NAPDAEKG_00043	CDS	276				hypothetical protein
NAPDAEKG_00044	CDS	294				hypothetical protein
NAPDAEKG_00045	CDS	192				hypothetical protein
NAPDAEKG_00046	CDS	381				hypothetical protein
NAPDAEKG_00047	CDS	507				hypothetical protein
NAPDAEKG_00048	CDS	1332				hypothetical protein
NAPDAEKG_00049	CDS	288				hypothetical protein
NAPDAEKG_00050	CDS	1059				hypothetical protein
NAPDAEKG_00051	CDS	813				hypothetical protein
NAPDAEKG_00052	CDS	702				hypothetical protein
NAPDAEKG_00053	CDS	699				hypothetical protein
NAPDAEKG_00054	CDS	933				hypothetical protein
NAPDAEKG_00055	CDS	423				hypothetical protein
NAPDAEKG_00056	CDS	786				hypothetical protein
NAPDAEKG_00057	CDS	255				hypothetical protein
NAPDAEKG_00058	CDS	255				hypothetical protein
NAPDAEKG_00059	CDS	231				hypothetical protein
NAPDAEKG_00060	CDS	1290				hypothetical protein
NAPDAEKG_00061	CDS	147				hypothetical protein
NAPDAEKG_00062	CDS	1335				hypothetical protein
NAPDAEKG_00063	CDS	135				hypothetical protein
NAPDAEKG_00064	CDS	2685				hypothetical protein
NAPDAEKG_00065	CDS	201				hypothetical protein
NAPDAEKG_00066	CDS	603				hypothetical protein
NAPDAEKG_00067	CDS	597				hypothetical protein
NAPDAEKG_00068	CDS	198				hypothetical protein
NAPDAEKG_00069	CDS	198				hypothetical protein
NAPDAEKG_00070	CDS	246				hypothetical protein
NAPDAEKG_00071	CDS	150				hypothetical protein
NAPDAEKG_00072	CDS	258				hypothetical protein
NAPDAEKG_00073	CDS	510				hypothetical protein
NAPDAEKG_00074	CDS	1035				Major capsid protein
NAPDAEKG_00075	CDS	129				hypothetical protein
NAPDAEKG_00076	CDS	288				hypothetical protein
NAPDAEKG_00077	CDS	192				hypothetical protein
NAPDAEKG_00078	CDS	159				hypothetical protein
NAPDAEKG_00079	CDS	249				hypothetical protein
NAPDAEKG_00080	CDS	558				hypothetical protein
NAPDAEKG_00081	CDS	1455				hypothetical protein
NAPDAEKG_00082	CDS	996				Major capsid protein
NAPDAEKG_00083	CDS	219				hypothetical protein
NAPDAEKG_00084	CDS	252				hypothetical protein
NAPDAEKG_00085	CDS	531				hypothetical protein
NAPDAEKG_00086	CDS	216				hypothetical protein
NAPDAEKG_00087	CDS	135				hypothetical protein
NAPDAEKG_00088	CDS	255				hypothetical protein
NAPDAEKG_00089	CDS	117				hypothetical protein
NAPDAEKG_00090	CDS	2169				hypothetical protein
NAPDAEKG_00091	CDS	990				Major capsid protein
NAPDAEKG_00092	CDS	219				hypothetical protein
NAPDAEKG_00093	CDS	267				hypothetical protein
NAPDAEKG_00094	CDS	531				hypothetical protein
NAPDAEKG_00095	CDS	216				hypothetical protein
NAPDAEKG_00096	CDS	1416				hypothetical protein
NAPDAEKG_00097	CDS	120				hypothetical protein
NAPDAEKG_00098	CDS	288				hypothetical protein
NAPDAEKG_00099	CDS	510				hypothetical protein
NAPDAEKG_00100	CDS	354				hypothetical protein
NAPDAEKG_00101	CDS	315				hypothetical protein
NAPDAEKG_00102	CDS	276				hypothetical protein
NAPDAEKG_00103	CDS	267				hypothetical protein
NAPDAEKG_00104	CDS	657				hypothetical protein
NAPDAEKG_00105	CDS	702				hypothetical protein
NAPDAEKG_00106	CDS	663				hypothetical protein
NAPDAEKG_00107	CDS	585				hypothetical protein
NAPDAEKG_00108	CDS	429				hypothetical protein
NAPDAEKG_00109	CDS	402				hypothetical protein
NAPDAEKG_00110	CDS	513				hypothetical protein
NAPDAEKG_00111	CDS	258				hypothetical protein
NAPDAEKG_00112	CDS	474				hypothetical protein
NAPDAEKG_00113	CDS	258				hypothetical protein
NAPDAEKG_00114	CDS	546				hypothetical protein
NAPDAEKG_00115	CDS	246				hypothetical protein
NAPDAEKG_00116	CDS	429				hypothetical protein
NAPDAEKG_00117	CDS	1335				hypothetical protein
NAPDAEKG_00118	CDS	456				hypothetical protein
NAPDAEKG_00119	CDS	207				hypothetical protein
NAPDAEKG_00120	CDS	285				hypothetical protein
NAPDAEKG_00121	CDS	105				hypothetical protein
NAPDAEKG_00122	CDS	1185				hypothetical protein
NAPDAEKG_00123	CDS	399				hypothetical protein
NAPDAEKG_00124	CDS	678				hypothetical protein
NAPDAEKG_00125	CDS	486				hypothetical protein
NAPDAEKG_00126	CDS	219				hypothetical protein
NAPDAEKG_00127	CDS	789				putative protein L417
NAPDAEKG_00128	CDS	228				hypothetical protein
NAPDAEKG_00129	CDS	603				hypothetical protein
NAPDAEKG_00130	CDS	414				hypothetical protein
NAPDAEKG_00131	CDS	225				hypothetical protein
NAPDAEKG_00132	CDS	351	PCNA			putative DNA polymerase sliding clamp
NAPDAEKG_00133	CDS	618				hypothetical protein
NAPDAEKG_00134	CDS	945				hypothetical protein
NAPDAEKG_00135	CDS	96				hypothetical protein
NAPDAEKG_00136	CDS	231				hypothetical protein
NAPDAEKG_00137	CDS	195				hypothetical protein
NAPDAEKG_00138	CDS	582				hypothetical protein
NAPDAEKG_00139	CDS	351				hypothetical protein
NAPDAEKG_00140	CDS	813				hypothetical protein
NAPDAEKG_00141	CDS	711				hypothetical protein
NAPDAEKG_00142	CDS	207				hypothetical protein
NAPDAEKG_00143	CDS	855				hypothetical protein
NAPDAEKG_00144	CDS	165				hypothetical protein
NAPDAEKG_00145	CDS	180				hypothetical protein
NAPDAEKG_00146	CDS	681				hypothetical protein
NAPDAEKG_00147	CDS	333		1.14.11.2		Putative prolyl 4-hydroxylase
NAPDAEKG_00148	CDS	216				hypothetical protein
NAPDAEKG_00149	CDS	465				hypothetical protein
NAPDAEKG_00150	CDS	597		1.14.11.2		Putative prolyl 4-hydroxylase
NAPDAEKG_00151	CDS	270				hypothetical protein
NAPDAEKG_00152	CDS	1275				hypothetical protein
NAPDAEKG_00153	CDS	252				hypothetical protein
NAPDAEKG_00154	CDS	270				hypothetical protein
NAPDAEKG_00155	CDS	660				hypothetical protein
NAPDAEKG_00156	CDS	327				hypothetical protein
NAPDAEKG_00157	CDS	396				hypothetical protein
NAPDAEKG_00158	CDS	114				hypothetical protein
NAPDAEKG_00159	CDS	411				hypothetical protein
NAPDAEKG_00160	CDS	258				hypothetical protein
NAPDAEKG_00161	CDS	378				hypothetical protein
NAPDAEKG_00162	CDS	540				hypothetical protein
NAPDAEKG_00163	CDS	1398				hypothetical protein
NAPDAEKG_00164	CDS	279				hypothetical protein
NAPDAEKG_00165	CDS	408				hypothetical protein
NAPDAEKG_00166	CDS	105				hypothetical protein
NAPDAEKG_00167	CDS	543				hypothetical protein
NAPDAEKG_00168	CDS	453				hypothetical protein
NAPDAEKG_00169	CDS	408				hypothetical protein
NAPDAEKG_00170	CDS	729				hypothetical protein
NAPDAEKG_00171	CDS	345				hypothetical protein
NAPDAEKG_00172	CDS	294				hypothetical protein
NAPDAEKG_00173	CDS	342				hypothetical protein
NAPDAEKG_00174	CDS	246				hypothetical protein
NAPDAEKG_00175	CDS	585				hypothetical protein
NAPDAEKG_00176	CDS	261				hypothetical protein
NAPDAEKG_00177	CDS	147				hypothetical protein
NAPDAEKG_00178	CDS	192				hypothetical protein
NAPDAEKG_00179	CDS	624				hypothetical protein
NAPDAEKG_00180	CDS	237				hypothetical protein
NAPDAEKG_00181	CDS	699				hypothetical protein
NAPDAEKG_00182	CDS	210				hypothetical protein
NAPDAEKG_00183	CDS	216				hypothetical protein
NAPDAEKG_00184	CDS	501				hypothetical protein
NAPDAEKG_00185	CDS	285				hypothetical protein
NAPDAEKG_00186	CDS	222				hypothetical protein
NAPDAEKG_00187	CDS	369				hypothetical protein
NAPDAEKG_00188	CDS	1164				hypothetical protein
NAPDAEKG_00189	CDS	528				hypothetical protein
NAPDAEKG_00190	CDS	480				hypothetical protein
NAPDAEKG_00191	CDS	276				hypothetical protein
NAPDAEKG_00192	CDS	339				hypothetical protein
NAPDAEKG_00193	CDS	552				hypothetical protein
NAPDAEKG_00194	CDS	396				hypothetical protein
NAPDAEKG_00195	CDS	159				hypothetical protein
NAPDAEKG_00196	CDS	387				hypothetical protein
NAPDAEKG_00197	CDS	201				hypothetical protein
NAPDAEKG_00198	CDS	411				hypothetical protein
NAPDAEKG_00199	CDS	876				hypothetical protein
NAPDAEKG_00200	CDS	318				hypothetical protein
NAPDAEKG_00201	CDS	333				hypothetical protein
NAPDAEKG_00202	CDS	1302				Major capsid protein
NAPDAEKG_00203	CDS	282				hypothetical protein
NAPDAEKG_00204	CDS	99				hypothetical protein
NAPDAEKG_00205	CDS	435				hypothetical protein
NAPDAEKG_00206	CDS	717				hypothetical protein
NAPDAEKG_00207	CDS	771				hypothetical protein
NAPDAEKG_00208	CDS	816				hypothetical protein
NAPDAEKG_00209	tRNA	72				tRNA-Asn(gtt)
NAPDAEKG_00210	CDS	687				hypothetical protein
NAPDAEKG_00211	tRNA	74				tRNA-Gln(ttg)
NAPDAEKG_00212	tRNA	82				tRNA-Leu(aag)
NAPDAEKG_00213	tRNA	75				tRNA-Asn(gtt)
NAPDAEKG_00214	CDS	183				hypothetical protein
NAPDAEKG_00215	CDS	174				hypothetical protein
NAPDAEKG_00216	CDS	315				hypothetical protein
NAPDAEKG_00217	CDS	135				hypothetical protein
NAPDAEKG_00218	CDS	297				hypothetical protein
NAPDAEKG_00219	CDS	705				hypothetical protein
NAPDAEKG_00220	CDS	363				hypothetical protein
NAPDAEKG_00221	CDS	198				hypothetical protein
NAPDAEKG_00222	CDS	147				hypothetical protein
NAPDAEKG_00223	CDS	174				hypothetical protein
NAPDAEKG_00224	CDS	420				hypothetical protein
NAPDAEKG_00225	CDS	282				hypothetical protein
NAPDAEKG_00226	CDS	3804				hypothetical protein
NAPDAEKG_00227	CDS	543				hypothetical protein
NAPDAEKG_00228	CDS	957	LIG	6.5.1.1		DNA ligase
NAPDAEKG_00229	CDS	168				hypothetical protein
NAPDAEKG_00230	CDS	576				hypothetical protein
NAPDAEKG_00231	CDS	1086				hypothetical protein
NAPDAEKG_00232	CDS	879				hypothetical protein
NAPDAEKG_00233	CDS	315				hypothetical protein
NAPDAEKG_00234	CDS	471				hypothetical protein
NAPDAEKG_00235	CDS	213				hypothetical protein
NAPDAEKG_00236	CDS	378				hypothetical protein
NAPDAEKG_00237	CDS	366				hypothetical protein
NAPDAEKG_00238	CDS	258				hypothetical protein
NAPDAEKG_00239	CDS	168				hypothetical protein
NAPDAEKG_00240	CDS	234				hypothetical protein
NAPDAEKG_00241	CDS	255				hypothetical protein
NAPDAEKG_00242	CDS	558				hypothetical protein
NAPDAEKG_00243	CDS	519	TK	2.7.1.21		Thymidine kinase
NAPDAEKG_00244	CDS	429	DUT	3.6.1.23		Deoxyuridine 5'-triphosphate nucleotidohydrolase
NAPDAEKG_00245	CDS	171				Major capsid protein
NAPDAEKG_00246	CDS	234				hypothetical protein
NAPDAEKG_00247	CDS	369				hypothetical protein
NAPDAEKG_00248	CDS	126				hypothetical protein
NAPDAEKG_00249	CDS	381				hypothetical protein
NAPDAEKG_00250	CDS	408				hypothetical protein
NAPDAEKG_00251	CDS	171				hypothetical protein
NAPDAEKG_00252	CDS	408				hypothetical protein
NAPDAEKG_00253	CDS	1107				Major capsid protein
NAPDAEKG_00254	CDS	1155		5.6.2.2		DNA topoisomerase medium subunit
NAPDAEKG_00255	CDS	165				hypothetical protein
NAPDAEKG_00256	CDS	354				hypothetical protein
NAPDAEKG_00257	CDS	396				hypothetical protein
NAPDAEKG_00258	CDS	222				hypothetical protein
NAPDAEKG_00259	CDS	153				hypothetical protein
NAPDAEKG_00260	CDS	294				hypothetical protein
NAPDAEKG_00261	CDS	762				hypothetical protein
NAPDAEKG_00262	CDS	231				hypothetical protein
NAPDAEKG_00263	CDS	162				hypothetical protein
NAPDAEKG_00264	CDS	312				hypothetical protein
NAPDAEKG_00265	CDS	195				hypothetical protein
NAPDAEKG_00266	CDS	513				hypothetical protein
NAPDAEKG_00267	CDS	129				hypothetical protein
NAPDAEKG_00268	CDS	150				hypothetical protein
NAPDAEKG_00269	CDS	126				hypothetical protein
NAPDAEKG_00270	CDS	1524				hypothetical protein
NAPDAEKG_00271	CDS	1827				hypothetical protein
NAPDAEKG_00272	CDS	264				hypothetical protein
NAPDAEKG_00273	CDS	1083				hypothetical protein
