# Supplementary material for: Genomic analyses of Symbiomonas scintillans show no evidence for endosymbiotic bacteria but does reveal the presence of giant viruses
Source: PLoS Genet. 2024 Apr 1;20(4):e1011218. doi: 10.1371/journal.pgen.1011218 (PMC11008856; doi:10.1371/journal.pgen.1011218)
Supplement: S2 Dataset — (XLS) [file pgen.1011218.s009.xls]

## Sheet: Chlorophyta_blob_RCC257
gc	bestsumorder_superkingdom	bestsumorder_kingdom	bestsumorder_phylum	bestsumorder_class	bestsumorder_order	bestsumorder_family	bestsumorder_genus	bestsumorder_species	RCC257.sorted_cov	id	%ID_bestsumorder	length	evalue	Uniprot ID	Uniprot_%ID	Uniprot_length	Uniprot_evalue
0.4636	Eukaryota	Viridiplantae	Chlorophyta	Trebouxiophyceae	Trebouxiales	Trebouxiaceae	Lobosphaera	Lobosphaera incisa	331.445	NODE_28537_length_110_cov_292.490909	89.9	99	9.69e-26	no hit	no hit	no hit	no hit
0.3091	Eukaryota	Viridiplantae	Chlorophyta	Mamiellophyceae	Mamiellales	Bathycoccaceae	Ostreococcus	Ostreococcus tauri	185.073	NODE_28200_length_110_cov_438.381818	91.5	94	9.69e-26	no hit	no hit	no hit	no hit
0.3028	Eukaryota	Viridiplantae	Chlorophyta	Mamiellophyceae	Mamiellales	Bathycoccaceae	Ostreococcus	Ostreococcus tauri	99.633	NODE_31652_length_109_cov_236.962963	92.5	93	2.08e-27	no hit	no hit	no hit	no hit
0.3182	Eukaryota	Viridiplantae	Chlorophyta	Mamiellophyceae	Mamiellales	Bathycoccaceae	Ostreococcus	Ostreococcus tauri	81.7545	NODE_29281_length_110_cov_170.963636	90.625	96	9.69e-26	no hit	no hit	no hit	no hit
0.5405	Eukaryota	Viridiplantae	Chlorophyta	Chlorophyceae	Chlamydomonadales	Chlamydomonadaceae	Chlamydomonas	Chlamydomonas reinhardtii	22.7182	NODE_384_length_18785_cov_14.387080	81.2	232	1.08e-41	A0A6G0XEB7_9STRA	34.8	1064	3.33e-200
0.5124	Eukaryota	Viridiplantae	Chlorophyta	Chlorophyceae	Chlamydomonadales	Dunaliellaceae	Dunaliella	Dunaliella primolecta	6.5282	NODE_1888_length_2908_cov_4.033649	84.4	141	7.86e-26	A0A5A8CRY8_CAFRO	64.4	292	5.665e-125
0.5556	Eukaryota	Viridiplantae	Chlorophyta	Chlorophyceae	Chlamydomonadales	Chlamydomonadaceae	Chlamydomonas	Chlamydomonas reinhardtii	2.9457	NODE_11656_length_405_cov_2.031429	83.1	207	7.67e-43	A8JAX1_CHLRE	77.6	76	2.39e-38
0.5893	Eukaryota	Viridiplantae	Chlorophyta	Chlorophyceae	Sphaeropleales	Selenastraceae	Monoraphidium	Monoraphidium neglectum	2.9033	NODE_3911_length_1220_cov_1.957082	73.2	508	1.92e-33	A0A812N4R2_9DINO	65.4	266	1.14e-109
0.5955	Eukaryota	Viridiplantae	Chlorophyta	Mamiellophyceae	Mamiellales	Mamiellaceae	Micromonas	Micromonas pusilla	2.7721	NODE_7602_length_623_cov_1.746479	83.2	179	2.65e-34	C1MTF8_MICPC	49.4	162	8.52e-45
0.4775	Eukaryota	Viridiplantae	Chlorophyta	Trebouxiophyceae	Chlorellales	Chlorellaceae	Auxenochlorella	Auxenochlorella protothecoides	2.374	NODE_12541_length_377_cov_1.754658	82.2	365	1.88e-78	no hit	no hit	no hit	no hit
0.4413	Eukaryota	Viridiplantae	Chlorophyta	Trebouxiophyceae	Trebouxiophyceae-undef	Trebouxiophyceae-undef	Picochlorum	Picochlorum sp. 'soloecismus'	2.0939	NODE_25208_length_213_cov_1.797468	88	175	1.71e-46	no hit	no hit	no hit	no hit
0.4944	Eukaryota	Viridiplantae	Chlorophyta	Trebouxiophyceae	Chlorellales	Chlorellaceae	Micractinium	Picochlorum sp. 'soloecismus'	1.6617	NODE_18485_length_269_cov_1.317757	95.2	269	9.45e-115	no hit	no hit	no hit	no hit
0.59	Eukaryota	Viridiplantae	Chlorophyta	Trebouxiophyceae	Chlorellales	Chlorellaceae	Auxenochlorella	Auxenochlorella protothecoides	1.6427	NODE_13193_length_361_cov_1.218954	84.5	162	4.1e-35	A0A835ZE30_9STRA	75	1290	4.63e-53
0.3019	Eukaryota	Viridiplantae	Chlorophyta	Trebouxiophyceae	Chlorellales	Chlorellaceae	Chlorella	Chlorella variabilis	1.4009	NODE_25423_length_212_cov_1.146497	87.3	212	7.77e-60	A0A4P9ZP24_9FUNG	88.6	70	5.55e-37
0.3074	Eukaryota	Viridiplantae	Chlorophyta	Trebouxiophyceae	Chlorellales	Chlorellaceae	Helicosporidium	Helicosporidium sp. ex Simulium jonesi	1.2377	NODE_21311_length_244_cov_1.015873	78.8	226	9.51e-30	A0A4Q5PZF8_9CYAN	78.7	75	4.62e-31

## Sheet: Euk_blob_RCC257
_id	gc	length	bestsumorder_superkingdom	bestsumorder_kingdom	bestsumorder_phylum	bestsumorder_class	bestsumorder_order	bestsumorder_family	bestsumorder_genus	bestsumorder_species	RCC257.sorted_cov	id	NODE_3852_length_1237_cov_2.626904
	3851	0.5869	1237	Eukaryota	Eukaryota-undef	Apicomplexa	Conoidasida	Eucoccidiorida	Sarcocystidae	Besnoitia	Besnoitia besnoiti	4.0404	NODE_27458_length_145_cov_2.666667
	27457	0.2966	145	Eukaryota	Metazoa	Arthropoda	Florideophyceae	Ceramiales	Rhodomelaceae	Polysiphonia	Polysiphonia scopulorum	9636.12	NODE_25634_length_210_cov_1.290323
	25633	0.2714	210	Eukaryota	Metazoa	Arthropoda	Insecta	Diptera	Nycteribiidae	Dipseliopoda	Dipseliopoda sp. AJB-2020	5867.7	NODE_27638_length_143_cov_2.329545
	27637	0.3077	143	Eukaryota	Metazoa	Arthropoda	Insecta	Lepidoptera	Erebidae	Sypnoides	Sypnoides fumosa	3013.47	NODE_26226_length_193_cov_13.840580
	26225	0.3057	193	Eukaryota	Metazoa	Arthropoda	Insecta	Lepidoptera	Lycaenidae	Aloeides	Aloeides margaretae	1838.41	NODE_44_length_63254_cov_255.382158
	43	0.4811	63254	Eukaryota	Metazoa	Arthropoda	Malacostraca	Decapoda	Nephropidae	Homarus	Homarus americanus	403.467	NODE_253_length_25941_cov_239.832999
	252	0.3759	25941	Eukaryota	Metazoa	Arthropoda	Ostracoda	Podocopida	Cyprididae	Notodromas	Notodromas monacha	375.794	NODE_30206_length_110_cov_94.727273
	30205	0.3636	110	Eukaryota	Metazoa	Arthropoda	Diplopoda	Polydesmida	Xystodesmidae	Nannaria	Nannaria wilsoni	373.182	NODE_33119_length_108_cov_291.849057
	33118	0.3611	108	Eukaryota	Metazoa	Arthropoda	Diplopoda	Polydesmida	Xystodesmidae	Nannaria	Nannaria wilsoni	354.694	NODE_31529_length_109_cov_282.462963
	31528	0.3028	109	Eukaryota	Metazoa	Arthropoda	Insecta	Lepidoptera	Lycaenidae	Aloeides	Polysiphonia scopulorum	256.358	NODE_31693_length_109_cov_225.722222
	31692	0.3119	109	Eukaryota	Metazoa	Arthropoda	Malacostraca	Decapoda	Aeglidae	Aegla	Aegla sanlorenzo	256.083	NODE_33299_length_108_cov_189.716981
	33298	0.3056	108	Eukaryota	Metazoa	Arthropoda	Insecta	Lepidoptera	Lycaenidae	Aloeides	Aloeides margaretae	217.768	NODE_29357_length_110_cov_162.272727
	29356	0.3273	110	Eukaryota	Metazoa	Arthropoda	Malacostraca	Decapoda	Aeglidae	Aegla	Aegla sp. 3 BLZ-2019	210.855	NODE_30469_length_110_cov_78.690909
	30468	0.3273	110	Eukaryota	Metazoa	Arthropoda	Malacostraca	Decapoda	Aeglidae	Aegla	Aegla sanlorenzo	209.082	NODE_28306_length_110_cov_368.327273
	28305	0.3364	110	Eukaryota	Metazoa	Arthropoda	Insecta	Diptera	Ceratopogonidae	Culicoides	Culicoides innoxius	204.454	NODE_29237_length_110_cov_176.345455
	29236	0.3182	110	Eukaryota	Metazoa	Arthropoda	Insecta	Diptera	Cecidomyiidae	Cecidomyiidae-undef	Nannaria wilsoni	192.536	NODE_30526_length_110_cov_75.527273
	30525	0.3091	110	Eukaryota	Metazoa	Arthropoda	Malacostraca	Decapoda	Aeglidae	Aegla	Aegla cholchol	182.355	NODE_3487_length_1380_cov_117.075472
	3486	0.5072	1380	Eukaryota	Metazoa	Arthropoda	Insecta	Camarodonta	Strongylocentrotidae	Strongylocentrotus	Strongylocentrotus purpuratus	170.366	NODE_30235_length_110_cov_92.672727
	30234	0.3182	110	Eukaryota	Metazoa	Arthropoda	Insecta	Lepidoptera	Lycaenidae	Aloeides	Aloeides margaretae	162.745	NODE_29651_length_110_cov_136.200000
	29650	0.2909	110	Eukaryota	Metazoa	Arthropoda	Arachnida	Araneae	Laodiceidae	Laodicea	Laodicea sp. HAW01	159.845	NODE_30537_length_110_cov_74.781818
	30536	0.3091	110	Eukaryota	Metazoa	Arthropoda	Malacostraca	Decapoda	Sesarmidae	Parasesarma	Parasesarma kuekenthali	151.436	NODE_28621_length_110_cov_272.763636
	28620	0.3182	110	Eukaryota	Metazoa	Arthropoda	Malacostraca	Decapoda	Aeglidae	Aegla	Aegla jujuyana	145.327	NODE_33278_length_108_cov_195.905660
	33277	0.3426	108	Eukaryota	Metazoa	Arthropoda	Insecta	Lepidoptera	Lepidoptera-undef	Lepidoptera-undef	Lepidoptera sp. BOLD:AAB2019	145.157	NODE_32135_length_109_cov_131.759259
	32134	0.3119	109	Eukaryota	Metazoa	Arthropoda	Malacostraca	Decapoda	Sesarmidae	Parasesarma	Parasesarma kuekenthali	140.211	NODE_29865_length_110_cov_118.763636
	29864	0.3182	110	Eukaryota	Metazoa	Arthropoda	Insecta	Lepidoptera	Lycaenidae	Aloeides	Zodarion pseudoelegans	139.873	NODE_34365_length_107_cov_130.307692
	34364	0.3084	107	Eukaryota	Metazoa	Arthropoda	Arachnida	Araneae	Trogloraptoridae	Trogloraptor	Trogloraptor sp. 1 NCP-2017	126.757	NODE_32743_length_109_cov_61.314815
	32742	0.3119	109	Eukaryota	Metazoa	Arthropoda	Arachnida	Araneae	Trogloraptoridae	Trogloraptor	Polysiphonia scopulorum	124.349	NODE_32116_length_109_cov_133.592593
	32115	0.2844	109	Eukaryota	Metazoa	Arthropoda	Malacostraca	Decapoda	Aeglidae	Aegla	Aegla cholchol	122.771	NODE_37567_length_102_cov_315.042553
	37566	0.3235	102	Eukaryota	Metazoa	Arthropoda	Malacostraca	Decapoda	Aeglidae	Aegla	Aegla sanlorenzo	119.029	NODE_31720_length_109_cov_217.370370
	31719	0.2936	109	Eukaryota	Metazoa	Arthropoda	Malacostraca	Decapoda	Aeglidae	Aegla	Aegla cholchol	113.688	NODE_29697_length_110_cov_131.545455
	29696	0.2818	110	Eukaryota	Metazoa	Arthropoda	Arachnida	Araneae	Salticidae	Theridion	Theridion frondeum	108.073	NODE_28633_length_110_cov_270.527273
	28632	0.3	110	Eukaryota	Metazoa	Arthropoda	Hydrozoa	Araneae	Xystodesmidae	Nannaria	Nannaria wilsoni	95.7273	NODE_32244_length_109_cov_115.074074
	32243	0.3119	109	Eukaryota	Metazoa	Arthropoda	Malacostraca	Decapoda	Aeglidae	Aegla	Aegla jujuyana	93.7431	NODE_30108_length_110_cov_101.309091
	30107	0.3273	110	Eukaryota	Metazoa	Arthropoda	Malacostraca	Decapoda	Aeglidae	Aegla	Aegla cholchol	92.7364	NODE_49_length_58954_cov_57.398682
	48	0.4904	58954	Eukaryota	Metazoa	Arthropoda	Hexanauplia	Pedunculata	Pollicipedidae	Pollicipes	Pollicipes pollicipes	90.29	NODE_29270_length_110_cov_172.890909
	29269	0.3	110	Eukaryota	Metazoa	Arthropoda	Malacostraca	Decapoda	Aeglidae	Aegla	Aegla cholchol	88.5909	NODE_30351_length_110_cov_85.272727
	30350	0.2909	110	Eukaryota	Metazoa	Arthropoda	Arachnida	Araneae	Salticidae	Laodicea	Laodicea sp. HAW01	87.2909	NODE_34695_length_106_cov_453.039216
	34694	0.2925	106	Eukaryota	Metazoa	Arthropoda	Arachnida	Araneae	Salticidae	Heliophanus	Heliophanus dubius	84.6038	NODE_32860_length_109_cov_53.962963
	32859	0.3119	109	Eukaryota	Metazoa	Arthropoda	Florideophyceae	Ceramiales	Rhodomelaceae	Polysiphonia	Polysiphonia scopulorum	76.3578	NODE_38792_length_101_cov_173.565217
	38791	0.3465	101	Eukaryota	Metazoa	Arthropoda	Insecta	Lepidoptera	Gracillariidae	Caloptilia	Caloptilia honoratella	75.8515	NODE_31223_length_110_cov_50.618182
	31222	0.3	110	Eukaryota	Metazoa	Arthropoda	Malacostraca	Decapoda	Sesarmidae	Parasesarma	Parasesarma kuekenthali	68.4091	NODE_33261_length_108_cov_201.943396
	33260	0.3333	108	Eukaryota	Metazoa	Arthropoda	Malacostraca	Decapoda	Aeglidae	Aegla	Aegla cholchol	65.9815	NODE_31672_length_109_cov_230.759259
	31671	0.3028	109	Eukaryota	Metazoa	Arthropoda	Arachnida	Araneae	Salticidae	Myrmarachne	Myrmarachne erythrocephala	61.3945	NODE_34423_length_107_cov_107.596154
	34422	0.2991	107	Eukaryota	Metazoa	Arthropoda	Arachnida	Araneae	Theridiidae	Theridion	Theridion frondeum	60.4673	NODE_44194_length_94_cov_187.871795
	44193	0.2872	94	Eukaryota	Metazoa	Arthropoda	Arachnida	Araneae	Trogloraptoridae	Trogloraptor	Polysiphonia scopulorum	56.4787	NODE_190_length_31072_cov_34.358642
	189	0.4872	31072	Eukaryota	Metazoa	Arthropoda	Malacostraca	Decapoda	Palaemonidae	Macrobrachium	Macrobrachium nipponense	54.19	NODE_33817_length_108_cov_68.000000
	33816	0.3148	108	Eukaryota	Metazoa	Arthropoda	Malacostraca	Decapoda	Sesarmidae	Parasesarma	Parasesarma kuekenthali	49.4815	NODE_34340_length_107_cov_140.211538
	34339	0.2991	107	Eukaryota	Metazoa	Arthropoda	Arachnida	Araneae	Eocyzicidae	Eocyzicus	Eocyzicus taiwanensis	46.3551	NODE_31176_length_110_cov_51.763636
	31175	0.3182	110	Eukaryota	Metazoa	Arthropoda	Arachnida	Araneae	Salticidae	Myrmarachne	Myrmarachne erythrocephala	41.8273	NODE_34443_length_107_cov_100.576923
	34442	0.3458	107	Eukaryota	Metazoa	Arthropoda	Malacostraca	Decapoda	Aeglidae	Aegla	Aegla sanlorenzo	41	NODE_33133_length_108_cov_280.773585
	33132	0.287	108	Eukaryota	Metazoa	Arthropoda	Malacostraca	Decapoda	Aeglidae	Aegla	Aegla cholchol	40.8796	NODE_196_length_30267_cov_24.627102
	195	0.3344	30267	Eukaryota	Metazoa	Arthropoda	Ostracoda	Podocopida	Cyprididae	Cyprideis	Cyprideis torosa	38.0134	NODE_168_length_33172_cov_22.298699
	167	0.5107	33172	Eukaryota	Metazoa	Arthropoda	Insecta	Diptera	Drosophilidae	Drosophila	Drosophila elegans	34.9814	NODE_68_length_48771_cov_22.062567
	67	0.492	48771	Eukaryota	Metazoa	Arthropoda	Malacostraca	Decapoda	Portunidae	Portunus	Portunus trituberculatus	34.7414	NODE_188_length_31236_cov_19.715692
	187	0.406	31236	Eukaryota	Metazoa	Arthropoda	Insecta	Flavobacteriales	Blattabacteriaceae	Blattabacterium	Blattabacterium cuenoti	30.9594	NODE_37455_length_102_cov_1112.595745
	37454	0.3235	102	Eukaryota	Metazoa	Arthropoda	Malacostraca	Decapoda	Aeglidae	Aegla	Aegla sanlorenzo	25.402	NODE_27803_length_141_cov_1.162791
	27802	0.3404	141	Eukaryota	Metazoa	Arthropoda	Insecta	Lepidoptera	Ypsolophidae	Ypsolopha	Ypsolopha dentella	23	NODE_248_length_26225_cov_14.284142
	247	0.475	26225	Eukaryota	Metazoa	Arthropoda	Ostracoda	Podocopida	Cyprididae	Cyprideis	Cyprideis torosa	22.1409	NODE_35077_length_106_cov_101.352941
	35076	0.3302	106	Eukaryota	Eukaryota-undef	Arthropoda	Insecta	Coleoptera	Chrysomelidae	Podagrica	Podagrica fuscipes	18.3113	NODE_536_length_13752_cov_8.855808
	535	0.4973	13752	Eukaryota	Metazoa	Arthropoda	Insecta	Diptera	Drosophilidae	Drosophila	Drosophila obscura	13.9432	NODE_1113_length_6013_cov_6.812185
	1112	0.5372	6013	Eukaryota	Metazoa	Arthropoda	Insecta	Diptera	Drosophilidae	Drosophila	Drosophila melanogaster	10.0679	NODE_588_length_12563_cov_6.150704
	587	0.3895	12563	Eukaryota	Metazoa	Arthropoda	Ostracoda	Podocopida	Cyprididae	Cyprideis	Cyprideis torosa	9.6602	NODE_898_length_8022_cov_5.919041
	897	0.5563	8022	Eukaryota	Metazoa	Arthropoda	Insecta	Lepidoptera	Nymphalidae	Bicyclus	Bicyclus anynana	9.5288	NODE_657_length_11199_cov_5.849156
	656	0.516	11199	Eukaryota	Metazoa	Arthropoda	Insecta	Lepidoptera	Hymenolepididae	Hymenolepis	Hymenolepis microstoma	9.3915	NODE_12271_length_385_cov_6.327273
	12270	0.5429	385	Eukaryota	Metazoa	Arthropoda	Insecta	Lepidoptera	Depressariidae	Agonopterix	Agonopterix subpropinquella	7.4234	NODE_1479_length_3986_cov_4.282117
	1478	0.4779	3986	Eukaryota	Metazoa	Arthropoda	Malacostraca	Decapoda	Parastacidae	Cherax	Cherax quadricarinatus	6.8768	NODE_2724_length_1821_cov_4.308041
	2723	0.5761	1821	Eukaryota	Metazoa	Arthropoda	Insecta	Trichoptera	Limnephilidae	Limnephilus	Limnephilus marmoratus	6.7331	NODE_2536_length_1970_cov_4.080940
	2535	0.4756	1970	Eukaryota	Metazoa	Arthropoda	Insecta	Diptera	Syrphidae	Eristalis	Eristalis arbustorum	6.5411	NODE_1065_length_6335_cov_3.330732
	1064	0.3804	6335	Eukaryota	Metazoa	Arthropoda	Ostracoda	Podocopida	Cyprididae	Cyprideis	Cyprideis torosa	5.1793	NODE_2219_length_2340_cov_2.889278
	2218	0.4718	2340	Eukaryota	Metazoa	Arthropoda	Insecta	Diptera	Drosophilidae	Drosophila	Drosophila busckii	4.5064	NODE_11272_length_419_cov_3.206044
	11271	0.4702	419	Eukaryota	Metazoa	Arthropoda	Insecta	Hemiptera	Aphididae	Diuraphis	Diuraphis noxia	4.1718	NODE_41264_length_99_cov_87.727273
	41263	0.3333	99	Eukaryota	Metazoa	Arthropoda	Malacostraca	Decapoda	Aeglidae	Aegla	Aloeides margaretae	3.5455	NODE_2964_length_1663_cov_1.886816
	2963	0.35	1663	Eukaryota	Metazoa	Arthropoda	Ostracoda	Podocopida	Cyprididae	Cyprideis	Cyprideis torosa	3.2201	NODE_15652_length_309_cov_1.858268
	15651	0.466	309	Eukaryota	Metazoa	Arthropoda	Ostracoda	Podocopida	Cyprididae	Cyprideis	Cyprideis torosa	2.4207	NODE_10442_length_454_cov_1.401003
	10441	0.4758	454	Eukaryota	Metazoa	Arthropoda	Insecta	Diptera	Culicidae	Aedes	Aedes albopictus	1.9736	NODE_10018_length_474_cov_1.360382
	10017	0.3882	474	Eukaryota	Metazoa	Arthropoda	Ostracoda	Podocopida	Cyprididae	Cyprideis	Cyprideis torosa	1.8629	NODE_11820_length_400_cov_1.356522
	11819	0.4525	400	Eukaryota	Metazoa	Arthropoda	Ostracoda	Podocopida	Cyprididae	Cyprideis	Cyprideis torosa	1.8575	NODE_14288_length_336_cov_1.330961
	14287	0.494	336	Eukaryota	Metazoa	Arthropoda	Ostracoda	Podocopida	Cyprididae	Cyprideis	Cyprideis torosa	1.7679	NODE_24002_length_223_cov_1.119048
	24001	0.5067	223	Eukaryota	Metazoa	Arthropoda	Ostracoda	Podocopida	Cyprididae	Cyprideis	Cyprideis torosa	1.3363	NODE_25297_length_213_cov_0.936709
	25296	0.615	213	Eukaryota	Metazoa	Arthropoda	Ostracoda	Podocopida	Cyprididae	Cyprideis	Cyprideis torosa	1.2113	NODE_37_length_69057_cov_119.323498
	36	0.4999	69057	Eukaryota	Fungi	Ascomycota	Eurotiomycetes	Mytilinidiales	Mytilinidiaceae	Mytilinidion	Mytilinidion resinicola	189.128	NODE_93_length_43513_cov_69.636062
	92	0.4952	43513	Eukaryota	Fungi	Ascomycota	Dothideomycetes	Pleosporales	Pleosporaceae	Alternaria	Alternaria alternata	110.724	NODE_267_length_24687_cov_34.844674
	266	0.4918	24687	Eukaryota	Metazoa	Ascomycota	Saccharomycetes	Saccharomycetales	Saccharomycetaceae	Eremothecium	Eremothecium cymbalariae	55.0801	NODE_145_length_36119_cov_25.333712
	144	0.4944	36119	Eukaryota	Fungi	Ascomycota	Sordariomycetes	Sordariales	Sordariaceae	Sordaria	Sordaria macrospora	39.976	NODE_346_length_20496_cov_19.347732
	345	0.5306	20496	Eukaryota	Fungi	Ascomycota	Sordariomycetes	Sordariales	Chaetomiaceae	Thermothelomyces	Thermothelomyces thermophilus	30.5434	NODE_307_length_22566_cov_17.941184
	306	0.5074	22566	Eukaryota	Fungi	Ascomycota	Leotiomycetes	Helotiales	Sclerotiniaceae	Sclerotinia	Sclerotinia sclerotiorum	28.2037	NODE_200_length_29478_cov_14.408694
	199	0.4849	29478	Eukaryota	Fungi	Ascomycota	Eurotiomycetes	Diptera	Culicidae	Aedes	Aedes aegypti	22.0678	NODE_407_length_17909_cov_13.515515
	406	0.5063	17909	Eukaryota	Fungi	Ascomycota	Eurotiomycetes	Chaetothyriales	Herpotrichiellaceae	Cladophialophora	Cladophialophora carrionii	21.3667	NODE_365_length_19490_cov_12.074711
	364	0.5103	19490	Eukaryota	Fungi	Ascomycota	Saccharomycetes	Saccharomycetales	Debaryomycetaceae	Candida	Candida orthopsilosis	19.0475	NODE_459_length_15859_cov_9.493483
	458	0.4975	15859	Eukaryota	Fungi	Ascomycota	Eurotiomycetes	Eurotiales	Aspergillaceae	Penicillium	Penicillium arizonense	14.9034	NODE_671_length_11014_cov_5.660370
	670	0.5202	11014	Eukaryota	Fungi	Ascomycota	Sordariomycetes	Hypocreales	Cordycipitaceae	Beauveria	Beauveria bassiana	9.0125	NODE_1226_length_5144_cov_5.746316
	1225	0.5051	5144	Eukaryota	Fungi	Ascomycota	Schizosaccharomycetes	Schizosaccharomycetales	Schizosaccharomycetaceae	Schizosaccharomyces	Schizosaccharomyces japonicus	8.951	NODE_1040_length_6464_cov_3.769387
	1039	0.5143	6464	Eukaryota	Fungi	Ascomycota	Sordariomycetes	Lepidoptera	Plutellidae	Plutella	Plutella xylostella	5.9611	NODE_18463_length_269_cov_2.210280
	18462	0.5613	269	Eukaryota	Fungi	Ascomycota	Sordariomycetes	Glomerellales	Glomerellaceae	Colletotrichum	Diaporthe batatas	2.7807	NODE_17201_length_283_cov_1.640351
	17200	0.6078	283	Eukaryota	Fungi	Ascomycota	Sordariomycetes	Hypocreales	Hypocreaceae	Trichoderma	Trichoderma reesei	2.0989	NODE_27353_length_147_cov_1.282609
	27352	0.3061	147	Eukaryota	Eukaryota-undef	Bacillariophyta	Coscinodiscophyceae	Thalassiosirales	Skeletonemataceae	Skeletonema	Skeletonema grevillei	18648.2	NODE_22495_length_234_cov_1.430168
	22494	0.2821	234	Eukaryota	Eukaryota-undef	Bacillariophyta	Coscinodiscophyceae	Melosirales	Melosiraceae	Melosira	Melosira undulata	6731.83	NODE_27603_length_144_cov_1.280899
	27602	0.3194	144	Eukaryota	Eukaryota-undef	Bacillariophyta	Coscinodiscophyceae	Thalassiosirales	Thalassiosiraceae	Thalassiosira	Thalassiosira pseudonana	1293.01	NODE_120_length_39788_cov_23.326530
	119	0.4922	39788	Eukaryota	Fungi	Basidiomycota	Ustilaginomycetes	Ustilaginales	Ustilaginaceae	Sporisorium	Sporisorium reilianum	36.7084	NODE_19864_length_257_cov_0.851485
	19863	0.4319	257	Eukaryota	Fungi	Basidiomycota	Agaricomycetes	Agaricales	Agaricaceae	Agaricus	Agaricus bisporus	1.0973	NODE_5623_length_840_cov_2.522293
	5622	0.5119	840	Eukaryota	Metazoa	Brachiopoda	Lingulata	Lingulida	Lingulidae	Lingula	Lingula anatina	4.1286	NODE_29567_length_110_cov_143.000000
	29566	0.3273	110	Eukaryota	Metazoa	Bryozoa	Gymnolaemata	Cheilostomatida	Membraniporidae	Membranipora	Membranipora membranacea	230.245	NODE_31492_length_109_cov_304.407407
	31491	0.3211	109	Eukaryota	Metazoa	Bryozoa	Gymnolaemata	Cheilostomatida	Membraniporidae	Membranipora	Membranipora membranacea	156.312	NODE_31043_length_110_cov_55.163636
	31042	0.3273	110	Eukaryota	Metazoa	Bryozoa	Gymnolaemata	Cheilostomatida	Membraniporidae	Membranipora	Membranipora membranacea	155.336	NODE_31024_length_110_cov_55.709091
	31023	0.3182	110	Eukaryota	Metazoa	Bryozoa	Gymnolaemata	Cheilostomatida	Membraniporidae	Membranipora	Membranipora membranacea	143.2	NODE_28772_length_110_cov_241.127273
	28771	0.3091	110	Eukaryota	Metazoa	Bryozoa	Gymnolaemata	Cheilostomatida	Membraniporidae	Membranipora	Membranipora membranacea	83.4364	NODE_44734_length_90_cov_211.200000
	44733	0.3333	90	Eukaryota	Metazoa	Bryozoa	Gymnolaemata	Cheilostomatida	Membraniporidae	Membranipora	Membranipora membranacea	27.8667	NODE_8107_length_585_cov_2.201887
	8106	0.5145	585	Eukaryota	Eukaryota-undef	Cercozoa	Chlorarachniophyceae	Chlorarachniophyceae-undef	Chlorarachniophyceae-undef	Bigelowiella	Bigelowiella natans	3.3658	NODE_28537_length_110_cov_292.490909
	28536	0.4636	110	Eukaryota	Viridiplantae	Chlorophyta	Trebouxiophyceae	Trebouxiales	Trebouxiaceae	Lobosphaera	Lobosphaera incisa	331.445	NODE_28200_length_110_cov_438.381818
	28199	0.3091	110	Eukaryota	Viridiplantae	Chlorophyta	Mamiellophyceae	Mamiellales	Bathycoccaceae	Ostreococcus	Ostreococcus tauri	185.073	NODE_31652_length_109_cov_236.962963
	31651	0.3028	109	Eukaryota	Viridiplantae	Chlorophyta	Mamiellophyceae	Mamiellales	Bathycoccaceae	Ostreococcus	Ostreococcus tauri	99.633	NODE_29281_length_110_cov_170.963636
	29280	0.3182	110	Eukaryota	Viridiplantae	Chlorophyta	Mamiellophyceae	Mamiellales	Bathycoccaceae	Ostreococcus	Ostreococcus tauri	81.7545	NODE_384_length_18785_cov_14.387080
	383	0.5405	18785	Eukaryota	Viridiplantae	Chlorophyta	Chlorophyceae	Chlamydomonadales	Chlamydomonadaceae	Chlamydomonas	Chlamydomonas reinhardtii	22.7182	NODE_1888_length_2908_cov_4.033649
	1887	0.5124	2908	Eukaryota	Viridiplantae	Chlorophyta	Chlorophyceae	Chlamydomonadales	Dunaliellaceae	Dunaliella	Dunaliella primolecta	6.5282	NODE_11656_length_405_cov_2.031429
	11655	0.5556	405	Eukaryota	Viridiplantae	Chlorophyta	Chlorophyceae	Chlamydomonadales	Chlamydomonadaceae	Chlamydomonas	Chlamydomonas reinhardtii	2.9457	NODE_3911_length_1220_cov_1.957082
	3910	0.5893	1220	Eukaryota	Viridiplantae	Chlorophyta	Chlorophyceae	Sphaeropleales	Selenastraceae	Monoraphidium	Monoraphidium neglectum	2.9033	NODE_7602_length_623_cov_1.746479
	7601	0.5955	623	Eukaryota	Viridiplantae	Chlorophyta	Mamiellophyceae	Mamiellales	Mamiellaceae	Micromonas	Micromonas pusilla	2.7721	NODE_12541_length_377_cov_1.754658
	12540	0.4775	377	Eukaryota	Viridiplantae	Chlorophyta	Trebouxiophyceae	Chlorellales	Chlorellaceae	Auxenochlorella	Auxenochlorella protothecoides	2.374	NODE_25208_length_213_cov_1.797468
	25207	0.4413	213	Eukaryota	Viridiplantae	Chlorophyta	Trebouxiophyceae	Trebouxiophyceae-undef	Trebouxiophyceae-undef	Picochlorum	Picochlorum sp. 'soloecismus'	2.0939	NODE_18485_length_269_cov_1.317757
	18484	0.4944	269	Eukaryota	Viridiplantae	Chlorophyta	Trebouxiophyceae	Chlorellales	Chlorellaceae	Micractinium	Picochlorum sp. 'soloecismus'	1.6617	NODE_13193_length_361_cov_1.218954
	13192	0.59	361	Eukaryota	Viridiplantae	Chlorophyta	Trebouxiophyceae	Chlorellales	Chlorellaceae	Auxenochlorella	Auxenochlorella protothecoides	1.6427	NODE_25423_length_212_cov_1.146497
	25422	0.3019	212	Eukaryota	Viridiplantae	Chlorophyta	Trebouxiophyceae	Chlorellales	Chlorellaceae	Chlorella	Chlorella variabilis	1.4009	NODE_21311_length_244_cov_1.015873
	21310	0.3074	244	Eukaryota	Viridiplantae	Chlorophyta	Trebouxiophyceae	Chlorellales	Chlorellaceae	Helicosporidium	Helicosporidium sp. ex Simulium jonesi	1.2377	NODE_110_length_41379_cov_71.174015
	109	0.4878	41379	Eukaryota	Metazoa	Chordata	Actinopteri	Gonorynchiformes	Chanidae	Chanos	Chanos chanos	111.862	NODE_173_length_32669_cov_54.040780
	172	0.5066	32669	Eukaryota	Metazoa	Chordata	Aves	Passeriformes	Motacillidae	Motacilla	Motacilla alba	84.8796	NODE_395_length_18150_cov_19.563252
	394	0.4844	18150	Eukaryota	Metazoa	Chordata	Actinopteri	Perciformes	Gasterosteidae	Pungitius	Pungitius pungitius	30.8256	NODE_529_length_13928_cov_11.932747
	528	0.5149	13928	Eukaryota	Metazoa	Chordata	Actinopteri	Cyprinodontiformes	Poeciliidae	Poecilia	Fundulus heteroclitus	18.6454	NODE_373_length_19179_cov_9.825298
	372	0.536	19179	Eukaryota	Metazoa	Chordata	Mammalia	Chiroptera	Phyllostomidae	Dipodomys	Artibeus jamaicensis	15.6797	NODE_1623_length_3536_cov_5.164321
	1622	0.468	3536	Eukaryota	Metazoa	Chordata	Actinopteri	Pleuronectiformes	Pleuronectidae	Hippoglossus	Hippoglossus stenolepis	8.0936	NODE_825_length_8822_cov_4.439945
	824	0.59	8822	Eukaryota	Metazoa	Chordata	Aves	Passeriformes	Pipridae	Thermothelomyces	Thermothelomyces thermophilus	7.2475	NODE_1377_length_4388_cov_4.264713
	1376	0.554	4388	Eukaryota	Metazoa	Chordata	Mammalia	Rodentia	Heteromyidae	Dipodomys	Dipodomys spectabilis	6.6764	NODE_1364_length_4448_cov_3.809925
	1363	0.502	4448	Eukaryota	Metazoa	Chordata	Cladistia	Polypteriformes	Polypteridae	Polypterus	Polypterus senegalus	5.9214	NODE_2074_length_2543_cov_2.985129
	2073	0.5887	2543	Eukaryota	Metazoa	Chordata	Actinopteri	Osteoglossiformes	Mormyridae	Paramormyrops	Paramormyrops kingsleyae	4.6162	NODE_3284_length_1481_cov_2.466339
	3283	0.5517	1481	Eukaryota	Metazoa	Chordata	Actinopteri	Gadiformes	Gadidae	Gadus	Gadus morhua	3.9527	NODE_2000_length_2659_cov_2.022273
	1999	0.554	2659	Eukaryota	Metazoa	Chordata	Actinopteri	Clupeiformes	Clupeidae	Alosa	Alosa sapidissima	3.1463	NODE_2681_length_1850_cov_1.969359
	2680	0.5011	1850	Eukaryota	Metazoa	Chordata	Mammalia	Rodentia	Cricetidae	Peromyscus	Cricetulus griseus	3.0411	NODE_8492_length_561_cov_1.865613
	8491	0.5134	561	Eukaryota	Metazoa	Chordata	Actinopteri	Osteoglossiformes	Osteoglossidae	Scleropages	Scleropages formosus	2.7683	NODE_7009_length_677_cov_1.816720
	7008	0.5288	677	Eukaryota	Metazoa	Chordata	Actinopteri	Esociformes	Esocidae	Esox	Esox lucius	2.7253	NODE_15084_length_320_cov_1.403774
	15083	0.4625	320	Eukaryota	Metazoa	Chordata	Actinopteri	Cypriniformes	Cyprinidae	Sinocyclocheilus	Sinocyclocheilus grahami	2.3281	NODE_17399_length_280_cov_1.671111
	17398	0.6179	280	Eukaryota	Metazoa	Chordata	Aves	Apodiformes	Trochilidae	Calypte	Calypte anna	2.1286	NODE_15130_length_319_cov_1.439394
	15129	0.5329	319	Eukaryota	Metazoa	Chordata	Aves	Pelecaniformes	Pipridae	Nipponia	Nipponia nippon	2.0533	NODE_12586_length_376_cov_1.498442
	12585	0.5452	376	Eukaryota	Metazoa	Chordata	Actinopteri	Blenniiformes	Blenniidae	Salarias	Salarias fasciatus	1.9734	NODE_3196_length_1534_cov_2.857336
	3195	0.4778	1534	Eukaryota	Fungi	Chytridiomycota	Chytridiomycetes	Rhizophydiales	Rhizophydiales-undef	Batrachochytrium	Batrachochytrium dendrobatidis	4.3331	NODE_26847_length_155_cov_1.260000
	26846	0.3032	155	Eukaryota	Metazoa	Cnidaria	Hydrozoa	Anthoathecata	Zancleidae	Zanclea	Zanclea sango	11660.9	NODE_31564_length_109_cov_265.666667
	31563	0.3028	109	Eukaryota	Metazoa	Cnidaria	Hydrozoa	Leptothecata	Eirenidae	Eirene	Eirene ceylonensis	186.642	NODE_32352_length_109_cov_101.629630
	32351	0.3211	109	Eukaryota	Metazoa	Cnidaria	Scyphozoa	Rhizostomeae	Rhizostomatidae	Rhopilema	Laodicea sp. HAW01	69.4771	NODE_30320_length_110_cov_87.163636
	30319	0.4636	110	Eukaryota	Eukaryota-undef	Discosea	Flabellinia	Flabellinia-undef	Vannellidae	Paravannella	Paravannella minima	555.418	NODE_29691_length_110_cov_132.200000
	29690	0.4545	110	Eukaryota	Eukaryota-undef	Discosea	Flabellinia	Flabellinia-undef	Vannellidae	Paravannella	Paravannella minima	392.236	NODE_371_length_19284_cov_31.630818
	370	0.5066	19284	Eukaryota	Eukaryota-undef	Discosea	Discosea-undef	Longamoebia	Acanthamoebidae	Acanthamoeba	Acanthamoeba castellanii	49.8293	NODE_27918_length_121_cov_3.227273
	27917	0.4876	121	Eukaryota	Eukaryota-undef	Discosea	Discosea-undef	Longamoebia	Acanthamoebidae	Acanthamoeba	Acanthamoeba castellanii	0	NODE_147_length_35805_cov_21.183133
	146	0.5093	35805	Eukaryota	Metazoa	Euglenozoa	Kinetoplastea	Trypanosomatida	Trypanosomatidae	Leptomonas	Leptomonas pyrrhocoris	33.5326	NODE_667_length_11036_cov_13.585466
	666	0.5053	11036	Eukaryota	Eukaryota-undef	Euglenozoa	Kinetoplastea	Trypanosomatida	Trypanosomatidae	Angomonas	Angomonas deanei	21.5827	NODE_2310_length_2214_cov_66981.065308
	2309	0.3017	2214	Eukaryota	Eukaryota-undef	Eukaryota-undef	Bigyra	Bicosoecida	Cafeteriaceae	Cafeteria	Cafeteria roenbergensis	102851	NODE_18642_length_267_cov_136112.679245
	18641	0.2547	267	Eukaryota	Eukaryota-undef	Eukaryota-undef	Glaucocystophyceae	Glaucocystophyceae-undef	Cyanophoraceae	Cyanophora	Cyanophora paradoxa	36470.1	NODE_27339_length_147_cov_1.543478
	27338	0.4626	147	Eukaryota	Eukaryota-undef	Eukaryota-undef	Eustigmatophyceae	Eustigmatales	Eustigmataceae	Vischeria	Proteromonas lacertae	33870.5	NODE_26934_length_153_cov_2.153061
	26933	0.4248	153	Eukaryota	Eukaryota-undef	Eukaryota-undef	Bigyra	Bicosoecida	Bicosoecida-undef	Cafileria	Cafileria marina	19453.2	NODE_27736_length_142_cov_1.310345
	27735	0.4437	142	Eukaryota	Eukaryota-undef	Eukaryota-undef	Oomycota-undef	Peronosporales	Peronosporaceae	Phytophthora	Phytophthora ramorum	12202.4	NODE_27626_length_143_cov_3.261364
	27625	0.2867	143	Eukaryota	Eukaryota-undef	Eukaryota-undef	Bigyra	Bicosoecida	Bicosoecida-undef	Cafileria	Cafileria marina	1589.97	NODE_27423_length_146_cov_1.428571
	27422	0.3082	146	Eukaryota	Eukaryota-undef	Eukaryota-undef	Phaeophyceae	Dictyotales	Dictyotaceae	Lobophora	Lobophora guadeloupensis	1120.11	NODE_36930_length_103_cov_130.604167
	36929	0.4757	103	Eukaryota	Eukaryota-undef	Eukaryota-undef	Eukaryota-undef	Hyphochytriomycetes-undef	Hyphochytriaceae	Hyphochytrium	Hyphochytrium catenoides	430.505	NODE_34538_length_107_cov_72.615385
	34537	0.4486	107	Eukaryota	Eukaryota-undef	Eukaryota-undef	Bigyra	Opalinata	Proteromonadidae	Proteromonas	Proteromonas lacertae	425.449	NODE_31468_length_109_cov_315.148148
	31467	0.4862	109	Eukaryota	Eukaryota-undef	Eukaryota-undef	Raphidophyceae	Chattonellales	Chattonellaceae	Heterosigma	Heterosigma akashiwo	361.064	NODE_42977_length_97_cov_101.214286
	42976	0.4639	97	Eukaryota	Eukaryota-undef	Eukaryota-undef	Eukaryota-undef	Tsukubamonadida	Tsukubamonadidae	Tsukubamonas	Tsukubamonas globosa	295.701	NODE_32689_length_109_cov_65.833333
	32688	0.4587	109	Eukaryota	Eukaryota-undef	Eukaryota-undef	Bigyra	Bicosoecida	Bicosoecida-undef	Cafileria	Cafileria marina	293.872	NODE_28665_length_110_cov_261.309091
	28664	0.4091	110	Eukaryota	Eukaryota-undef	Eukaryota-undef	Bigyra	Opalinata	Proteromonadidae	Proteromonas	Proteromonas lacertae	285.473	NODE_28926_length_110_cov_213.763636
	28925	0.4364	110	Eukaryota	Eukaryota-undef	Eukaryota-undef	Raphidophyceae	Chattonellales	Chattonellaceae	Heterosigma	Heterosigma akashiwo	262.654	NODE_30925_length_110_cov_58.836364
	30924	0.4273	110	Eukaryota	Eukaryota-undef	Eukaryota-undef	Bigyra	Bicosoecida	Bicosoecida-undef	Cafileria	Cafileria marina	258.454	NODE_28042_length_110_cov_690.618182
	28041	0.2727	110	Eukaryota	Eukaryota-undef	Eukaryota-undef	Bigyra	Bicosoecida	Cafeteriaceae	Cafeteria	Cafeteria roenbergensis	238.873	NODE_30118_length_110_cov_100.581818
	30117	0.3909	110	Eukaryota	Eukaryota-undef	Eukaryota-undef	Bigyra	Bicosoecida	Bicosoecida-undef	Cafileria	Cafileria marina	235.173	NODE_30291_length_110_cov_88.672727
	30290	0.2727	110	Eukaryota	Eukaryota-undef	Eukaryota-undef	Bigyra	Opalinata	Blastocystidae	Blastocystis	Blastocystis sp. subtype 3	232.682	NODE_29753_length_110_cov_126.672727
	29752	0.4455	110	Eukaryota	Eukaryota-undef	Eukaryota-undef	Eustigmatophyceae	Eustigmatales	Monodopsidaceae	Nannochloropsis	Nannochloropsis limnetica	227.764	NODE_32134_length_109_cov_131.944444
	32133	0.2569	109	Eukaryota	Eukaryota-undef	Eukaryota-undef	Phaeophyceae	Laminariales	Lessoniaceae	Lessonia	Lessonia spicata	224.083	NODE_30333_length_110_cov_86.545455
	30332	0.4273	110	Eukaryota	Eukaryota-undef	Eukaryota-undef	Bigyra	Bicosoecida	Bicosoecida-undef	Cafileria	Cafileria marina	222	NODE_31658_length_109_cov_235.074074
	31657	0.4404	109	Eukaryota	Eukaryota-undef	Eukaryota-undef	Raphidophyceae	Chattonellales	Chattonellaceae	Heterosigma	Heterosigma akashiwo	221.505	NODE_30842_length_110_cov_61.690909
	30841	0.4182	110	Eukaryota	Eukaryota-undef	Eukaryota-undef	Raphidophyceae	Chattonellales	Chattonellaceae	Heterosigma	Heterosigma akashiwo	215.018	NODE_34494_length_107_cov_84.519231
	34493	0.4206	107	Eukaryota	Eukaryota-undef	Eukaryota-undef	Raphidophyceae	Chattonellales	Chattonellaceae	Chattonella	Chattonella marina	211.224	NODE_29515_length_110_cov_147.345455
	29514	0.3091	110	Eukaryota	Eukaryota-undef	Eukaryota-undef	Bigyra	Bicosoecida	Bicosoecida-undef	Cafileria	Cafileria marina	192.482	NODE_29551_length_110_cov_144.818182
	29550	0.4273	110	Eukaryota	Eukaryota-undef	Eukaryota-undef	Bigyra	Bicosoecida	Bicosoecida-undef	Cafileria	Cafileria marina	190.009	NODE_30963_length_110_cov_57.818182
	30962	0.4455	110	Eukaryota	Eukaryota-undef	Eukaryota-undef	Raphidophyceae	Chattonellales	Chattonellaceae	Heterosigma	Heterosigma akashiwo	184.036	NODE_31839_length_109_cov_187.833333
	31838	0.4404	109	Eukaryota	Eukaryota-undef	Eukaryota-undef	Raphidophyceae	Chattonellales	Chattonellaceae	Heterosigma	Heterosigma akashiwo	181.991	NODE_29488_length_110_cov_149.345455
	29487	0.4545	110	Eukaryota	Eukaryota-undef	Eukaryota-undef	Raphidophyceae	Chattonellales	Chattonellaceae	Heterosigma	Heterosigma akashiwo	179.527	NODE_32337_length_109_cov_103.240741
	32336	0.4404	109	Eukaryota	Eukaryota-undef	Eukaryota-undef	Bigyra	Bicosoecida	Bicosoecida-undef	Cafileria	Cafileria marina	168.156	NODE_29977_length_110_cov_109.800000
	29976	0.4182	110	Eukaryota	Eukaryota-undef	Eukaryota-undef	Raphidophyceae	Chattonellales	Chattonellaceae	Heterosigma	Heterosigma akashiwo	167.736	NODE_33246_length_108_cov_209.132075
	33245	0.4815	108	Eukaryota	Eukaryota-undef	Eukaryota-undef	Raphidophyceae	Chattonellales	Chattonellaceae	Heterosigma	Heterosigma akashiwo	160.935	NODE_31500_length_109_cov_301.592593
	31499	0.2752	109	Eukaryota	Eukaryota-undef	Eukaryota-undef	Bigyra	Bicosoecida	Cafeteriaceae	Cafeteria	Cafeteria roenbergensis	158.128	NODE_29305_length_110_cov_167.327273
	29304	0.2455	110	Eukaryota	Eukaryota-undef	Eukaryota-undef	Bigyra	Bicosoecida	Cafeteriaceae	Cafeteria	Cafeteria roenbergensis	157.954	NODE_24_length_92751_cov_94.292397
	23	0.4929	92751	Eukaryota	Eukaryota-undef	Eukaryota-undef	Bigyra	Thraustochytrida	Thraustochytriaceae	Colponema	Colponema vietnamica	148.681	NODE_26819_length_155_cov_3.200000
	26818	0.2323	155	Eukaryota	Eukaryota-undef	Eukaryota-undef	Phaeophyceae	Laminariales	Lessoniaceae	Lessonia	Lessonia spicata	136.548	NODE_29566_length_110_cov_143.090909
	29565	0.2091	110	Eukaryota	Eukaryota-undef	Eukaryota-undef	Bigyra	Opalinata	Blastocystidae	Blastocystis	Blastocystis sp. subtype 4	128.909	NODE_30052_length_110_cov_104.781818
	30051	0.4273	110	Eukaryota	Eukaryota-undef	Eukaryota-undef	Raphidophyceae	Chattonellales	Chattonellaceae	Heterosigma	Heterosigma akashiwo	117.291	NODE_33208_length_108_cov_229.528302
	33207	0.25	108	Eukaryota	Eukaryota-undef	Eukaryota-undef	Phaeophyceae	Laminariales	Lessoniaceae	Lessonia	Lessonia spicata	116.713	NODE_35544_length_105_cov_152.720000
	35543	0.2857	105	Eukaryota	Eukaryota-undef	Eukaryota-undef	Bigyra	Bicosoecida	Cafeteriaceae	Cafeteria	Cafeteria roenbergensis	110.819	NODE_29826_length_110_cov_121.127273
	29825	0.4455	110	Eukaryota	Eukaryota-undef	Eukaryota-undef	Raphidophyceae	Chattonellales	Chattonellaceae	Heterosigma	Heterosigma akashiwo	96.8727	NODE_39140_length_101_cov_83.478261
	39139	0.4752	101	Eukaryota	Eukaryota-undef	Eukaryota-undef	Eukaryota-undef	Eukaryota-undef	Eukaryota-undef	Ancoracysta	Ancoracysta twista	91.7426	NODE_33706_length_108_cov_86.584906
	33705	0.4537	108	Eukaryota	Eukaryota-undef	Eukaryota-undef	Eukaryota-undef	Eukaryota-undef	Eukaryota-undef	Palpitomonas	Palpitomonas bilix	74.5741	NODE_28077_length_110_cov_581.436364
	28076	0.2909	110	Eukaryota	Eukaryota-undef	Eukaryota-undef	Bigyra	Bicosoecida	Bicosoecida-undef	Cafileria	Cafileria marina	69.6727	NODE_45_length_63032_cov_42.156692
	44	0.486	63032	Eukaryota	Eukaryota-undef	Eukaryota-undef	Pelagophyceae	Pelagomonadales	Pelagomonadales-undef	Aureococcus	Aureococcus anophagefferens	66.6055	NODE_33081_length_108_cov_327.433962
	33080	0.3333	108	Eukaryota	Eukaryota-undef	Eukaryota-undef	Bigyra	Bicosoecida	Cafeteriaceae	Cafeteria	Cafeteria roenbergensis	63.4074	NODE_33516_length_108_cov_126.830189
	33515	0.2778	108	Eukaryota	Eukaryota-undef	Eukaryota-undef	Bigyra	Bicosoecida	Cafeteriaceae	Cafeteria	Cafeteria roenbergensis	59.6852	NODE_32308_length_109_cov_106.425926
	32307	0.2844	109	Eukaryota	Eukaryota-undef	Eukaryota-undef	Bigyra	Bicosoecida	Cafeteriaceae	Cafeteria	Cafeteria roenbergensis	56.1651	NODE_34992_length_106_cov_132.862745
	34991	0.217	106	Eukaryota	Eukaryota-undef	Eukaryota-undef	Phaeophyceae	Laminariales	Lessoniaceae	Lessonia	Lessonia spicata	55.9906	NODE_37000_length_103_cov_108.000000
	36999	0.301	103	Eukaryota	Eukaryota-undef	Eukaryota-undef	Eukaryota-undef	Eukaryota-undef	Eukaryota-undef	Eukaryota-undef	Amoebozoa sp.	55.3301	NODE_38060_length_102_cov_89.851064
	38059	0.4412	102	Eukaryota	Eukaryota-undef	Eukaryota-undef	Bigyra	Opalinata	Proteromonadidae	Proteromonas	Proteromonas lacertae	54.9412	NODE_320_length_21728_cov_16.999216
	319	0.4987	21728	Eukaryota	Eukaryota-undef	Eukaryota-undef	Eukaryota-undef	Mucorales	Rhizopodaceae	Syzygites	Syzygites megalocarpus	26.771	NODE_44484_length_93_cov_85.026316
	44483	0.4409	93	Eukaryota	Eukaryota-undef	Eukaryota-undef	Eukaryota-undef	Eukaryota-undef	Eukaryota-undef	Palpitomonas	Palpitomonas bilix	22.1935	NODE_799_length_9089_cov_11.093757
	798	0.4876	9089	Eukaryota	Eukaryota-undef	Eukaryota-undef	Bigyra	Bicosoecida	Bicosoecidae	Symbiomonas	Symbiomonas scintillans	17.7971	NODE_36183_length_104_cov_144.183673
	36182	0.4904	104	Eukaryota	Eukaryota-undef	Eukaryota-undef	Bigyra	Bicosoecida	Bicosoecida-undef	Cafileria	Cafileria marina	12.5769	NODE_26906_length_153_cov_20.030612
	26905	0.5098	153	Eukaryota	Eukaryota-undef	Eukaryota-undef	Eustigmatophyceae	Eustigmatales	Monodopsidaceae	Nannochloropsis	Nannochloropsis oceanica	7.9216	NODE_981_length_7140_cov_4.866337
	980	0.5272	7140	Eukaryota	Eukaryota-undef	Eukaryota-undef	Bigyra	Opalinata	Blastocystidae	Blastocystis	Blastocystis hominis	7.7192	NODE_14413_length_333_cov_6.669065
	14412	0.5345	333	Eukaryota	Eukaryota-undef	Eukaryota-undef	Bigyra	Thraustochytrida	Thraustochytriaceae	Globisporangium	Globisporangium intermedium	6.6577	NODE_851_length_8535_cov_3.445047
	850	0.5202	8535	Eukaryota	Metazoa	Eukaryota-undef	Eustigmatophyceae	Eustigmatales	Monodopsidaceae	Nannochloropsis	Nannochloropsis oceanica	5.418	NODE_6562_length_723_cov_2.832335
	6561	0.4108	723	Eukaryota	Eukaryota-undef	Eukaryota-undef	Eukaryota-undef	Eukaryota-undef	Eukaryota-undef	Eukaryota-undef	eukaryote SCGC AAA071-G20	3.5173	NODE_12480_length_379_cov_1.456790
	12479	0.4908	379	Eukaryota	Eukaryota-undef	Eukaryota-undef	Dinophyceae	Dinophyceae-undef	Dinophyceae-undef	Dinophyceae-undef	uncultured dinoflagellate	2.095	NODE_5172_length_917_cov_8.757541
	5171	0.5485	917	Eukaryota	Metazoa	Hemichordata	Enteropneusta	Enteropneusta-undef	Ptychoderidae	Balanoglossus	Balanoglossus clavigerus	11.6598	NODE_32047_length_109_cov_144.925926
	32046	0.3578	109	Eukaryota	Metazoa	Mollusca	Gastropoda	Nudibranchia	Tritoniidae	Marionia	Marionia levis	223.128	NODE_32069_length_109_cov_141.018519
	32068	0.2477	109	Eukaryota	Metazoa	Mollusca	Cephalopoda	Sepiida	Sepiidae	Sepia	Sepia lycidas	111.22	NODE_35852_length_105_cov_52.460000
	35851	0.2667	105	Eukaryota	Metazoa	Mollusca	Cephalopoda	Sepiida	Sepiidae	Sepia	Sepia lycidas	17.4095	NODE_23281_length_228_cov_1.560694
	23280	0.3377	228	Eukaryota	Fungi	Mucoromycota	Umbelopsidomycetes	Umbelopsidales	Umbelopsidaceae	Umbelopsis	Umbelopsis vinacea	2328.26	NODE_25160_length_214_cov_1.081761
	25159	0.3084	214	Eukaryota	Fungi	Mucoromycota	Umbelopsidomycetes	Umbelopsidales	Umbelopsidaceae	Umbelopsis	Umbelopsis nana	2015.46	NODE_17683_length_276_cov_148163.615385
	17682	0.2754	276	Eukaryota	Eukaryota-undef	Oomycota	Oomycota-undef	Peronosporales	Peronosporaceae	Pseudoperonospora	Pseudoperonospora humuli	165610	NODE_26317_length_184_cov_216148.961240
	26316	0.3478	184	Eukaryota	Eukaryota-undef	Oomycota	Oomycota-undef	Pythiales	Pythiaceae	Pythium	Pythium sp. AL-2010	143195	NODE_23364_length_227_cov_2.703488
	23363	0.2159	227	Eukaryota	Eukaryota-undef	Oomycota	Oomycota-undef	Pythiales	Pythiaceae	Globisporangium	Globisporangium macrosporum	20522.9	NODE_18261_length_271_cov_1.495370
	18260	0.3247	271	Eukaryota	Eukaryota-undef	Oomycota	Oomycota-undef	Saprolegniales	Saprolegniaceae	Achlya	Pythium yorkensis	17093.1	NODE_27643_length_143_cov_2.159091
	27642	0.3287	143	Eukaryota	Eukaryota-undef	Oomycota	Oomycota-undef	Saprolegniales	Saprolegniaceae	Aphanomyces	Aphanomyces astaci	16894.9	NODE_20433_length_251_cov_2.173469
	20432	0.243	251	Eukaryota	Eukaryota-undef	Oomycota	Oomycota-undef	Peronosporales	Peronosporaceae	Phytophthora	Phytophthora irrigata	16824.6	NODE_20555_length_250_cov_68735.835897
	20554	0.284	250	Eukaryota	Eukaryota-undef	Oomycota	Oomycota-undef	Saprolegniales	Saprolegniaceae	Achlya	Saprolegnia monilifera	16456.4	NODE_26152_length_204_cov_1.704698
	26151	0.2843	204	Eukaryota	Eukaryota-undef	Oomycota	Oomycota-undef	Pythiales	Pythiaceae	Globisporangium	Globisporangium ultimum	15514.1	NODE_27459_length_145_cov_2.566667
	27458	0.269	145	Eukaryota	Eukaryota-undef	Oomycota	Oomycota-undef	Pythiales	Pythiaceae	Globisporangium	Globisporangium macrosporum	9679.03	NODE_26832_length_155_cov_1.800000
	26831	0.4323	155	Eukaryota	Eukaryota-undef	Oomycota	Oomycota-undef	Pythiales	Pythiaceae	Pythium	Pythium insidiosum	9494.4	NODE_26270_length_189_cov_1.208955
	26269	0.2857	189	Eukaryota	Eukaryota-undef	Oomycota	Oomycota-undef	Peronosporales	Peronosporaceae	Phytophthora	Phytophthora agathidicida	8314.08	NODE_27397_length_146_cov_2.406593
	27396	0.2671	146	Eukaryota	Eukaryota-undef	Oomycota	Oomycota-undef	Pythiales	Pythiaceae	Globisporangium	Globisporangium mamillatum	7592.32	NODE_27472_length_145_cov_1.988889
	27471	0.2759	145	Eukaryota	Eukaryota-undef	Oomycota	Oomycota-undef	Peronosporales	Peronosporaceae	Phytophthora	Phytophthora humicola	5448.97	NODE_27279_length_148_cov_1.021505
	27278	0.277	148	Eukaryota	Eukaryota-undef	Oomycota	Oomycota-undef	Pythiales	Pythiaceae	Pythium	Globisporangium irregulare	5431.64	NODE_27733_length_142_cov_1.390805
	27732	0.3028	142	Eukaryota	Eukaryota-undef	Oomycota	Oomycota-undef	Peronosporales	Peronosporaceae	Phytophthora	Phytophthora humicola	5217.54	NODE_21024_length_246_cov_2.413613
	21023	0.3252	246	Eukaryota	Eukaryota-undef	Oomycota	Oomycota-undef	Peronosporales	Peronosporaceae	Phytophthora	Phytophthora personensis	4731.76	NODE_17128_length_284_cov_1.737991
	17127	0.257	284	Eukaryota	Eukaryota-undef	Oomycota	Oomycota-undef	Peronosporales	Peronosporaceae	Pseudoperonospora	Pseudoperonospora humuli	4069.3	NODE_27895_length_123_cov_107128.573529
	27894	0.2602	123	Eukaryota	Eukaryota-undef	Oomycota	Oomycota-undef	Peronosporales	Peronosporaceae	Phytophthora	Phytophthora agathidicida	2309.35	NODE_27905_length_122_cov_170505.194030
	27904	0.2459	122	Eukaryota	Eukaryota-undef	Oomycota	Oomycota-undef	Pythiales	Pythiaceae	Globisporangium	Riquetophycus sp. HSY-2014a	1630.74	NODE_27588_length_144_cov_1.595506
	27587	0.3056	144	Eukaryota	Eukaryota-undef	Oomycota	Oomycota-undef	Pythiales	Pythiaceae	Pythium	Pythium jasmonium	1147.15	NODE_27118_length_150_cov_1.705263
	27117	0.3267	150	Eukaryota	Eukaryota-undef	Oomycota	Oomycota-undef	Pythiales	Pythiaceae	Pythium	Pythium jasmonium	1129.07	NODE_27887_length_125_cov_82017.442857
	27886	0.296	125	Eukaryota	Eukaryota-undef	Oomycota	Oomycota-undef	Pythiales	Pythiaceae	Pythium	Pythium jasmonium	524.296	NODE_30991_length_110_cov_57.109091
	30990	0.3727	110	Eukaryota	Eukaryota-undef	Oomycota	Oomycota-undef	Saprolegniales	Saprolegniaceae	Aphanomyces	Aphanomyces cochlioides	425.109	NODE_29080_length_110_cov_194.145455
	29079	0.2455	110	Eukaryota	Eukaryota-undef	Oomycota	Oomycota-undef	Peronosporales	Peronosporaceae	Phytophthora	Phytophthora sansomeana	415.036	NODE_28794_length_110_cov_235.618182
	28793	0.3545	110	Eukaryota	Eukaryota-undef	Oomycota	Oomycota-undef	Peronosporales	Peronosporaceae	Phytophthora	Phytophthora cacuminis	385.6	NODE_29265_length_110_cov_173.236364
	29264	0.2909	110	Eukaryota	Eukaryota-undef	Oomycota	Oomycota-undef	Saprolegniales	Saprolegniaceae	Saprolegnia	Saprolegnia monilifera	351.146	NODE_29828_length_110_cov_121.109091
	29827	0.4	110	Eukaryota	Eukaryota-undef	Oomycota	Oomycota-undef	Saprolegniales	Saprolegniaceae	Aphanomyces	Aphanomyces cochlioides	341.173	NODE_32003_length_109_cov_153.333333
	32002	0.3119	109	Eukaryota	Eukaryota-undef	Oomycota	Oomycota-undef	Peronosporales	Peronosporaceae	Phytophthora	Phytophthora humicola	335.468	NODE_29757_length_110_cov_126.381818
	29756	0.3636	110	Eukaryota	Eukaryota-undef	Oomycota	Oomycota-undef	Saprolegniales	Saprolegniaceae	Aphanomyces	Aphanomyces cochlioides	334.154	NODE_32905_length_109_cov_51.388889
	32904	0.2294	109	Eukaryota	Eukaryota-undef	Oomycota	Oomycota-undef	Saprolegniales	Saprolegniaceae	Aphanomyces	Aphanomyces astaci	323.128	NODE_40636_length_99_cov_88619.318182
	40635	0.3434	99	Eukaryota	Eukaryota-undef	Oomycota	Oomycota-undef	Pythiales	Pythiaceae	Globisporangium	Globisporangium ultimum	318.707	NODE_30461_length_110_cov_79.109091
	30460	0.3727	110	Eukaryota	Eukaryota-undef	Oomycota	Oomycota-undef	Saprolegniales	Saprolegniaceae	Aphanomyces	Aphanomyces cochlioides	311.209	NODE_32806_length_109_cov_57.685185
	32805	0.3028	109	Eukaryota	Eukaryota-undef	Oomycota	Oomycota-undef	Peronosporales	Peronosporaceae	Phytophthora	Phytophthora humicola	301.642	NODE_31827_length_109_cov_190.833333
	31826	0.3761	109	Eukaryota	Eukaryota-undef	Oomycota	Oomycota-undef	Saprolegniales	Saprolegniaceae	Aphanomyces	Aphanomyces cochlioides	293.073	NODE_29534_length_110_cov_146.000000
	29533	0.3909	110	Eukaryota	Eukaryota-undef	Oomycota	Oomycota-undef	Saprolegniales	Saprolegniaceae	Aphanomyces	Aphanomyces cochlioides	292.527	NODE_29336_length_110_cov_164.090909
	29335	0.3273	110	Eukaryota	Eukaryota-undef	Oomycota	Oomycota-undef	Pythiales	Pythiaceae	Phytopythium	Phytopythium helicoides	287.727	NODE_29514_length_110_cov_147.345455
	29513	0.4273	110	Eukaryota	Eukaryota-undef	Oomycota	Oomycota-undef	Pythiales	Pythiaceae	Pythium	Pythium contiguanum	287.482	NODE_28093_length_110_cov_555.636364
	28092	0.3273	110	Eukaryota	Eukaryota-undef	Oomycota	Oomycota-undef	Peronosporales	Peronosporaceae	Phytophthora	Phytophthora multivesiculata	287.409	NODE_29268_length_110_cov_173.054545
	29267	0.3818	110	Eukaryota	Eukaryota-undef	Oomycota	Oomycota-undef	Saprolegniales	Saprolegniaceae	Aphanomyces	Aphanomyces cochlioides	279.891	NODE_28605_length_110_cov_276.127273
	28604	0.3	110	Eukaryota	Eukaryota-undef	Oomycota	Oomycota-undef	Pythiales	Pythiaceae	Pythium	Pythium cucurbitacearum	274.745	NODE_30493_length_110_cov_77.400000
	30492	0.2364	110	Eukaryota	Eukaryota-undef	Oomycota	Oomycota-undef	Peronosporales	Peronosporaceae	Phytophthora	Phytophthora agathidicida	273.136	NODE_28449_length_110_cov_314.345455
	28448	0.2455	110	Eukaryota	Eukaryota-undef	Oomycota	Oomycota-undef	Peronosporales	Peronosporaceae	Phytophthora	Phytophthora agathidicida	271.3	NODE_31666_length_109_cov_232.796296
	31665	0.3119	109	Eukaryota	Eukaryota-undef	Oomycota	Oomycota-undef	Saprolegniales	Saprolegniaceae	Saprolegnia	Saprolegnia monilifera	270.238	NODE_28902_length_110_cov_216.272727
	28901	0.2545	110	Eukaryota	Eukaryota-undef	Oomycota	Oomycota-undef	Pythiales	Pythiaceae	Globisporangium	Globisporangium intermedium	267.627	NODE_29926_length_110_cov_112.781818
	29925	0.4182	110	Eukaryota	Eukaryota-undef	Oomycota	Oomycota-undef	Pythiales	Pythiaceae	Pythium	Pythium contiguanum	257.555	NODE_28947_length_110_cov_211.763636
	28946	0.3636	110	Eukaryota	Eukaryota-undef	Oomycota	Oomycota-undef	Pythiales	Pythiaceae	Pythium	Pythium sp. CAL-2011c	253.109	NODE_30445_length_110_cov_80.236364
	30444	0.2273	110	Eukaryota	Eukaryota-undef	Oomycota	Oomycota-undef	Peronosporales	Peronosporaceae	Phytophthora	Phytophthora sansomeana	250.791	NODE_31788_length_109_cov_199.722222
	31787	0.3119	109	Eukaryota	Eukaryota-undef	Oomycota	Oomycota-undef	Saprolegniales	Saprolegniaceae	Saprolegnia	Saprolegnia ferax	238.266	NODE_28479_length_110_cov_305.909091
	28478	0.2545	110	Eukaryota	Eukaryota-undef	Oomycota	Oomycota-undef	Peronosporales	Peronosporaceae	Phytophthora	Phytophthora citricola	232.873	NODE_28394_length_110_cov_335.709091
	28393	0.4273	110	Eukaryota	Eukaryota-undef	Oomycota	Oomycota-undef	Pythiales	Pythiaceae	Pythium	Pythium contiguanum	232.818	NODE_33842_length_108_cov_64.339623
	33841	0.3148	108	Eukaryota	Eukaryota-undef	Oomycota	Oomycota-undef	Peronosporales	Peronosporaceae	Phytophthora	Phytophthora humicola	220.843	NODE_34547_length_107_cov_69.961538
	34546	0.271	107	Eukaryota	Eukaryota-undef	Oomycota	Oomycota-undef	Pythiales	Pythiaceae	Globisporangium	Globisporangium macrosporum	216.879	NODE_28023_length_110_cov_900.109091
	28022	0.2818	110	Eukaryota	Eukaryota-undef	Oomycota	Oomycota-undef	Saprolegniales	Saprolegniaceae	Saprolegnia	Saprolegnia torulosa	216.255	NODE_28515_length_110_cov_296.472727
	28514	0.2636	110	Eukaryota	Eukaryota-undef	Oomycota	Oomycota-undef	Peronosporales	Peronosporaceae	Phytophthora	Phytophthora citricola	215.827	NODE_30457_length_110_cov_79.490909
	30456	0.3	110	Eukaryota	Eukaryota-undef	Oomycota	Oomycota-undef	Pythiales	Pythiaceae	Pythium	Pythium cucurbitacearum	213.473	NODE_31212_length_110_cov_50.872727
	31211	0.2545	110	Eukaryota	Eukaryota-undef	Oomycota	Oomycota-undef	Peronosporales	Peronosporaceae	Phytophthora	Phytophthora citricola	202.773	NODE_31485_length_109_cov_306.222222
	31484	0.2661	109	Eukaryota	Eukaryota-undef	Oomycota	Oomycota-undef	Peronosporales	Peronosporaceae	Phytophthora	Phytophthora humicola	190.853	NODE_28127_length_110_cov_503.472727
	28126	0.3	110	Eukaryota	Eukaryota-undef	Oomycota	Oomycota-undef	Peronosporales	Peronosporaceae	Phytophthora	Phytophthora sp.	189.564	NODE_38027_length_102_cov_94.829787
	38026	0.3333	102	Eukaryota	Eukaryota-undef	Oomycota	Oomycota-undef	Peronosporales	Peronosporaceae	Phytophthora	Phytophthora humicola	189.157	NODE_35443_length_105_cov_226.780000
	35442	0.3143	105	Eukaryota	Eukaryota-undef	Oomycota	Oomycota-undef	Peronosporales	Peronosporaceae	Phytophthora	Phytophthora humicola	187.771	NODE_28950_length_110_cov_211.581818
	28949	0.3091	110	Eukaryota	Eukaryota-undef	Oomycota	Oomycota-undef	Peronosporales	Peronosporaceae	Phytophthora	Phytophthora humicola	183.5	NODE_28627_length_110_cov_271.490909
	28626	0.3091	110	Eukaryota	Eukaryota-undef	Oomycota	Oomycota-undef	Pythiales	Pythiaceae	Pythium	Pythium cucurbitacearum	182.927	NODE_28133_length_110_cov_500.890909
	28132	0.2636	110	Eukaryota	Eukaryota-undef	Oomycota	Oomycota-undef	Peronosporales	Peronosporaceae	Phytophthora	Phytophthora citricola	180.818	NODE_29381_length_110_cov_160.200000
	29380	0.4182	110	Eukaryota	Eukaryota-undef	Oomycota	Oomycota-undef	Peronosporales	Peronosporaceae	Pseudoperonospora	Pseudoperonospora cannabina	173.782	NODE_29164_length_110_cov_184.781818
	29163	0.4364	110	Eukaryota	Eukaryota-undef	Oomycota	Oomycota-undef	Peronosporales	Peronosporaceae	Pseudoperonospora	Pseudoperonospora cannabina	172.764	NODE_29558_length_110_cov_144.109091
	29557	0.2364	110	Eukaryota	Eukaryota-undef	Oomycota	Oomycota-undef	Saprolegniales	Saprolegniaceae	Aphanomyces	Aphanomyces astaci	168.809	NODE_29262_length_110_cov_173.400000
	29261	0.3091	110	Eukaryota	Eukaryota-undef	Oomycota	Oomycota-undef	Peronosporales	Peronosporaceae	Phytophthora	Phytophthora austrocedrae	164.709	NODE_33778_length_108_cov_74.962264
	33777	0.2685	108	Eukaryota	Eukaryota-undef	Oomycota	Oomycota-undef	Saprolegniales	Saprolegniaceae	Saprolegnia	Saprolegnia monilifera	164.296	NODE_28037_length_110_cov_744.800000
	28036	0.3909	110	Eukaryota	Eukaryota-undef	Oomycota	Oomycota-undef	Lagenidiales	Lagenidiales-undef	Paralagenidium	Paralagenidium sp. C09-TL95	159.6	NODE_33771_length_108_cov_76.622642
	33770	0.3056	108	Eukaryota	Eukaryota-undef	Oomycota	Oomycota-undef	Pythiales	Pythiaceae	Pythium	Pythium sp. 'amazonianum'	157.843	NODE_31389_length_109_cov_378.444444
	31388	0.2752	109	Eukaryota	Eukaryota-undef	Oomycota	Oomycota-undef	Pythiales	Pythiaceae	Pythium	Pythium takayamanum	157.578	NODE_29012_length_110_cov_203.709091
	29011	0.3182	110	Eukaryota	Eukaryota-undef	Oomycota	Oomycota-undef	Saprolegniales	Saprolegniaceae	Saprolegnia	Saprolegnia ferax	155.454	NODE_31746_length_109_cov_212.000000
	31745	0.3303	109	Eukaryota	Eukaryota-undef	Oomycota	Oomycota-undef	Peronosporales	Peronosporaceae	Phytophthora	Phytophthora rosacearum	152.752	NODE_32745_length_109_cov_61.277778
	32744	0.4404	109	Eukaryota	Eukaryota-undef	Oomycota	Oomycota-undef	Pythiales	Pythiaceae	Pythium	Pythium contiguanum	150.468	NODE_29996_length_110_cov_108.527273
	29995	0.3091	110	Eukaryota	Eukaryota-undef	Oomycota	Oomycota-undef	Saprolegniales	Saprolegniaceae	Thraustotheca	Thraustotheca clavata	147.291	NODE_28610_length_110_cov_275.454545
	28609	0.2909	110	Eukaryota	Eukaryota-undef	Oomycota	Oomycota-undef	Saprolegniales	Saprolegniaceae	Achlya	Achlya dubia	131.491	NODE_36111_length_104_cov_188.265306
	36110	0.2596	104	Eukaryota	Eukaryota-undef	Oomycota	Oomycota-undef	Pythiales	Pythiaceae	Globisporangium	Globisporangium intermedium	129.933	NODE_30844_length_110_cov_61.654545
	30843	0.3273	110	Eukaryota	Eukaryota-undef	Oomycota	Oomycota-undef	Saprolegniales	Saprolegniaceae	Saprolegnia	Saprolegnia ferax	129.836	NODE_35498_length_105_cov_183.880000
	35497	0.2381	105	Eukaryota	Eukaryota-undef	Oomycota	Oomycota-undef	Peronosporales	Peronosporaceae	Phytophthora	Phytophthora citricola	127.609	NODE_32326_length_109_cov_104.296296
	32325	0.2661	109	Eukaryota	Eukaryota-undef	Oomycota	Oomycota-undef	Peronosporales	Peronosporaceae	Phytophthora	Phytophthora humicola	126.826	NODE_32985_length_108_cov_460.301887
	32984	0.2407	108	Eukaryota	Eukaryota-undef	Oomycota	Oomycota-undef	Peronosporales	Peronosporaceae	Phytophthora	Phytophthora citricola	122.833	NODE_31956_length_109_cov_162.481481
	31955	0.2569	109	Eukaryota	Eukaryota-undef	Oomycota	Oomycota-undef	Peronosporales	Peronosporaceae	Phytophthora	Phytophthora citricola	122.349	NODE_28297_length_110_cov_372.690909
	28296	0.3455	110	Eukaryota	Eukaryota-undef	Oomycota	Oomycota-undef	Pythiales	Pythiaceae	Pythium	Pythium sp. CAL-2011c	121.109	NODE_31993_length_109_cov_154.611111
	31992	0.2294	109	Eukaryota	Eukaryota-undef	Oomycota	Oomycota-undef	Saprolegniales	Saprolegniaceae	Aphanomyces	Aphanomyces astaci	119.468	NODE_33158_length_108_cov_261.509434
	33157	0.2963	108	Eukaryota	Eukaryota-undef	Oomycota	Oomycota-undef	Saprolegniales	Saprolegniaceae	Achlya	Achlya dubia	116.074	NODE_28628_length_110_cov_271.418182
	28627	0.2636	110	Eukaryota	Eukaryota-undef	Oomycota	Oomycota-undef	Pythiales	Pythiaceae	Pythium	Pythium jasmonium	114.727	NODE_31625_length_109_cov_246.611111
	31624	0.2661	109	Eukaryota	Eukaryota-undef	Oomycota	Oomycota-undef	Pythiales	Pythiaceae	Pythium	Pythium takayamanum	113.688	NODE_31623_length_109_cov_246.907407
	31622	0.3394	109	Eukaryota	Eukaryota-undef	Oomycota	Oomycota-undef	Peronosporales	Peronosporaceae	Phytophthora	Phytophthora multivesiculata	113.202	NODE_31034_length_110_cov_55.418182
	31033	0.3364	110	Eukaryota	Eukaryota-undef	Oomycota	Oomycota-undef	Peronosporales	Peronosporaceae	Phytophthora	Phytophthora multivesiculata	112.9	NODE_29947_length_110_cov_111.745455
	29946	0.2818	110	Eukaryota	Eukaryota-undef	Oomycota	Oomycota-undef	Pythiales	Pythiaceae	Pythium	Pythium jasmonium	112.436	NODE_30713_length_110_cov_66.000000
	30712	0.2273	110	Eukaryota	Eukaryota-undef	Oomycota	Oomycota-undef	Peronosporales	Peronosporaceae	Phytophthora	Phytophthora agathidicida	112.418	NODE_29173_length_110_cov_183.745455
	29172	0.2455	110	Eukaryota	Eukaryota-undef	Oomycota	Oomycota-undef	Peronosporales	Peronosporaceae	Phytophthora	Phytophthora agathidicida	111.309	NODE_28687_length_110_cov_257.527273
	28686	0.2818	110	Eukaryota	Eukaryota-undef	Oomycota	Oomycota-undef	Pythiales	Pythiaceae	Pythium	Pythium jasmonium	108.118	NODE_28441_length_110_cov_319.854545
	28440	0.2727	110	Eukaryota	Eukaryota-undef	Oomycota	Oomycota-undef	Pythiales	Pythiaceae	Phytopythium	Phytopythium vexans	98.6818	NODE_34154_length_107_cov_238.134615
	34153	0.2336	107	Eukaryota	Eukaryota-undef	Oomycota	Oomycota-undef	Saprolegniales	Saprolegniaceae	Aphanomyces	Aphanomyces astaci	95.972	NODE_37523_length_102_cov_434.744681
	37522	0.2941	102	Eukaryota	Eukaryota-undef	Oomycota	Oomycota-undef	Saprolegniales	Saprolegniaceae	Thraustotheca	Thraustotheca clavata	95.5	NODE_35679_length_105_cov_95.400000
	35678	0.3238	105	Eukaryota	Eukaryota-undef	Oomycota	Oomycota-undef	Saprolegniales	Saprolegniaceae	Thraustotheca	Thraustotheca clavata	89.9333	NODE_33126_length_108_cov_287.037736
	33125	0.3148	108	Eukaryota	Eukaryota-undef	Oomycota	Oomycota-undef	Peronosporales	Peronosporaceae	Phytophthora	Phytophthora humicola	89.1296	NODE_32920_length_109_cov_50.500000
	32919	0.2661	109	Eukaryota	Eukaryota-undef	Oomycota	Oomycota-undef	Pythiales	Pythiaceae	Pythium	Pythium jasmonium	88.8991	NODE_31520_length_109_cov_286.666667
	31519	0.3119	109	Eukaryota	Eukaryota-undef	Oomycota	Oomycota-undef	Pythiales	Pythiaceae	Globisporangium	Globisporangium hypogynum	79.2752	NODE_43439_length_96_cov_244.853659
	43438	0.2917	96	Eukaryota	Eukaryota-undef	Oomycota	Oomycota-undef	Pythiales	Pythiaceae	Globisporangium	Globisporangium macrosporum	79.0208	NODE_30877_length_110_cov_60.381818
	30876	0.3091	110	Eukaryota	Eukaryota-undef	Oomycota	Oomycota-undef	Saprolegniales	Saprolegniaceae	Achlya	Achlya dubia	77.5455	NODE_32058_length_109_cov_143.314815
	32057	0.2752	109	Eukaryota	Eukaryota-undef	Oomycota	Oomycota-undef	Pythiales	Pythiaceae	Pythium	Pythium jasmonium	76.0642	NODE_33825_length_108_cov_66.528302
	33824	0.2685	108	Eukaryota	Eukaryota-undef	Oomycota	Oomycota-undef	Pythiales	Pythiaceae	Phytopythium	Phytopythium vexans	75.2963	NODE_32600_length_109_cov_73.148148
	32599	0.2569	109	Eukaryota	Eukaryota-undef	Oomycota	Oomycota-undef	Peronosporales	Peronosporaceae	Phytophthora	Phytophthora humicola	74.8807	NODE_32948_length_108_cov_660.830189
	32947	0.2685	108	Eukaryota	Eukaryota-undef	Oomycota	Oomycota-undef	Pythiales	Pythiaceae	Pythium	Pythium jasmonium	72.9167	NODE_33822_length_108_cov_66.792453
	33821	0.2593	108	Eukaryota	Eukaryota-undef	Oomycota	Oomycota-undef	Peronosporales	Peronosporaceae	Phytophthora	Phytophthora citricola	71.0741	NODE_34655_length_106_cov_864.372549
	34654	0.3396	106	Eukaryota	Eukaryota-undef	Oomycota	Oomycota-undef	Peronosporales	Peronosporaceae	Nothophytophthora	Nothophytophthora caduca	70.0943	NODE_43877_length_95_cov_249.200000
	43876	0.2842	95	Eukaryota	Eukaryota-undef	Oomycota	Oomycota-undef	Pythiales	Pythiaceae	Globisporangium	Globisporangium intermedium	68.2105	NODE_28541_length_110_cov_290.363636
	28540	0.2909	110	Eukaryota	Eukaryota-undef	Oomycota	Oomycota-undef	Pythiales	Pythiaceae	Pythium	Pythium jasmonium	67.8455	NODE_36711_length_103_cov_295.937500
	36710	0.301	103	Eukaryota	Eukaryota-undef	Oomycota	Oomycota-undef	Peronosporales	Peronosporaceae	Phytophthora	Phytophthora parsiana	66.2718	NODE_29016_length_110_cov_202.818182
	29015	0.2909	110	Eukaryota	Eukaryota-undef	Oomycota	Oomycota-undef	Pythiales	Pythiaceae	Pythium	Pythium jasmonium	65.4545	NODE_34797_length_106_cov_255.588235
	34796	0.2925	106	Eukaryota	Eukaryota-undef	Oomycota	Oomycota-undef	Pythiales	Pythiaceae	Pythium	Pythium jasmonium	60.3962	NODE_33170_length_108_cov_252.716981
	33169	0.2593	108	Eukaryota	Eukaryota-undef	Oomycota	Oomycota-undef	Peronosporales	Peronosporaceae	Phytophthora	Phytophthora citricola	60.2222	NODE_29078_length_110_cov_194.400000
	29077	0.2818	110	Eukaryota	Eukaryota-undef	Oomycota	Oomycota-undef	Pythiales	Pythiaceae	Pythium	Pythium jasmonium	59.7273	NODE_36901_length_103_cov_142.687500
	36900	0.2913	103	Eukaryota	Eukaryota-undef	Oomycota	Oomycota-undef	Saprolegniales	Saprolegniaceae	Brevilegnia	Brevilegnia macrospora	57.699	NODE_26432_length_176_cov_3.247934
	26431	0.2841	176	Eukaryota	Eukaryota-undef	Oomycota	Oomycota-undef	Saprolegniales	Saprolegniaceae	Aphanomyces	Aphanomyces astaci	54.858	NODE_35144_length_106_cov_75.176471
	35143	0.2453	106	Eukaryota	Eukaryota-undef	Oomycota	Oomycota-undef	Peronosporales	Peronosporaceae	Phytophthora	Phytophthora agathidicida	53.9717	NODE_33054_length_108_cov_353.283019
	33053	0.3148	108	Eukaryota	Eukaryota-undef	Oomycota	Oomycota-undef	Peronosporales	Peronosporaceae	Phytophthora	Phytophthora humicola	51.9537	NODE_29122_length_110_cov_189.363636
	29121	0.2818	110	Eukaryota	Eukaryota-undef	Oomycota	Oomycota-undef	Pythiales	Pythiaceae	Pythium	Pythium jasmonium	51.9455	NODE_40829_length_99_cov_274.340909
	40828	0.2929	99	Eukaryota	Eukaryota-undef	Oomycota	Oomycota-undef	Saprolegniales	Saprolegniaceae	Saprolegnia	Saprolegnia monilifera	51.8283	NODE_31509_length_109_cov_293.555556
	31508	0.2661	109	Eukaryota	Eukaryota-undef	Oomycota	Oomycota-undef	Pythiales	Pythiaceae	Pythium	Pythium jasmonium	50.7706	NODE_33077_length_108_cov_332.641509
	33076	0.3056	108	Eukaryota	Eukaryota-undef	Oomycota	Oomycota-undef	Peronosporales	Peronosporaceae	Phytophthora	Phytophthora humicola	48.6759	NODE_44592_length_92_cov_137.459459
	44591	0.2717	92	Eukaryota	Eukaryota-undef	Oomycota	Oomycota-undef	Pythiales	Pythiaceae	Globisporangium	Globisporangium intermedium	48.5435	NODE_27094_length_150_cov_3.621053
	27093	0.3	150	Eukaryota	Eukaryota-undef	Oomycota	Oomycota-undef	Peronosporales	Peronosporaceae	Pseudoperonospora	Pseudoperonospora cannabina	47.3267	NODE_35420_length_105_cov_253.960000
	35419	0.3238	105	Eukaryota	Eukaryota-undef	Oomycota	Oomycota-undef	Saprolegniales	Saprolegniaceae	Thraustotheca	Thraustotheca clavata	44.819	NODE_33753_length_108_cov_79.226415
	33752	0.3056	108	Eukaryota	Eukaryota-undef	Oomycota	Oomycota-undef	Pythiales	Pythiaceae	Pythium	Pythium jasmonium	44.4167	NODE_35307_length_105_cov_503.620000
	35306	0.3238	105	Eukaryota	Eukaryota-undef	Oomycota	Oomycota-undef	Peronosporales	Peronosporaceae	Nothophytophthora	Nothophytophthora caduca	42.3905	NODE_32889_length_109_cov_52.203704
	32888	0.2752	109	Eukaryota	Eukaryota-undef	Oomycota	Oomycota-undef	Pythiales	Pythiaceae	Pythium	Pythium jasmonium	36.7523	NODE_36331_length_104_cov_83.734694
	36330	0.2788	104	Eukaryota	Eukaryota-undef	Oomycota	Oomycota-undef	Pythiales	Pythiaceae	Pythium	Pythium jasmonium	27.9904	NODE_38006_length_102_cov_98.063830
	38005	0.3235	102	Eukaryota	Eukaryota-undef	Oomycota	Oomycota-undef	Peronosporales	Peronosporaceae	Phytophthora	Phytophthora multivesiculata	25.8824	NODE_39950_length_100_cov_139.200000
	39949	0.28	100	Eukaryota	Eukaryota-undef	Oomycota	Oomycota-undef	Pythiales	Pythiaceae	Pythium	Pythium jasmonium	21.92	NODE_41853_length_98_cov_296.302326
	41852	0.2551	98	Eukaryota	Eukaryota-undef	Oomycota	Oomycota-undef	Pythiales	Pythiaceae	Pythium	Pythium jasmonium	18.1531	NODE_34016_length_107_cov_385.903846
	34015	0.2617	107	Eukaryota	Eukaryota-undef	Oomycota	Oomycota-undef	Peronosporales	Peronosporaceae	Phytophthora	Phytophthora humicola	16.0467	NODE_35407_length_105_cov_268.000000
	35406	0.2286	105	Eukaryota	Eukaryota-undef	Oomycota	Oomycota-undef	Opalinata	Blastocystidae	Blastocystis	Blastocystis hominis	12.9905	NODE_2165_length_2427_cov_3.455734
	2164	0.5113	2427	Eukaryota	Eukaryota-undef	Oomycota	Oomycota-undef	Saprolegniales	Saprolegniaceae	Achlya	Achlya klebsiana	5.471	NODE_1245_length_5022_cov_3.443930
	1244	0.5014	5022	Eukaryota	Eukaryota-undef	Oomycota	Oomycota-undef	Peronosporales	Peronosporaceae	Phytophthora	Phytophthora sojae	5.3489	NODE_3245_length_1506_cov_3.487250
	3244	0.5281	1506	Eukaryota	Eukaryota-undef	Oomycota	Oomycota-undef	Saprolegniales	Saprolegniaceae	Aphanomyces	Aphanomyces euteiches	5.2828	NODE_1632_length_3511_cov_3.417824
	1631	0.501	3511	Eukaryota	Eukaryota-undef	Oomycota	Oomycota-undef	Peronosporales	Peronosporaceae	Phytophthora	Phytophthora infestans	5.172	NODE_1899_length_2870_cov_2.747069
	1898	0.515	2870	Eukaryota	Eukaryota-undef	Oomycota	Oomycota-undef	Saprolegniales	Saprolegniaceae	Aphanomyces	Aphanomyces invadans	4.2979	NODE_9183_length_518_cov_1.416847
	9182	0.6081	518	Eukaryota	Eukaryota-undef	Oomycota	Oomycota-undef	Peronosporales	Peronosporaceae	Phytophthora	Chlamydomonas reinhardtii	2.0097	NODE_29931_length_110_cov_112.472727
	29930	0.3364	110	Eukaryota	Metazoa	Porifera	Demospongiae	Demospongiae-undef	Demospongiae-undef	Demospongiae-undef	Fuscifolium tasa	66.9364	NODE_32662_length_109_cov_67.500000
	32661	0.3211	109	Eukaryota	Metazoa	Porifera	Demospongiae	Demospongiae-undef	Demospongiae-undef	Demospongiae-undef	Fuscifolium tasa	62.8073	NODE_24103_length_222_cov_1.149701
	24102	0.3559	222	Eukaryota	Bacteria-undef	Proteobacteria	Insecta	Hymenoptera	Apidae	Apis	Candidatus Pelagibacter sp. HIMB1321	1.3604	NODE_27260_length_148_cov_1.623656
	27259	0.3378	148	Eukaryota	Eukaryota-undef	Rhodophyta	Florideophyceae	Gigartinales	Hypneaceae	Hypnea	Hypnea sp. asiatica	52710.1	NODE_26947_length_153_cov_1.704082
	26946	0.2941	153	Eukaryota	Eukaryota-undef	Rhodophyta	Florideophyceae	Nemastomatales	Schizymeniaceae	Schizymenia	Schizymenia pacifica	25550.4	NODE_20554_length_250_cov_73442.010256
	20553	0.288	250	Eukaryota	Eukaryota-undef	Rhodophyta	Florideophyceae	Ceramiales	Delesseriaceae	Hymenena	Hymenena sp. 3GWS	19630.4	NODE_27372_length_147_cov_1.000000
	27371	0.1905	147	Eukaryota	Eukaryota-undef	Rhodophyta	Florideophyceae	Gracilariales	Gracilariaceae	Gracilariopsis	Gracilariopsis chorda	15676.9	NODE_26939_length_153_cov_1.959184
	26938	0.2941	153	Eukaryota	Eukaryota-undef	Rhodophyta	Florideophyceae	Gracilariales	Gracilariaceae	Gracilariopsis	Gracilariopsis longissima	9518.61	NODE_26793_length_156_cov_1.920792
	26792	0.3654	156	Eukaryota	Eukaryota-undef	Rhodophyta	Florideophyceae	Gracilariales	Gracilariaceae	Gracilariopsis	Gracilariopsis chorda	9071.66	NODE_27491_length_145_cov_1.511111
	27490	0.1793	145	Eukaryota	Eukaryota-undef	Rhodophyta	Florideophyceae	Gracilariales	Gracilariaceae	Gracilariopsis	Gracilariopsis chorda	4816.73	NODE_26735_length_158_cov_1.155340
	26734	0.3038	158	Eukaryota	Eukaryota-undef	Rhodophyta	Florideophyceae	Ceramiales	Delesseriaceae	Hymenena	Hymenena sp. 3GWS	4333.97	NODE_26461_length_173_cov_1.847458
	26460	0.2775	173	Eukaryota	Eukaryota-undef	Rhodophyta	Florideophyceae	Gigartinales	Kallymeniaceae	Hommersandia	Hommersandia palmatifolia	4328.14	NODE_22246_length_236_cov_1.325967
	22245	0.3008	236	Eukaryota	Eukaryota-undef	Rhodophyta	Florideophyceae	Chattonellales	Chattonellaceae	Chattonella	Chattonella marina	3953.84	NODE_31156_length_110_cov_52.181818
	31155	0.3909	110	Eukaryota	Eukaryota-undef	Rhodophyta	Florideophyceae	Gracilariales	Gracilariaceae	Gracilariopsis	Gracilariopsis longissima	680.391	NODE_28207_length_110_cov_434.090909
	28206	0.2273	110	Eukaryota	Eukaryota-undef	Rhodophyta	Florideophyceae	Gigartinales	Gigartinaceae	Sarcopeltis	Sarcopeltis skottsbergii	529.836	NODE_28978_length_110_cov_207.381818
	28977	0.3455	110	Eukaryota	Eukaryota-undef	Rhodophyta	Florideophyceae	Gigartinales	Hypneaceae	Hypnea	Hypnea caespitosa	523.682	NODE_28700_length_110_cov_255.218182
	28699	0.2545	110	Eukaryota	Eukaryota-undef	Rhodophyta	Florideophyceae	Gracilariales	Gracilariaceae	Agarophyton	Agarophyton chilense	354.436	NODE_33240_length_108_cov_211.396226
	33239	0.3056	108	Eukaryota	Eukaryota-undef	Rhodophyta	Florideophyceae	Gigartinales	Hypneaceae	Hypnea	Hypnea pannosa	326.676	NODE_31600_length_109_cov_252.777778
	31599	0.3119	109	Eukaryota	Eukaryota-undef	Rhodophyta	Florideophyceae	Eukaryota-undef	Eukaryota-undef	Eukaryota-undef	Amoebozoa sp.	325.294	NODE_28864_length_110_cov_224.690909
	28863	0.3455	110	Eukaryota	Eukaryota-undef	Rhodophyta	Florideophyceae	Ceramiales	Rhodomelaceae	Leptosiphonia	Leptosiphonia brodiei	294.927	NODE_33856_length_108_cov_62.490566
	33855	0.3241	108	Eukaryota	Eukaryota-undef	Rhodophyta	Florideophyceae	Hapalidiales	Hapalidiaceae	Lithothamnion	Lithothamnion sp.	292.194	NODE_29527_length_110_cov_146.472727
	29526	0.2818	110	Eukaryota	Eukaryota-undef	Rhodophyta	Florideophyceae	Nemaliales	Galaxauraceae	Dichotomaria	Dichotomaria sibogae	238.3	NODE_34800_length_106_cov_251.745098
	34799	0.3302	106	Eukaryota	Eukaryota-undef	Rhodophyta	Florideophyceae	Ceramiales	Rhodomelaceae	Lophosiphonia	Lophosiphonia obscura	230.189	NODE_29938_length_110_cov_112.054545
	29937	0.3364	110	Eukaryota	Eukaryota-undef	Rhodophyta	Florideophyceae	Eukaryota-undef	Eukaryota-undef	Eukaryota-undef	Amoebozoa sp.	219.127	NODE_31835_length_109_cov_189.129630
	31834	0.3211	109	Eukaryota	Eukaryota-undef	Rhodophyta	Florideophyceae	Nemastomatales	Schizymeniaceae	Schizymenia	Schizymenia pacifica	213.477	NODE_29100_length_110_cov_192.363636
	29099	0.3182	110	Eukaryota	Eukaryota-undef	Rhodophyta	Florideophyceae	Nemaliales	Galaxauraceae	Dichotomaria	Dichotomaria sibogae	209.691	NODE_29891_length_110_cov_115.909091
	29890	0.3182	110	Eukaryota	Eukaryota-undef	Rhodophyta	Florideophyceae	Gigartinales	Mychodeaceae	Mychodea	Mychodea hamata	208.755	NODE_30899_length_110_cov_59.527273
	30898	0.3091	110	Eukaryota	Eukaryota-undef	Rhodophyta	Florideophyceae	Ceramiales	Rhodomelaceae	Polysiphonia	Polysiphonia scopulorum	204.9	NODE_29701_length_110_cov_131.381818
	29700	0.3364	110	Eukaryota	Metazoa	Rhodophyta	Bangiophyceae	Bangiales	Bangiaceae	Fuscifolium	Fuscifolium tasa	198.027	NODE_28899_length_110_cov_216.745455
	28898	0.3364	110	Eukaryota	Eukaryota-undef	Rhodophyta	Florideophyceae	Gigartinales	Mychodeaceae	Mychodea	Mychodea hamata	197.927	NODE_28485_length_110_cov_303.636364
	28484	0.3364	110	Eukaryota	Eukaryota-undef	Rhodophyta	Florideophyceae	Gigartinales	Hypneaceae	Hypnea	Hypnea sp. asiatica	195.2	NODE_30051_length_110_cov_104.963636
	30050	0.2364	110	Eukaryota	Eukaryota-undef	Rhodophyta	Florideophyceae	Gracilariales	Gracilariaceae	Agarophyton	Agarophyton chilense	191.373	NODE_32155_length_109_cov_128.888889
	32154	0.3394	109	Eukaryota	Eukaryota-undef	Rhodophyta	Florideophyceae	Gracilariales	Gracilariaceae	Gracilaria	Gracilaria sp. G422	189.101	NODE_30691_length_110_cov_67.054545
	30690	0.3455	110	Eukaryota	Eukaryota-undef	Rhodophyta	Florideophyceae	Nemastomatales	Schizymeniaceae	Schizymenia	Schizymenia pacifica	188.618	NODE_28294_length_110_cov_376.200000
	28293	0.3182	110	Eukaryota	Eukaryota-undef	Rhodophyta	Florideophyceae	Gracilariales	Gracilariaceae	Gracilaria	Gracilaria salicornia	183.982	NODE_28423_length_110_cov_325.745455
	28422	0.3273	110	Eukaryota	Eukaryota-undef	Rhodophyta	Florideophyceae	Gigartinales	Mychodeaceae	Mychodea	Mychodea hamata	179.282	NODE_34537_length_107_cov_72.769231
	34536	0.4112	107	Eukaryota	Eukaryota-undef	Rhodophyta	Florideophyceae	Gracilariales	Gracilariaceae	Gracilariopsis	Gracilariopsis longissima	178.636	NODE_28939_length_110_cov_212.472727
	28938	0.3	110	Eukaryota	Eukaryota-undef	Rhodophyta	Florideophyceae	Ceramiales	Rhodomelaceae	Polysiphonia	Polysiphonia scopulorum	175.8	NODE_30545_length_110_cov_74.145455
	30544	0.3	110	Eukaryota	Eukaryota-undef	Rhodophyta	Florideophyceae	Batrachospermales	Batrachospermaceae	Nothocladus	Gracilariopsis longissima	170.173	NODE_31552_length_109_cov_270.870370
	31551	0.3486	109	Eukaryota	Eukaryota-undef	Rhodophyta	Florideophyceae	Hapalidiales	Hapalidiaceae	Lithothamnion	Lithothamnion sp.	167.688	NODE_32393_length_109_cov_95.833333
	32392	0.3394	109	Eukaryota	Eukaryota-undef	Rhodophyta	Florideophyceae	Batrachospermales	Eukaryota-undef	Eukaryota-undef	Amoebozoa sp.	162.257	NODE_28774_length_110_cov_240.618182
	28773	0.3364	110	Eukaryota	Eukaryota-undef	Rhodophyta	Florideophyceae	Gigartinales	Mychodeaceae	Mychodea	Mychodea hamata	160.682	NODE_29211_length_110_cov_179.600000
	29210	0.2273	110	Eukaryota	Eukaryota-undef	Rhodophyta	Florideophyceae	Gracilariales	Gracilariaceae	Agarophyton	Agarophyton chilense	159.918	NODE_30238_length_110_cov_92.454545
	30237	0.3273	110	Eukaryota	Eukaryota-undef	Rhodophyta	Florideophyceae	Batrachospermales	Batrachospermaceae	Nothocladus	Leptosiphonia brodiei	156.954	NODE_35193_length_106_cov_62.862745
	35192	0.3302	106	Eukaryota	Eukaryota-undef	Rhodophyta	Florideophyceae	Gigartinales	Hypneaceae	Hypnea	Hypnea sp. asiatica	156.236	NODE_34564_length_107_cov_66.153846
	34563	0.3271	107	Eukaryota	Eukaryota-undef	Rhodophyta	Florideophyceae	Ceramiales	Rhodomelaceae	Nothocladus	Leptosiphonia brodiei	155.121	NODE_33358_length_108_cov_171.566038
	33357	0.287	108	Eukaryota	Eukaryota-undef	Rhodophyta	Florideophyceae	Gracilariales	Gracilariaceae	Gracilariopsis	Gracilariopsis tenuifrons	151.685	NODE_32912_length_109_cov_50.981481
	32911	0.3211	109	Eukaryota	Eukaryota-undef	Rhodophyta	Florideophyceae	Corallinales	Lithophyllaceae	Amphiroa	Amphiroa anceps	144.743	NODE_29067_length_110_cov_195.472727
	29066	0.2909	110	Eukaryota	Eukaryota-undef	Rhodophyta	Florideophyceae	Ceramiales	Rhodomelaceae	Polysiphonia	Polysiphonia scopulorum	144.473	NODE_34390_length_107_cov_117.769231
	34389	0.3271	107	Eukaryota	Eukaryota-undef	Rhodophyta	Florideophyceae	Gracilariales	Gracilariaceae	Gracilariopsis	Gracilariopsis longissima	144.402	NODE_32371_length_109_cov_99.222222
	32370	0.3394	109	Eukaryota	Eukaryota-undef	Rhodophyta	Florideophyceae	Hapalidiales	Hapalidiaceae	Lithothamnion	Lithothamnion sp.	143.67	NODE_33812_length_108_cov_68.792453
	33811	0.3241	108	Eukaryota	Eukaryota-undef	Rhodophyta	Florideophyceae	Gigartinales	Hypneaceae	Hypnea	Hypnea pannosa	141.065	NODE_29573_length_110_cov_142.363636
	29572	0.2909	110	Eukaryota	Eukaryota-undef	Rhodophyta	Florideophyceae	Gracilariales	Gracilariaceae	Gracilariopsis	Gracilariopsis longissima	139.427	NODE_36686_length_103_cov_323.312500
	36685	0.3204	103	Eukaryota	Eukaryota-undef	Rhodophyta	Florideophyceae	Gigartinales	Mychodeaceae	Mychodea	Mychodea hamata	137.33	NODE_29998_length_110_cov_108.400000
	29997	0.3182	110	Eukaryota	Eukaryota-undef	Rhodophyta	Florideophyceae	Gracilariales	Gracilariaceae	Gracilariopsis	Gracilariopsis longissima	137.173	NODE_30828_length_110_cov_62.218182
	30827	0.3273	110	Eukaryota	Eukaryota-undef	Rhodophyta	Florideophyceae	Ceramiales	Eukaryota-undef	Eukaryota-undef	Amoebozoa sp.	135.882	NODE_34528_length_107_cov_76.730769
	34527	0.3271	107	Eukaryota	Eukaryota-undef	Rhodophyta	Florideophyceae	Ceramiales	Rhodomelaceae	Leptosiphonia	Leptosiphonia brodiei	135.346	NODE_30716_length_110_cov_65.727273
	30715	0.3545	110	Eukaryota	Eukaryota-undef	Rhodophyta	Florideophyceae	Gigartinales	Hypneaceae	Hypnea	Hypnea sp. asiatica	135.064	NODE_34400_length_107_cov_113.750000
	34399	0.3364	107	Eukaryota	Eukaryota-undef	Rhodophyta	Florideophyceae	Eukaryota-undef	Eukaryota-undef	Eukaryota-undef	Amoebozoa sp.	132.822	NODE_35239_length_106_cov_53.039216
	35238	0.3208	106	Eukaryota	Eukaryota-undef	Rhodophyta	Florideophyceae	Gigartinales	Mychodeaceae	Mychodea	Mychodea hamata	128.783	NODE_29342_length_110_cov_163.527273
	29341	0.3	110	Eukaryota	Eukaryota-undef	Rhodophyta	Florideophyceae	Gracilariales	Gracilariaceae	Gracilariopsis	Gracilariopsis longissima	126.573	NODE_36635_length_103_cov_442.708333
	36634	0.3204	103	Eukaryota	Eukaryota-undef	Rhodophyta	Florideophyceae	Ceramiales	Rhodomelaceae	Leptosiphonia	Leptosiphonia brodiei	124.359	NODE_29572_length_110_cov_142.436364
	29571	0.2	110	Eukaryota	Eukaryota-undef	Rhodophyta	Florideophyceae	Gracilariales	Gracilariaceae	Gracilariopsis	Gracilariopsis chorda	124.182	NODE_30498_length_110_cov_77.218182
	30497	0.2636	110	Eukaryota	Eukaryota-undef	Rhodophyta	Florideophyceae	Ceramiales	Delesseriaceae	Hymenena	Hymenena sp. 3GWS	122.546	NODE_30425_length_110_cov_81.181818
	30424	0.2545	110	Eukaryota	Eukaryota-undef	Rhodophyta	Florideophyceae	Nemaliales	Galaxauraceae	Dichotomaria	Dichotomaria sibogae	122.427	NODE_30377_length_110_cov_84.072727
	30376	0.3364	110	Eukaryota	Eukaryota-undef	Rhodophyta	Florideophyceae	Gigartinales	Mychodeaceae	Mychodea	Mychodea hamata	120.182	NODE_30227_length_110_cov_93.218182
	30226	0.3091	110	Eukaryota	Eukaryota-undef	Rhodophyta	Florideophyceae	Ceramiales	Rhodomelaceae	Polysiphonia	Polysiphonia scopulorum	119.391	NODE_29338_length_110_cov_163.854545
	29337	0.2636	110	Eukaryota	Eukaryota-undef	Rhodophyta	Florideophyceae	Ceramiales	Delesseriaceae	Hymenena	Hymenena sp. 3GWS	116.509	NODE_29363_length_110_cov_161.963636
	29362	0.2909	110	Eukaryota	Eukaryota-undef	Rhodophyta	Florideophyceae	Gracilariales	Gracilariaceae	Gracilariopsis	Gracilariopsis longissima	114.546	NODE_30764_length_110_cov_64.163636
	30763	0.3	110	Eukaryota	Eukaryota-undef	Rhodophyta	Florideophyceae	Ceramiales	Rhodomelaceae	Polysiphonia	Polysiphonia scopulorum	110.118	NODE_30269_length_110_cov_90.436364
	30268	0.2909	110	Eukaryota	Eukaryota-undef	Rhodophyta	Florideophyceae	Gracilariales	Gracilariaceae	Gracilariopsis	Gracilariopsis longissima	110.009	NODE_32760_length_109_cov_59.759259
	32759	0.3211	109	Eukaryota	Eukaryota-undef	Rhodophyta	Florideophyceae	Ceramiales	Rhodomelaceae	Polysiphonia	Polysiphonia scopulorum	109.128	NODE_31649_length_109_cov_239.462963
	31648	0.1927	109	Eukaryota	Eukaryota-undef	Rhodophyta	Florideophyceae	Gracilariales	Gracilariaceae	Gracilariopsis	Gracilariopsis chorda	108.945	NODE_30257_length_110_cov_91.090909
	30256	0.3545	110	Eukaryota	Eukaryota-undef	Rhodophyta	Florideophyceae	Ceramiales	Rhodomelaceae	Leptosiphonia	Leptosiphonia brodiei	108.609	NODE_30631_length_110_cov_69.618182
	30630	0.2909	110	Eukaryota	Eukaryota-undef	Rhodophyta	Florideophyceae	Ceramiales	Rhodomelaceae	Polysiphonia	Polysiphonia scopulorum	106.464	NODE_30386_length_110_cov_83.600000
	30385	0.2818	110	Eukaryota	Eukaryota-undef	Rhodophyta	Florideophyceae	Ceramiales	Callithamniaceae	Seirospora	Seirospora interrupta	104.773	NODE_31240_length_109_cov_1126.703704
	31239	0.3119	109	Eukaryota	Eukaryota-undef	Rhodophyta	Florideophyceae	Ceramiales	Rhodomelaceae	Polysiphonia	Polysiphonia scopulorum	104.523	NODE_28416_length_110_cov_328.418182
	28415	0.2909	110	Eukaryota	Eukaryota-undef	Rhodophyta	Florideophyceae	Ceramiales	Delesseriaceae	Hymenena	Hymenena sp. 3GWS	102.346	NODE_32199_length_109_cov_123.296296
	32198	0.3303	109	Eukaryota	Eukaryota-undef	Rhodophyta	Florideophyceae	Gigartinales	Hypneaceae	Hypnea	Hypnea sp. asiatica	101.706	NODE_31990_length_109_cov_155.685185
	31989	0.3211	109	Eukaryota	Eukaryota-undef	Rhodophyta	Florideophyceae	Gigartinales	Hypneaceae	Hypnea	Hypnea sp. asiatica	100.752	NODE_30957_length_110_cov_57.945455
	30956	0.3545	110	Eukaryota	Eukaryota-undef	Rhodophyta	Florideophyceae	Ceramiales	Rhodomelaceae	Hypnea	Lophosiphonia obscura	98.4545	NODE_30664_length_110_cov_68.018182
	30663	0.2364	110	Eukaryota	Eukaryota-undef	Rhodophyta	Florideophyceae	Nemaliales	Galaxauraceae	Actinotrichia	Actinotrichia fragilis	97.9	NODE_30806_length_110_cov_62.654545
	30805	0.3273	110	Eukaryota	Eukaryota-undef	Rhodophyta	Florideophyceae	Batrachospermales	Eukaryota-undef	Eukaryota-undef	Amoebozoa sp.	93.3364	NODE_33699_length_108_cov_87.490566
	33698	0.3056	108	Eukaryota	Eukaryota-undef	Rhodophyta	Florideophyceae	Gracilariales	Gracilariaceae	Gracilariopsis	Gracilariopsis longissima	90.5278	NODE_34990_length_106_cov_133.725490
	34989	0.3113	106	Eukaryota	Eukaryota-undef	Rhodophyta	Florideophyceae	Ceramiales	Rhodomelaceae	Polysiphonia	Polysiphonia scopulorum	90.1415	NODE_31893_length_109_cov_172.685185
	31892	0.3028	109	Eukaryota	Eukaryota-undef	Rhodophyta	Florideophyceae	Ceramiales	Rhodomelaceae	Polysiphonia	Polysiphonia scopulorum	88.8807	NODE_31959_length_109_cov_161.462963
	31958	0.3303	109	Eukaryota	Eukaryota-undef	Rhodophyta	Florideophyceae	Batrachospermales	Batrachospermaceae	Nothocladus	Nothocladus kraftii	88.6422	NODE_42838_length_97_cov_166.880952
	42837	0.2268	97	Eukaryota	Eukaryota-undef	Rhodophyta	Florideophyceae	Gigartinales	Peyssonneliaceae	Riquetophycus	Riquetophycus sp. HSY-2014a	86.6701	NODE_32465_length_109_cov_88.037037
	32464	0.3119	109	Eukaryota	Eukaryota-undef	Rhodophyta	Florideophyceae	Ceramiales	Rhodomelaceae	Polysiphonia	Polysiphonia scopulorum	85.6972	NODE_28095_length_110_cov_553.690909
	28094	0.2727	110	Eukaryota	Eukaryota-undef	Rhodophyta	Florideophyceae	Ceramiales	Dasyaceae	Dasya	Dasya sp. KS-2014	84.1636	NODE_28307_length_110_cov_367.672727
	28306	0.2364	110	Eukaryota	Eukaryota-undef	Rhodophyta	Florideophyceae	Nemaliales	Galaxauraceae	Actinotrichia	Actinotrichia fragilis	81.8636	NODE_29525_length_110_cov_146.800000
	29524	0.3091	110	Eukaryota	Eukaryota-undef	Rhodophyta	Florideophyceae	Gracilariales	Gracilariaceae	Gracilariopsis	Gracilariopsis longissima	81.5909	NODE_28064_length_110_cov_605.363636
	28063	0.2545	110	Eukaryota	Eukaryota-undef	Rhodophyta	Florideophyceae	Ceramiales	Delesseriaceae	Hymenena	Hymenena sp. 3GWS	81.5545	NODE_30224_length_110_cov_93.381818
	30223	0.2636	110	Eukaryota	Eukaryota-undef	Rhodophyta	Florideophyceae	Nemaliales	Galaxauraceae	Actinotrichia	Actinotrichia fragilis	80.6182	NODE_31948_length_109_cov_164.018519
	31947	0.3028	109	Eukaryota	Eukaryota-undef	Rhodophyta	Florideophyceae	Gracilariales	Gracilariaceae	Gracilariopsis	Gracilariopsis longissima	78.3945	NODE_34148_length_107_cov_244.480769
	34147	0.243	107	Eukaryota	Eukaryota-undef	Rhodophyta	Florideophyceae	Sepiida	Sepiidae	Sepia	Sepia lycidas	75.7009	NODE_36820_length_103_cov_194.145833
	36819	0.3301	103	Eukaryota	Eukaryota-undef	Rhodophyta	Florideophyceae	Ceramiales	Rhodomelaceae	Vertebrata	Vertebrata isogona	75.233	NODE_28643_length_110_cov_267.290909
	28642	0.2273	110	Eukaryota	Eukaryota-undef	Rhodophyta	Florideophyceae	Gigartinales	Gigartinaceae	Sarcopeltis	Sarcopeltis skottsbergii	75.1	NODE_28045_length_110_cov_675.727273
	28044	0.2545	110	Eukaryota	Eukaryota-undef	Rhodophyta	Florideophyceae	Nemaliales	Galaxauraceae	Actinotrichia	Actinotrichia fragilis	72.8182	NODE_42133_length_98_cov_110.186047
	42132	0.3265	98	Eukaryota	Eukaryota-undef	Rhodophyta	Florideophyceae	Gigartinales	Mychodeaceae	Mychodea	Mychodea hamata	72.3061	NODE_201_length_29451_cov_45.778371
	200	0.2253	29451	Eukaryota	Eukaryota-undef	Rhodophyta	Florideophyceae	Gracilariales	Gracilariaceae	Gracilaria	Gracilaria edulis	72.2437	NODE_36641_length_103_cov_425.062500
	36640	0.2136	103	Eukaryota	Eukaryota-undef	Rhodophyta	Florideophyceae	Gigartinales	Gigartinaceae	Sarcopeltis	Sarcopeltis skottsbergii	72.0194	NODE_32317_length_109_cov_105.648148
	32316	0.2661	109	Eukaryota	Eukaryota-undef	Rhodophyta	Florideophyceae	Ceramiales	Delesseriaceae	Hymenena	Hymenena sp. 3GWS	70.5596	NODE_28364_length_110_cov_345.727273
	28363	0.2818	110	Eukaryota	Eukaryota-undef	Rhodophyta	Florideophyceae	Ceramiales	Rhodomelaceae	Gredgaria	Gredgaria maugeana	69.1818	NODE_28651_length_110_cov_264.327273
	28650	0.2455	110	Eukaryota	Eukaryota-undef	Rhodophyta	Florideophyceae	Nemaliales	Galaxauraceae	Dichotomaria	Dichotomaria sibogae	68.3455	NODE_33668_length_108_cov_93.603774
	33667	0.2685	108	Eukaryota	Eukaryota-undef	Rhodophyta	Florideophyceae	Ceramiales	Delesseriaceae	Polyneura	Polyneura latissima	67	NODE_31686_length_109_cov_227.296296
	31685	0.3303	109	Eukaryota	Eukaryota-undef	Rhodophyta	Bangiophyceae	Bangiales	Bangiaceae	Fuscifolium	Fuscifolium tasa	63.6789	NODE_31424_length_109_cov_342.203704
	31423	0.3303	109	Eukaryota	Eukaryota-undef	Rhodophyta	Florideophyceae	Nemastomatales	Schizymeniaceae	Schizymenia	Laodicea sp. HAW01	61.0642	NODE_30599_length_110_cov_71.109091
	30598	0.3273	110	Eukaryota	Metazoa	Rhodophyta	Bangiophyceae	Bangiales	Bangiaceae	Fuscifolium	Fuscifolium tasa	58.5364	NODE_32880_length_109_cov_52.666667
	32879	0.3394	109	Eukaryota	Eukaryota-undef	Rhodophyta	Florideophyceae	Hapalidiales	Hapalidiaceae	Lithothamnion	Lithothamnion sp.	56.5872	NODE_29678_length_110_cov_133.945455
	29677	0.2636	110	Eukaryota	Eukaryota-undef	Rhodophyta	Florideophyceae	Nemaliales	Galaxauraceae	Actinotrichia	Actinotrichia fragilis	56.0909	NODE_34161_length_107_cov_233.461538
	34160	0.271	107	Eukaryota	Eukaryota-undef	Rhodophyta	Florideophyceae	Ceramiales	Delesseriaceae	Polyneura	Polyneura latissima	55.3645	NODE_34628_length_107_cov_53.365385
	34627	0.3551	107	Eukaryota	Eukaryota-undef	Rhodophyta	Florideophyceae	Ceramiales	Rhodomelaceae	Leptosiphonia	Leptosiphonia brodiei	54.3738	NODE_33041_length_108_cov_373.603774
	33040	0.25	108	Eukaryota	Eukaryota-undef	Rhodophyta	Florideophyceae	Nemaliales	Galaxauraceae	Dichotomaria	Dichotomaria sibogae	53.9074	NODE_30613_length_110_cov_70.327273
	30612	0.3364	110	Eukaryota	Eukaryota-undef	Rhodophyta	Bangiophyceae	Bangiales	Bangiaceae	Fuscifolium	Fuscifolium tasa	51.1818	NODE_30921_length_110_cov_58.890909
	30920	0.2364	110	Eukaryota	Eukaryota-undef	Rhodophyta	Florideophyceae	Nemaliales	Galaxauraceae	Actinotrichia	Actinotrichia fragilis	49.8091	NODE_29964_length_110_cov_110.690909
	29963	0.2545	110	Eukaryota	Eukaryota-undef	Rhodophyta	Florideophyceae	Ceramiales	Delesseriaceae	Hymenena	Hymenena sp. 3GWS	48.4909	NODE_36276_length_104_cov_102.551020
	36275	0.2308	104	Eukaryota	Eukaryota-undef	Rhodophyta	Florideophyceae	Gracilariales	Gracilariaceae	Gracilariopsis	Gracilariopsis chorda	47.7981	NODE_32446_length_109_cov_89.092593
	32445	0.2569	109	Eukaryota	Eukaryota-undef	Rhodophyta	Florideophyceae	Ceramiales	Delesseriaceae	Hymenena	Hymenena sp. 3GWS	47.7064	NODE_35159_length_106_cov_72.764706
	35158	0.217	106	Eukaryota	Eukaryota-undef	Rhodophyta	Florideophyceae	Gracilariales	Gracilariaceae	Gracilariopsis	Gracilariopsis chorda	47.5849	NODE_32212_length_109_cov_120.962963
	32211	0.2752	109	Eukaryota	Eukaryota-undef	Rhodophyta	Florideophyceae	Ceramiales	Delesseriaceae	Hymenena	Hymenena sp. 3GWS	43.422	NODE_28459_length_110_cov_311.963636
	28458	0.2545	110	Eukaryota	Eukaryota-undef	Rhodophyta	Florideophyceae	Nemaliales	Galaxauraceae	Actinotrichia	Actinotrichia fragilis	42.4273	NODE_33643_length_108_cov_98.547170
	33642	0.2685	108	Eukaryota	Eukaryota-undef	Rhodophyta	Florideophyceae	Ceramiales	Delesseriaceae	Hymenena	Hymenena sp. 3GWS	42.1944	NODE_28743_length_110_cov_245.490909
	28742	0.2636	110	Eukaryota	Eukaryota-undef	Rhodophyta	Florideophyceae	Ceramiales	Delesseriaceae	Hymenena	Hymenena sp. 3GWS	40.6455	NODE_39718_length_100_cov_328.777778
	39717	0.32	100	Eukaryota	Eukaryota-undef	Rhodophyta	Florideophyceae	Eukaryota-undef	Eukaryota-undef	Eukaryota-undef	Amoebozoa sp.	40.21	NODE_31035_length_110_cov_55.418182
	31034	0.2727	110	Eukaryota	Eukaryota-undef	Rhodophyta	Florideophyceae	Ceramiales	Delesseriaceae	Hymenena	Hymenena sp. 3GWS	39.9545	NODE_28881_length_110_cov_221.036364
	28880	0.2545	110	Eukaryota	Eukaryota-undef	Rhodophyta	Florideophyceae	Ceramiales	Delesseriaceae	Hymenena	Hymenena sp. 3GWS	39.4818	NODE_28576_length_110_cov_281.236364
	28575	0.2545	110	Eukaryota	Eukaryota-undef	Rhodophyta	Florideophyceae	Ceramiales	Delesseriaceae	Hymenena	Hymenena sp. 3GWS	36.3455	NODE_30473_length_110_cov_78.381818
	30472	0.2091	110	Eukaryota	Eukaryota-undef	Rhodophyta	Florideophyceae	Gracilariales	Gracilariaceae	Gracilariopsis	Gracilariopsis chorda	36.2818	NODE_30619_length_110_cov_70.127273
	30618	0.2636	110	Eukaryota	Eukaryota-undef	Rhodophyta	Florideophyceae	Ceramiales	Delesseriaceae	Hymenena	Hymenena sp. 3GWS	35.1182	NODE_37886_length_102_cov_122.787234
	37885	0.2549	102	Eukaryota	Eukaryota-undef	Rhodophyta	Florideophyceae	Nemaliales	Galaxauraceae	Dichotomaria	Dichotomaria sibogae	34.2451	NODE_31677_length_109_cov_229.462963
	31676	0.2569	109	Eukaryota	Eukaryota-undef	Rhodophyta	Florideophyceae	Nemaliales	Galaxauraceae	Actinotrichia	Actinotrichia fragilis	34.0917	NODE_33025_length_108_cov_391.226415
	33024	0.2593	108	Eukaryota	Eukaryota-undef	Rhodophyta	Florideophyceae	Ceramiales	Delesseriaceae	Hymenena	Hymenena sp. 3GWS	33.9537	NODE_28757_length_110_cov_244.181818
	28756	0.2636	110	Eukaryota	Eukaryota-undef	Rhodophyta	Florideophyceae	Ceramiales	Delesseriaceae	Hymenena	Hymenena sp. 3GWS	33.5727	NODE_27148_length_149_cov_4.159574
	27147	0.3221	149	Eukaryota	Eukaryota-undef	Rhodophyta	Florideophyceae	Gigartinales	Mychodeaceae	Mychodea	Mychodea hamata	32.8792	NODE_35008_length_106_cov_126.725490
	35007	0.2547	106	Eukaryota	Eukaryota-undef	Rhodophyta	Florideophyceae	Ceramiales	Delesseriaceae	Hymenena	Hymenena sp. 3GWS	31.5566	NODE_31129_length_110_cov_53.127273
	31128	0.2636	110	Eukaryota	Eukaryota-undef	Rhodophyta	Florideophyceae	Ceramiales	Delesseriaceae	Hymenena	Hymenena sp. 3GWS	31.4909	NODE_27066_length_151_cov_1.468750
	27065	0.2914	151	Eukaryota	Eukaryota-undef	Rhodophyta	Florideophyceae	Gigartinales	Mychodeaceae	Mychodea	Mychodea hamata	29.1854	NODE_33479_length_108_cov_133.018868
	33478	0.2778	108	Eukaryota	Eukaryota-undef	Rhodophyta	Florideophyceae	Ceramiales	Delesseriaceae	Hymenena	Hymenena sp. 3GWS	26.9722	NODE_40718_length_99_cov_529.250000
	40717	0.303	99	Eukaryota	Eukaryota-undef	Rhodophyta	Florideophyceae	Ceramiales	Rhodomelaceae	Erythrocystis	Erythrocystis saccata	24.9596	NODE_30465_length_110_cov_78.854545
	30464	0.2545	110	Eukaryota	Eukaryota-undef	Rhodophyta	Florideophyceae	Ceramiales	Delesseriaceae	Hymenena	Hymenena sp. 3GWS	24.5818	NODE_32331_length_109_cov_103.722222
	32330	0.2569	109	Eukaryota	Eukaryota-undef	Rhodophyta	Florideophyceae	Ceramiales	Delesseriaceae	Hymenena	Hymenena sp. 3GWS	22.3578	NODE_34364_length_107_cov_130.461538
	34363	0.2617	107	Eukaryota	Eukaryota-undef	Rhodophyta	Florideophyceae	Ceramiales	Delesseriaceae	Hymenena	Hymenena sp. 3GWS	22.1495	NODE_39722_length_100_cov_323.511111
	39721	0.23	100	Eukaryota	Eukaryota-undef	Rhodophyta	Florideophyceae	Ceramiales	Delesseriaceae	Hymenena	Hymenena sp. 3GWS	20.72	NODE_36129_length_104_cov_175.122449
	36128	0.3173	104	Eukaryota	Eukaryota-undef	Rhodophyta	Florideophyceae	Ceramiales	Callithamniaceae	Aglaothamnion	Aglaothamnion callophyllidicola	17.7885	NODE_43036_length_97_cov_87.357143
	43035	0.1959	97	Eukaryota	Eukaryota-undef	Rhodophyta	Florideophyceae	Gracilariales	Gracilariaceae	Gracilariopsis	Gracilariopsis chorda	17.1753	NODE_37837_length_102_cov_137.255319
	37836	0.3039	102	Eukaryota	Eukaryota-undef	Rhodophyta	Florideophyceae	Ceramiales	Rhodomelaceae	Polysiphonia	Polysiphonia scopulorum	14.9706	NODE_37321_length_103_cov_56.291667
	37320	0.2816	103	Eukaryota	Eukaryota-undef	Rhodophyta	Florideophyceae	Ceramiales	Delesseriaceae	Polyneura	Polyneura latissima	14.1845	NODE_34271_length_107_cov_169.173077
	34270	0.2617	107	Eukaryota	Eukaryota-undef	Rhodophyta	Florideophyceae	Ceramiales	Delesseriaceae	Polyneura	Polyneura latissima	11.972	NODE_36374_length_104_cov_72.734694
	36373	0.25	104	Eukaryota	Eukaryota-undef	Rhodophyta	Florideophyceae	Nemaliales	Galaxauraceae	Dichotomaria	Dichotomaria sibogae	10.7019	NODE_37788_length_102_cov_155.893617
	37787	0.2647	102	Eukaryota	Eukaryota-undef	Rhodophyta	Florideophyceae	Ceramiales	Delesseriaceae	Hymenena	Hymenena sp. 3GWS	3.3431	NODE_24989_length_215_cov_1.400000
	24988	0.4047	215	Eukaryota	Eukaryota-undef	Rhodophyta	Florideophyceae	Plocamiales	Plocamiaceae	Plocamium	Plocamium cartilagineum	1.986	NODE_19677_length_258_cov_1.463054
	19676	0.2674	258	Eukaryota	Viridiplantae	Streptophyta	Zygnemophyceae	Zygnematales	Mesotaeniaceae	Roya	Roya anglica	2891.51	NODE_114_length_40949_cov_38.160806
	113	0.4876	40949	Eukaryota	Viridiplantae	Streptophyta	Magnoliopsida	Poales	Poaceae	Triticum	Triticum aestivum	59.8991	NODE_517_length_14158_cov_9.636886
	516	0.5085	14158	Eukaryota	Viridiplantae	Streptophyta	Magnoliopsida	Poales	Poaceae	Panicum	Panicum virgatum	15.163	NODE_697_length_10530_cov_7.007924
	696	0.5187	10530	Eukaryota	Viridiplantae	Streptophyta	Magnoliopsida	Poales	Poaceae	Oryza	Oryza brachyantha	10.9039	NODE_3252_length_1503_cov_3.582182
	3251	0.4804	1503	Eukaryota	Viridiplantae	Streptophyta	Magnoliopsida	Poales	Poaceae	Sorghum	Sorghum bicolor	5.7538	NODE_3575_length_1347_cov_1.724458
	3574	0.4595	1347	Eukaryota	Viridiplantae	Streptophyta	Magnoliopsida	Lamiales	Oleaceae	Olea	Olea europaea	2.5457	NODE_12452_length_380_cov_1.476923
	12451	0.5	380	Eukaryota	Viridiplantae	Streptophyta	Magnoliopsida	Brassicales	Brassicaceae	Arabidopsis	Arabidopsis lyrata	2.1474	NODE_8973_length_530_cov_1.256842
	8972	0.5792	530	Eukaryota	Viridiplantae	Streptophyta	Magnoliopsida	Fagales	Betulaceae	Carpinus	Carpinus viminea	1.6981

## Sheet: Virus_blob_RCC257
gc	length	bestsumorder_superkingdom	bestsumorder_kingdom	bestsumorder_phylum	bestsumorder_class	bestsumorder_order	bestsumorder_family	bestsumorder_genus	bestsumorder_species	RCC257.sorted_cov	id
0.4064	657	Viruses	Shotokuvirae	Cressdnaviricota	Cressdnaviricota-undef	Cressdnaviricota-undef	Cressdnaviricota-undef	Cressdnaviricota-undef	CRESS virus sp.	37834.6	NODE_7218_length_657_cov_29659.589701
0.4373	295	Viruses	Shotokuvirae	Cressdnaviricota	Cressdnaviricota-undef	Cressdnaviricota-undef	Cressdnaviricota-undef	Cressdnaviricota-undef	CRESS virus sp.	29401.7	NODE_16430_length_295_cov_30308.366667
0.3439	285	Viruses	Shotokuvirae	Cressdnaviricota	Cressdnaviricota-undef	Cressdnaviricota-undef	Cressdnaviricota-undef	Cressdnaviricota-undef	CRESS virus sp.	16648.1	NODE_17068_length_285_cov_2422.747826
0.4311	1459	Viruses	Shotokuvirae	Cressdnaviricota	Cressdnaviricota-undef	Cressdnaviricota-undef	Cressdnaviricota-undef	Cressdnaviricota-undef	CRESS virus sp.	14.0829	NODE_3331_length_1459_cov_9.811254
0.3745	251	Viruses	Shotokuvirae	Cressdnaviricota	Cressdnaviricota-undef	Cressdnaviricota-undef	Cressdnaviricota-undef	Cressdnaviricota-undef	CRESS virus sp.	11.498	NODE_20421_length_251_cov_9.540816
0.3454	3499	Viruses	Bamfordvirae	Nucleocytoviricota	Megaviricetes	Algavirales	Phycodnaviridae	Prasinovirus	Bathycoccus sp. RCC1105 virus BpV	237.861	NODE_1639_length_3499_cov_154.128630
0.3399	862	Viruses	Bamfordvirae	Nucleocytoviricota	Megaviricetes	Algavirales	Phycodnaviridae	Prasinovirus	Bathycoccus sp. RCC1105 virus BpV	212.311	NODE_5464_length_862_cov_152.928129
0.3681	5819	Viruses	Bamfordvirae	Nucleocytoviricota	Megaviricetes	Algavirales	Phycodnaviridae	Prasinovirus	Bathycoccus sp. RCC1105 virus BpV	183.194	NODE_1134_length_5819_cov_129.357911
0.3184	2996	Viruses	Bamfordvirae	Nucleocytoviricota	Megaviricetes	Algavirales	Phycodnaviridae	Prasinovirus	Bathycoccus sp. RCC1105 virus BpV	180.523	NODE_1834_length_2996_cov_118.402584
0.3535	973	Viruses	Bamfordvirae	Nucleocytoviricota	Megaviricetes	Algavirales	Phycodnaviridae	Prasinovirus	Bathycoccus sp. RCC1105 virus BpV	180.224	NODE_4887_length_973_cov_127.651416
0.3479	825	Viruses	Bamfordvirae	Nucleocytoviricota	Megaviricetes	Algavirales	Phycodnaviridae	Prasinovirus	Bathycoccus sp. RCC1105 virus BpV	177.098	NODE_5724_length_825_cov_123.242857
0.4269	588	Viruses	Bamfordvirae	Nucleocytoviricota	Megaviricetes	Algavirales	Phycodnaviridae	Prasinovirus	Bathycoccus sp. RCC1105 virus BpV	173.512	NODE_8064_length_588_cov_135.118199
0.4007	1430	Viruses	Bamfordvirae	Nucleocytoviricota	Megaviricetes	Algavirales	Phycodnaviridae	Prasinovirus	Bathycoccus sp. RCC1105 virus BpV	170.188	NODE_3382_length_1430_cov_117.766545
0.3696	4562	Viruses	Bamfordvirae	Nucleocytoviricota	Megaviricetes	Algavirales	Phycodnaviridae	Prasinovirus	Bathycoccus sp. RCC1105 virus BpV	164.43	NODE_1338_length_4562_cov_107.618371
0.3724	1007	Viruses	Bamfordvirae	Nucleocytoviricota	Megaviricetes	Algavirales	Phycodnaviridae	Prasinovirus	Bathycoccus sp. RCC716 virus 3	159.732	NODE_4728_length_1007_cov_112.709034
0.3916	1190	Viruses	Bamfordvirae	Nucleocytoviricota	Megaviricetes	Algavirales	Phycodnaviridae	Prasinovirus	Bathycoccus sp. RCC716 virus 1	147.035	NODE_4011_length_1190_cov_104.590308
0.3753	770	Viruses	Bamfordvirae	Nucleocytoviricota	Megaviricetes	Algavirales	Phycodnaviridae	Prasinovirus	Bathycoccus sp. RCC1105 virus BpV	126.778	NODE_6139_length_770_cov_88.408392
0.3254	710	Viruses	Bamfordvirae	Nucleocytoviricota	Megaviricetes	Algavirales	Phycodnaviridae	Prasinovirus	Bathycoccus sp. RCC1105 virus BpV	114.499	NODE_6687_length_710_cov_84.688550
0.445	764	Viruses	Bamfordvirae	Nucleocytoviricota	Megaviricetes	Algavirales	Phycodnaviridae	Prasinovirus	Bathycoccus sp. RCC1105 virus BpV	113.416	NODE_6186_length_764_cov_81.843441
0.3991	654	Viruses	Bamfordvirae	Nucleocytoviricota	Megaviricetes	Algavirales	Phycodnaviridae	Prasinovirus	Bathycoccus sp. RCC1105 virus BpV	107.421	NODE_7253_length_654_cov_83.484140
0.3963	694	Viruses	Bamfordvirae	Nucleocytoviricota	Megaviricetes	Algavirales	Phycodnaviridae	Prasinovirus	Bathycoccus sp. RCC1105 virus BpV	103.196	NODE_6838_length_694_cov_78.865415
0.3401	5830	Viruses	Bamfordvirae	Nucleocytoviricota	Megaviricetes	Algavirales	Phycodnaviridae	Prasinovirus	Bathycoccus sp. RCC1105 virus BpV	100.662	NODE_1131_length_5830_cov_66.269437
0.3539	373	Viruses	Bamfordvirae	Nucleocytoviricota	Megaviricetes	Algavirales	Phycodnaviridae	Prasinovirus	Bathycoccus sp. RCC1105 virus BpV	96.4504	NODE_12675_length_373_cov_87.298742
0.3784	399	Viruses	Bamfordvirae	Nucleocytoviricota	Megaviricetes	Algavirales	Phycodnaviridae	Prasinovirus	Bathycoccus sp. RCC1105 virus BpV	96.0501	NODE_11831_length_399_cov_83.540698
0.3918	268	Viruses	Bamfordvirae	Nucleocytoviricota	Megaviricetes	Algavirales	Phycodnaviridae	Prasinovirus	Bathycoccus sp. RCC1105 virus BpV	94.7724	NODE_18540_length_268_cov_114.643192
0.3213	333	Viruses	Bamfordvirae	Nucleocytoviricota	Megaviricetes	Algavirales	Phycodnaviridae	Prasinovirus	Bathycoccus sp. RCC1105 virus BpV	92.0991	NODE_14408_length_333_cov_81.791367
0.3515	6382	Viruses	Bamfordvirae	Nucleocytoviricota	Megaviricetes	Algavirales	Phycodnaviridae	Prasinovirus	Bathycoccus sp. RCC1105 virus BpV	88.9229	NODE_1054_length_6382_cov_57.330014
0.3809	1079	Viruses	Bamfordvirae	Nucleocytoviricota	Megaviricetes	Algavirales	Phycodnaviridae	Prasinovirus	Bathycoccus sp. RCC1105 virus BpV	76.3513	NODE_4417_length_1079_cov_55.532227
0.3314	2571	Viruses	Bamfordvirae	Nucleocytoviricota	Megaviricetes	Algavirales	Phycodnaviridae	Prasinovirus	Bathycoccus sp. RCC1105 virus BpV	74.8802	NODE_2051_length_2571_cov_48.186010
0.3303	1223	Viruses	Bamfordvirae	Nucleocytoviricota	Megaviricetes	Algavirales	Phycodnaviridae	Prasinovirus	Bathycoccus sp. RCC1105 virus BpV	60.3017	NODE_3897_length_1223_cov_43.779110
0.3687	9870	Viruses	Bamfordvirae	Nucleocytoviricota	Megaviricetes	Algavirales	Phycodnaviridae	Prasinovirus	Bathycoccus sp. RCC1105 virus BpV	57.2849	NODE_733_length_9870_cov_36.367091
0.4007	801	Viruses	Bamfordvirae	Nucleocytoviricota	Megaviricetes	Algavirales	Phycodnaviridae	Prasinovirus	Bathycoccus sp. RCC1105 virus BpV	56.5318	NODE_5915_length_801_cov_40.477212
0.4118	153	Viruses	Bamfordvirae	Nucleocytoviricota	Megaviricetes	Algavirales	Phycodnaviridae	Prasinovirus	Bathycoccus sp. RCC1105 virus BpV	56.4444	NODE_26905_length_153_cov_140.673469
0.3594	6208	Viruses	Bamfordvirae	Nucleocytoviricota	Megaviricetes	Algavirales	Phycodnaviridae	Prasinovirus	Bathycoccus sp. RCC1105 virus BpV	53.2841	NODE_1081_length_6208_cov_33.399805
0.3497	2348	Viruses	Bamfordvirae	Nucleocytoviricota	Megaviricetes	Algavirales	Phycodnaviridae	Prasinovirus	Bathycoccus sp. RCC1105 virus BpV	52.8322	NODE_2213_length_2348_cov_34.128216
0.401	399	Viruses	Bamfordvirae	Nucleocytoviricota	Megaviricetes	Algavirales	Phycodnaviridae	Prasinovirus	Bathycoccus sp. RCC1105 virus BpV	52.2431	NODE_11832_length_399_cov_45.529070
0.3483	2544	Viruses	Bamfordvirae	Nucleocytoviricota	Megaviricetes	Algavirales	Phycodnaviridae	Prasinovirus	Bathycoccus sp. RCC1105 virus BpV	51.0979	NODE_2072_length_2544_cov_32.562475
0.3879	281	Viruses	Bamfordvirae	Nucleocytoviricota	Megaviricetes	Algavirales	Phycodnaviridae	Prasinovirus	Bathycoccus sp. RCC1105 virus BpV	50.0463	NODE_17301_length_281_cov_57.561947
0.3727	534	Viruses	Bamfordvirae	Nucleocytoviricota	Megaviricetes	Algavirales	Phycodnaviridae	Prasinovirus	Bathycoccus sp. RCC1105 virus BpV	47.9419	NODE_8902_length_534_cov_37.820459
0.3659	3047	Viruses	Bamfordvirae	Nucleocytoviricota	Megaviricetes	Algavirales	Phycodnaviridae	Prasinovirus	Bathycoccus sp. RCC1105 virus BpV	47.5464	NODE_1814_length_3047_cov_23.703209
0.2956	274	Viruses	Bamfordvirae	Nucleocytoviricota	Megaviricetes	Algavirales	Phycodnaviridae	Prasinovirus	Bathycoccus sp. RCC1105 virus BpV	47.3321	NODE_17877_length_274_cov_52.433790
0.3446	177	Viruses	Bamfordvirae	Nucleocytoviricota	Megaviricetes	Algavirales	Phycodnaviridae	Prasinovirus	Bathycoccus sp. RCC1105 virus BpV	47.0113	NODE_26407_length_177_cov_118.377049
0.3839	1641	Viruses	Bamfordvirae	Nucleocytoviricota	Megaviricetes	Algavirales	Phycodnaviridae	Prasinovirus	Bathycoccus sp. RCC1105 virus BpV	46.8239	NODE_2998_length_1641_cov_28.798235
0.3685	977	Viruses	Bamfordvirae	Nucleocytoviricota	Megaviricetes	Algavirales	Phycodnaviridae	Prasinovirus	Bathycoccus sp. RCC1105 virus BpV	46.523	NODE_4871_length_977_cov_30.586768
0.3468	819	Viruses	Bamfordvirae	Nucleocytoviricota	Megaviricetes	Algavirales	Phycodnaviridae	Prasinovirus	Bathycoccus sp. RCC1105 virus BpV	46.3187	NODE_5773_length_819_cov_33.596859
0.3494	853	Viruses	Bamfordvirae	Nucleocytoviricota	Megaviricetes	Algavirales	Phycodnaviridae	Prasinovirus	Bathycoccus sp. RCC1105 virus BpV	45.5826	NODE_5520_length_853_cov_33.611529
0.3538	472	Viruses	Bamfordvirae	Nucleocytoviricota	Megaviricetes	Algavirales	Phycodnaviridae	Prasinovirus	Bathycoccus sp. RCC1105 virus BpV	45.5403	NODE_10046_length_472_cov_34.882494
0.4264	387	Viruses	Bamfordvirae	Nucleocytoviricota	Megaviricetes	Algavirales	Phycodnaviridae	Prasinovirus	Bathycoccus sp. RCC1105 virus BpV	43.8088	NODE_12205_length_387_cov_38.484940
0.4067	445	Viruses	Bamfordvirae	Nucleocytoviricota	Megaviricetes	Algavirales	Phycodnaviridae	Prasinovirus	Bathycoccus sp. RCC1105 virus BpV	41.2112	NODE_10648_length_445_cov_35.205128
0.3273	333	Viruses	Bamfordvirae	Nucleocytoviricota	Megaviricetes	Algavirales	Phycodnaviridae	Prasinovirus	Bathycoccus sp. RCC1105 virus BpV	40.1141	NODE_14409_length_333_cov_33.820144
0.3616	1001	Viruses	Bamfordvirae	Nucleocytoviricota	Megaviricetes	Algavirales	Phycodnaviridae	Prasinovirus	Bathycoccus sp. RCC1105 virus BpV	39.1289	NODE_4763_length_1001_cov_25.845666
0.3503	2064	Viruses	Bamfordvirae	Nucleocytoviricota	Megaviricetes	Algavirales	Phycodnaviridae	Prasinovirus	Bathycoccus sp. RCC1105 virus BpV	38.9753	NODE_2443_length_2064_cov_26.207068
0.3772	2468	Viruses	Bamfordvirae	Nucleocytoviricota	Megaviricetes	Algavirales	Phycodnaviridae	Prasinovirus	Bathycoccus sp. RCC1105 virus BpV	38.9149	NODE_2134_length_2468_cov_24.641525
0.3236	9879	Viruses	Bamfordvirae	Nucleocytoviricota	Megaviricetes	Algavirales	Phycodnaviridae	Prasinovirus	Bathycoccus sp. RCC716 virus 2	37.4093	NODE_732_length_9879_cov_24.074919
0.3629	11754	Viruses	Bamfordvirae	Nucleocytoviricota	Megaviricetes	Algavirales	Phycodnaviridae	Prasinovirus	Bathycoccus sp. RCC1105 virus BpV	35.2882	NODE_628_length_11754_cov_22.442345
0.3709	1313	Viruses	Bamfordvirae	Nucleocytoviricota	Megaviricetes	Algavirales	Phycodnaviridae	Prasinovirus	Bathycoccus sp. RCC1105 virus BpV	35.0998	NODE_3652_length_1313_cov_22.554054
0.3776	1009	Viruses	Bamfordvirae	Nucleocytoviricota	Megaviricetes	Algavirales	Phycodnaviridae	Prasinovirus	Bathycoccus sp. RCC1105 virus BpV	35.0287	NODE_4715_length_1009_cov_19.469602
0.3781	447	Viruses	Bamfordvirae	Nucleocytoviricota	Megaviricetes	Algavirales	Phycodnaviridae	Prasinovirus	Bathycoccus sp. RCC1105 virus BpV	33.3758	NODE_10606_length_447_cov_7.918367
0.4092	1393	Viruses	Bamfordvirae	Nucleocytoviricota	Megaviricetes	Algavirales	Phycodnaviridae	Prasinovirus	Bathycoccus sp. RCC1105 virus BpV	33.2154	NODE_3459_length_1393_cov_22.034380
0.3145	3472	Viruses	Bamfordvirae	Nucleocytoviricota	Megaviricetes	Algavirales	Phycodnaviridae	Prasinovirus	Bathycoccus sp. RCC1105 virus BpV	32.9312	NODE_1648_length_3472_cov_21.573310
0.4198	343	Viruses	Bamfordvirae	Nucleocytoviricota	Megaviricetes	Algavirales	Phycodnaviridae	Prasinovirus	Bathycoccus sp. RCC1105 virus BpV	31.691	NODE_13962_length_343_cov_28.625000
0.3625	3408	Viruses	Bamfordvirae	Nucleocytoviricota	Megaviricetes	Algavirales	Phycodnaviridae	Prasinovirus	Bathycoccus sp. RCC1105 virus BpV	30.9964	NODE_1675_length_3408_cov_19.093946
0.3856	16987	Viruses	Bamfordvirae	Nucleocytoviricota	Megaviricetes	Algavirales	Phycodnaviridae	Prasinovirus	Ostreococcus lucimarinus virus 7	30.0642	NODE_425_length_16987_cov_19.155150
0.3563	1628	Viruses	Bamfordvirae	Nucleocytoviricota	Megaviricetes	Algavirales	Phycodnaviridae	Prasinovirus	Bathycoccus sp. RCC1105 virus BpV	29.6382	NODE_3021_length_1628_cov_19.505404
0.3813	834	Viruses	Bamfordvirae	Nucleocytoviricota	Megaviricetes	Algavirales	Phycodnaviridae	Prasinovirus	Bathycoccus sp. RCC1105 virus BpV	28.8501	NODE_5669_length_834_cov_22.413350
0.3745	478	Viruses	Bamfordvirae	Nucleocytoviricota	Megaviricetes	Algavirales	Phycodnaviridae	Prasinovirus	Bathycoccus sp. RCC1105 virus BpV	28.0711	NODE_9932_length_478_cov_25.472813
0.3167	442	Viruses	Bamfordvirae	Nucleocytoviricota	Megaviricetes	Algavirales	Phycodnaviridae	Prasinovirus	Bathycoccus sp. RCC1105 virus BpV	27.7873	NODE_10702_length_442_cov_25.852713
0.3871	775	Viruses	Bamfordvirae	Nucleocytoviricota	Megaviricetes	Algavirales	Phycodnaviridae	Prasinovirus	Bathycoccus sp. RCC1105 virus BpV	27.7277	NODE_6112_length_775_cov_22.458333
0.3348	1365	Viruses	Bamfordvirae	Nucleocytoviricota	Megaviricetes	Algavirales	Phycodnaviridae	Prasinovirus	Bathycoccus sp. RCC1105 virus BpV	27.6454	NODE_3526_length_1365_cov_18.917557
0.3882	510	Viruses	Bamfordvirae	Nucleocytoviricota	Megaviricetes	Algavirales	Phycodnaviridae	Prasinovirus	Bathycoccus sp. RCC1105 virus BpV	27.6275	NODE_9298_length_510_cov_21.758242
0.3818	5882	Viruses	Bamfordvirae	Nucleocytoviricota	Megaviricetes	Algavirales	Phycodnaviridae	Prasinovirus	Bathycoccus sp. RCC1105 virus BpV	27.6148	NODE_1123_length_5882_cov_17.992621
0.3237	695	Viruses	Bamfordvirae	Nucleocytoviricota	Megaviricetes	Algavirales	Phycodnaviridae	Prasinovirus	Bathycoccus sp. RCC1105 virus BpV	26.295	NODE_6834_length_695_cov_19.900000
0.3377	3953	Viruses	Bamfordvirae	Nucleocytoviricota	Megaviricetes	Algavirales	Phycodnaviridae	Prasinovirus	Bathycoccus sp. RCC1105 virus BpV	25.7475	NODE_1490_length_3953_cov_33.202668
0.3197	1545	Viruses	Bamfordvirae	Nucleocytoviricota	Megaviricetes	Algavirales	Phycodnaviridae	Prasinovirus	Bathycoccus sp. RCC1105 virus BpV	25.7223	NODE_3172_length_1545_cov_19.777852
0.3577	1149	Viruses	Bamfordvirae	Nucleocytoviricota	Megaviricetes	Algavirales	Phycodnaviridae	Prasinovirus	Bathycoccus sp. RCC1105 virus BpV	25.6432	NODE_4145_length_1149_cov_20.094150
0.3042	378	Viruses	Bamfordvirae	Nucleocytoviricota	Megaviricetes	Algavirales	Phycodnaviridae	Prasinovirus	Bathycoccus sp. RCC1105 virus BpV	24.3466	NODE_12494_length_378_cov_24.473684
0.3921	454	Viruses	Bamfordvirae	Nucleocytoviricota	Megaviricetes	Algavirales	Phycodnaviridae	Prasinovirus	Bathycoccus sp. RCC1105 virus BpV	23.8172	NODE_10424_length_454_cov_11.919799
0.3334	4004	Viruses	Bamfordvirae	Nucleocytoviricota	Megaviricetes	Algavirales	Phycodnaviridae	Prasinovirus	Bathycoccus sp. RCC1105 virus BpV	23.6866	NODE_1475_length_4004_cov_15.382629
0.3021	844	Viruses	Bamfordvirae	Nucleocytoviricota	Megaviricetes	Algavirales	Phycodnaviridae	Prasinovirus	Bathycoccus sp. RCC1105 virus BpV	23.2405	NODE_5588_length_844_cov_17.726236
0.3714	9690	Viruses	Bamfordvirae	Nucleocytoviricota	Megaviricetes	Algavirales	Phycodnaviridae	Prasinovirus	Bathycoccus sp. RCC1105 virus BpV	23.0789	NODE_746_length_9690_cov_14.587649
0.3562	1008	Viruses	Bamfordvirae	Nucleocytoviricota	Megaviricetes	Algavirales	Phycodnaviridae	Prasinovirus	Bathycoccus sp. RCC1105 virus BpV	22.8006	NODE_4721_length_1008_cov_15.856243
0.3677	5153	Viruses	Bamfordvirae	Nucleocytoviricota	Megaviricetes	Algavirales	Phycodnaviridae	Prasinovirus	Bathycoccus sp. RCC1105 virus BpV	22.7836	NODE_1225_length_5153_cov_13.468615
0.352	321	Viruses	Bamfordvirae	Nucleocytoviricota	Megaviricetes	Algavirales	Phycodnaviridae	Prasinovirus	Bathycoccus sp. RCC1105 virus BpV	20.9813	NODE_15003_length_321_cov_20.146617
0.3924	367	Viruses	Bamfordvirae	Nucleocytoviricota	Megaviricetes	Algavirales	Phycodnaviridae	Prasinovirus	Bathycoccus sp. RCC1105 virus BpV	20.9019	NODE_12916_length_367_cov_23.951923
0.3218	4114	Viruses	Bamfordvirae	Nucleocytoviricota	Megaviricetes	Algavirales	Phycodnaviridae	Prasinovirus	Bathycoccus sp. RCC1105 virus BpV	20.6004	NODE_1445_length_4114_cov_12.930278
0.4037	374	Viruses	Bamfordvirae	Nucleocytoviricota	Megaviricetes	Algavirales	Phycodnaviridae	Prasinovirus	Bathycoccus sp. RCC1105 virus BpV	20.3984	NODE_12640_length_374_cov_17.821317
0.306	6174	Viruses	Bamfordvirae	Nucleocytoviricota	Megaviricetes	Algavirales	Phycodnaviridae	Prasinovirus	Bathycoccus sp. RCC1105 virus BpV	20.1918	NODE_1088_length_6174_cov_13.155744
0.3357	414	Viruses	Bamfordvirae	Nucleocytoviricota	Megaviricetes	Algavirales	Phycodnaviridae	Prasinovirus	Bathycoccus sp. RCC1105 virus BpV	19.9179	NODE_11400_length_414_cov_12.465181
0.3159	706	Viruses	Bamfordvirae	Nucleocytoviricota	Megaviricetes	Algavirales	Phycodnaviridae	Prasinovirus	Bathycoccus sp. RCC1105 virus BpV	18.9788	NODE_6730_length_706_cov_13.738863
0.2834	307	Viruses	Bamfordvirae	Nucleocytoviricota	Megaviricetes	Algavirales	Phycodnaviridae	Prasinovirus	Bathycoccus sp. RCC1105 virus BpV	18.9642	NODE_15746_length_307_cov_16.388889
0.3339	1087	Viruses	Bamfordvirae	Nucleocytoviricota	Megaviricetes	Algavirales	Phycodnaviridae	Prasinovirus	Bathycoccus sp. RCC1105 virus BpV	18.8436	NODE_4377_length_1087_cov_13.139535
0.3794	2409	Viruses	Bamfordvirae	Nucleocytoviricota	Megaviricetes	Algavirales	Phycodnaviridae	Prasinovirus	Bathycoccus sp. RCC1105 virus BpV	18.4965	NODE_2172_length_2409_cov_11.034410
0.3381	352	Viruses	Bamfordvirae	Nucleocytoviricota	Megaviricetes	Algavirales	Phycodnaviridae	Prasinovirus	Bathycoccus sp. RCC1105 virus BpV	17.858	NODE_13563_length_352_cov_9.841751
0.3323	996	Viruses	Bamfordvirae	Nucleocytoviricota	Megaviricetes	Algavirales	Phycodnaviridae	Prasinovirus	Bathycoccus sp. RCC1105 virus BpV	17.5161	NODE_4787_length_996_cov_12.592986
0.3678	367	Viruses	Bamfordvirae	Nucleocytoviricota	Megaviricetes	Algavirales	Phycodnaviridae	Prasinovirus	Bathycoccus sp. RCC1105 virus BpV	16.8202	NODE_12917_length_367_cov_16.166667
0.3103	622	Viruses	Bamfordvirae	Nucleocytoviricota	Megaviricetes	Algavirales	Phycodnaviridae	Prasinovirus	Bathycoccus sp. RCC1105 virus BpV	16.537	NODE_7615_length_622_cov_14.576720
0.3819	343	Viruses	Bamfordvirae	Nucleocytoviricota	Megaviricetes	Algavirales	Phycodnaviridae	Prasinovirus	Bathycoccus sp. RCC1105 virus BpV	16.5335	NODE_13965_length_343_cov_18.937500
0.4054	14865	Viruses	Bamfordvirae	Nucleocytoviricota	Megaviricetes	Algavirales	Phycodnaviridae	Prasinovirus	Ostreococcus lucimarinus virus 1	16.4377	NODE_484_length_14865_cov_10.538960
0.3904	397	Viruses	Bamfordvirae	Nucleocytoviricota	Megaviricetes	Algavirales	Phycodnaviridae	Phycodnaviridae-undef	Bathycoccus virus BpV178	16.0151	NODE_11887_length_397_cov_12.543860
0.3671	474	Viruses	Bamfordvirae	Nucleocytoviricota	Megaviricetes	Algavirales	Phycodnaviridae	Prasinovirus	Bathycoccus sp. RCC1105 virus BpV	15.9937	NODE_10007_length_474_cov_11.236277
0.3248	157	Viruses	Bamfordvirae	Nucleocytoviricota	Megaviricetes	Algavirales	Phycodnaviridae	Prasinovirus	Bathycoccus sp. RCC1105 virus BpV	15.4522	NODE_26741_length_157_cov_28.215686
0.3538	359	Viruses	Bamfordvirae	Nucleocytoviricota	Megaviricetes	Algavirales	Phycodnaviridae	Prasinovirus	Bathycoccus sp. RCC1105 virus BpV	15.4513	NODE_13246_length_359_cov_6.371711
0.3615	213	Viruses	Bamfordvirae	Nucleocytoviricota	Megaviricetes	Algavirales	Phycodnaviridae	Prasinovirus	Bathycoccus sp. RCC1105 virus BpV	14.6056	NODE_25174_length_213_cov_18.430380
0.4266	858	Viruses	Bamfordvirae	Nucleocytoviricota	Megaviricetes	Algavirales	Phycodnaviridae	Prasinovirus	Bathycoccus sp. RCC1105 virus BpV	14.338	NODE_5492_length_858_cov_9.889166
0.3599	2698	Viruses	Bamfordvirae	Nucleocytoviricota	Megaviricetes	Algavirales	Phycodnaviridae	Prasinovirus	Bathycoccus sp. RCC1105 virus BpV	14.3076	NODE_1974_length_2698_cov_9.314037
0.3968	247	Viruses	Bamfordvirae	Nucleocytoviricota	Megaviricetes	Algavirales	Phycodnaviridae	Prasinovirus	Bathycoccus sp. RCC1105 virus BpV	14.2834	NODE_20890_length_247_cov_20.333333
0.3546	502	Viruses	Bamfordvirae	Nucleocytoviricota	Megaviricetes	Algavirales	Phycodnaviridae	Prasinovirus	Bathycoccus sp. RCC1105 virus BpV	14.2331	NODE_9449_length_502_cov_10.847875
0.3559	2127	Viruses	Bamfordvirae	Nucleocytoviricota	Megaviricetes	Algavirales	Phycodnaviridae	Prasinovirus	Bathycoccus sp. RCC1105 virus BpV	14.1077	NODE_2384_length_2127_cov_10.185811
0.3542	864	Viruses	Bamfordvirae	Nucleocytoviricota	Megaviricetes	Algavirales	Phycodnaviridae	Prasinovirus	Bathycoccus sp. RCC1105 virus BpV	14.0706	NODE_5451_length_864_cov_10.616811
0.3739	714	Viruses	Bamfordvirae	Nucleocytoviricota	Megaviricetes	Algavirales	Phycodnaviridae	Prasinovirus	Bathycoccus sp. RCC1105 virus BpV	13.5252	NODE_6648_length_714_cov_7.790592
0.3529	340	Viruses	Bamfordvirae	Nucleocytoviricota	Megaviricetes	Algavirales	Phycodnaviridae	Prasinovirus	Bathycoccus sp. RCC1105 virus BpV	13.3912	NODE_14088_length_340_cov_5.098246
0.347	487	Viruses	Bamfordvirae	Nucleocytoviricota	Megaviricetes	Algavirales	Phycodnaviridae	Prasinovirus	Bathycoccus sp. RCC1105 virus BpV	13.1602	NODE_9733_length_487_cov_12.182870
0.3741	294	Viruses	Bamfordvirae	Nucleocytoviricota	Megaviricetes	Algavirales	Phycodnaviridae	Prasinovirus	Bathycoccus sp. RCC1105 virus BpV	13.1531	NODE_16488_length_294_cov_12.920502
0.2091	263	Viruses	Bamfordvirae	Nucleocytoviricota	Megaviricetes	Algavirales	Phycodnaviridae	Prasinovirus	Bathycoccus sp. RCC1105 virus BpV	13.1065	NODE_19070_length_263_cov_7.375000
0.3435	4074	Viruses	Bamfordvirae	Nucleocytoviricota	Megaviricetes	Algavirales	Phycodnaviridae	Prasinovirus	Bathycoccus sp. RCC1105 virus BpV	13.0705	NODE_1458_length_4074_cov_9.072655
0.2863	461	Viruses	Bamfordvirae	Nucleocytoviricota	Megaviricetes	Algavirales	Phycodnaviridae	Prasinovirus	Bathycoccus sp. RCC1105 virus BpV	12.8113	NODE_10272_length_461_cov_10.293103
0.3519	233	Viruses	Bamfordvirae	Nucleocytoviricota	Megaviricetes	Algavirales	Phycodnaviridae	Prasinovirus	Bathycoccus sp. RCC1105 virus BpV	12.794	NODE_22597_length_233_cov_1.808989
0.3439	314	Viruses	Bamfordvirae	Nucleocytoviricota	Megaviricetes	Algavirales	Phycodnaviridae	Prasinovirus	Bathycoccus sp. RCC1105 virus BpV	12.5032	NODE_15366_length_314_cov_19.108108
0.3445	418	Viruses	Bamfordvirae	Nucleocytoviricota	Megaviricetes	Algavirales	Phycodnaviridae	Prasinovirus	Bathycoccus sp. RCC1105 virus BpV	11.7751	NODE_11303_length_418_cov_9.118457
0.2652	264	Viruses	Bamfordvirae	Nucleocytoviricota	Megaviricetes	Algavirales	Phycodnaviridae	Prasinovirus	Bathycoccus sp. RCC1105 virus BpV	11.7348	NODE_18950_length_264_cov_13.550239
0.3189	486	Viruses	Bamfordvirae	Nucleocytoviricota	Megaviricetes	Algavirales	Phycodnaviridae	Prasinovirus	Bathycoccus sp. RCC1105 virus BpV	11.7202	NODE_9761_length_486_cov_8.296984
0.2892	204	Viruses	Bamfordvirae	Nucleocytoviricota	Megaviricetes	Algavirales	Phycodnaviridae	Prasinovirus	Bathycoccus sp. RCC1105 virus BpV	11.652	NODE_26149_length_204_cov_24.885906
0.3323	319	Viruses	Bamfordvirae	Nucleocytoviricota	Megaviricetes	Algavirales	Phycodnaviridae	Prasinovirus	Bathycoccus sp. RCC1105 virus BpV	11.6395	NODE_15109_length_319_cov_11.140152
0.3241	688	Viruses	Bamfordvirae	Nucleocytoviricota	Megaviricetes	Algavirales	Phycodnaviridae	Prasinovirus	Bathycoccus sp. RCC1105 virus BpV	11.6134	NODE_6888_length_688_cov_8.120063
0.3386	570	Viruses	Bamfordvirae	Nucleocytoviricota	Megaviricetes	Algavirales	Phycodnaviridae	Prasinovirus	Bathycoccus sp. RCC1105 virus BpV	11.2456	NODE_8347_length_570_cov_8.774757
0.4295	447	Viruses	Bamfordvirae	Nucleocytoviricota	Megaviricetes	Algavirales	Phycodnaviridae	Prasinovirus	Bathycoccus sp. RCC1105 virus BpV	11.2058	NODE_10605_length_447_cov_8.375000
0.5222	1848	Viruses	Bamfordvirae	Nucleocytoviricota	Megaviricetes	Algavirales	Phycodnaviridae	Prasinovirus	Dishui Lake phycodnavirus 3	11.1829	NODE_2682_length_1848_cov_7.327942
0.3713	474	Viruses	Bamfordvirae	Nucleocytoviricota	Megaviricetes	Algavirales	Phycodnaviridae	Prasinovirus	Bathycoccus sp. RCC1105 virus BpV	11.154	NODE_10008_length_474_cov_9.279236
0.382	1076	Viruses	Bamfordvirae	Nucleocytoviricota	Megaviricetes	Algavirales	Phycodnaviridae	Prasinovirus	Bathycoccus sp. RCC1105 virus BpV	11.0353	NODE_4434_length_1076_cov_7.950049
0.3784	7309	Viruses	Bamfordvirae	Nucleocytoviricota	Megaviricetes	Algavirales	Phycodnaviridae	Prasinovirus	Bathycoccus sp. RCC1105 virus BpV	10.508	NODE_968_length_7309_cov_6.085194
0.2353	306	Viruses	Bamfordvirae	Nucleocytoviricota	Megaviricetes	Algavirales	Phycodnaviridae	Prasinovirus	Bathycoccus sp. RCC1105 virus BpV	10.2908	NODE_15806_length_306_cov_9.131474
0.3603	4276	Viruses	Bamfordvirae	Nucleocytoviricota	Megaviricetes	Algavirales	Phycodnaviridae	Prasinovirus	Bathycoccus sp. RCC1105 virus BpV	9.6971	NODE_1400_length_4276_cov_6.243307
0.3402	679	Viruses	Bamfordvirae	Nucleocytoviricota	Megaviricetes	Algavirales	Phycodnaviridae	Prasinovirus	Bathycoccus sp. RCC1105 virus BpV	9.433	NODE_6981_length_679_cov_7.330128
0.3677	291	Viruses	Bamfordvirae	Nucleocytoviricota	Megaviricetes	Algavirales	Phycodnaviridae	Prasinovirus	Bathycoccus sp. RCC1105 virus BpV	9.3918	NODE_16675_length_291_cov_9.686441
0.2968	374	Viruses	Bamfordvirae	Nucleocytoviricota	Megaviricetes	Algavirales	Phycodnaviridae	Prasinovirus	Bathycoccus sp. RCC1105 virus BpV	9.3476	NODE_12641_length_374_cov_10.272727
0.2959	605	Viruses	Bamfordvirae	Nucleocytoviricota	Megaviricetes	Algavirales	Phycodnaviridae	Prasinovirus	Bathycoccus sp. RCC1105 virus BpV	9.276	NODE_7829_length_605_cov_7.190909
0.3174	397	Viruses	Bamfordvirae	Nucleocytoviricota	Megaviricetes	Algavirales	Phycodnaviridae	Prasinovirus	Bathycoccus sp. RCC1105 virus BpV	9.136	NODE_11888_length_397_cov_7.874269
0.3594	345	Viruses	Bamfordvirae	Nucleocytoviricota	Megaviricetes	Algavirales	Phycodnaviridae	Prasinovirus	Bathycoccus sp. RCC1105 virus BpV	9.087	NODE_13874_length_345_cov_8.389655
0.34	503	Viruses	Bamfordvirae	Nucleocytoviricota	Megaviricetes	Algavirales	Phycodnaviridae	Prasinovirus	Bathycoccus sp. RCC1105 virus BpV	9.0616	NODE_9424_length_503_cov_6.988839
0.3534	846	Viruses	Bamfordvirae	Nucleocytoviricota	Megaviricetes	Algavirales	Phycodnaviridae	Prasinovirus	Bathycoccus sp. RCC1105 virus BpV	8.9976	NODE_5575_length_846_cov_6.072061
0.3081	1688	Viruses	Bamfordvirae	Nucleocytoviricota	Megaviricetes	Algavirales	Phycodnaviridae	Prasinovirus	Bathycoccus sp. RCC716 virus 2	8.7761	NODE_2917_length_1688_cov_6.037292
0.3595	2292	Viruses	Bamfordvirae	Nucleocytoviricota	Megaviricetes	Algavirales	Phycodnaviridae	Prasinovirus	Bathycoccus sp. RCC1105 virus BpV	8.7343	NODE_2248_length_2292_cov_5.803755
0.3942	5322	Viruses	Bamfordvirae	Nucleocytoviricota	Megaviricetes	Algavirales	Phycodnaviridae	Prasinovirus	Ostreococcus tauri virus 1	8.6161	NODE_1197_length_5322_cov_5.827796
0.3786	10264	Viruses	Bamfordvirae	Nucleocytoviricota	Megaviricetes	Algavirales	Phycodnaviridae	Prasinovirus	Ostreococcus lucimarinus virus 1	8.2065	NODE_715_length_10264_cov_5.241258
0.3457	4802	Viruses	Bamfordvirae	Nucleocytoviricota	Megaviricetes	Algavirales	Phycodnaviridae	Prasinovirus	Ostreococcus lucimarinus virus 1	8.1785	NODE_1281_length_4802_cov_5.364651
0.324	466	Viruses	Bamfordvirae	Nucleocytoviricota	Megaviricetes	Algavirales	Phycodnaviridae	Prasinovirus	Bathycoccus sp. RCC1105 virus BpV	7.9356	NODE_10158_length_466_cov_8.379562
0.3705	305	Viruses	Bamfordvirae	Nucleocytoviricota	Megaviricetes	Algavirales	Phycodnaviridae	Prasinovirus	Bathycoccus sp. RCC1105 virus BpV	7.8	NODE_15862_length_305_cov_8.336000
0.2617	363	Viruses	Bamfordvirae	Nucleocytoviricota	Megaviricetes	Algavirales	Phycodnaviridae	Prasinovirus	Bathycoccus sp. RCC1105 virus BpV	7.7796	NODE_13088_length_363_cov_7.201299
0.3196	388	Viruses	Bamfordvirae	Nucleocytoviricota	Megaviricetes	Algavirales	Phycodnaviridae	Prasinovirus	Bathycoccus sp. RCC1105 virus BpV	7.6598	NODE_12176_length_388_cov_8.351351
0.3744	585	Viruses	Bamfordvirae	Nucleocytoviricota	Megaviricetes	Algavirales	Phycodnaviridae	Prasinovirus	Bathycoccus sp. RCC1105 virus BpV	7.6427	NODE_8102_length_585_cov_5.949057
0.3277	177	Viruses	Bamfordvirae	Nucleocytoviricota	Megaviricetes	Algavirales	Phycodnaviridae	Prasinovirus	Bathycoccus sp. RCC1105 virus BpV	7.6328	NODE_26409_length_177_cov_25.245902
0.3885	435	Viruses	Bamfordvirae	Nucleocytoviricota	Megaviricetes	Algavirales	Phycodnaviridae	Prasinovirus	Bathycoccus sp. RCC1105 virus BpV	7.4713	NODE_10857_length_435_cov_6.476316
0.2139	173	Viruses	Bamfordvirae	Nucleocytoviricota	Megaviricetes	Algavirales	Phycodnaviridae	Prasinovirus	Bathycoccus sp. RCC1105 virus BpV	7.2717	NODE_26458_length_173_cov_9.720339
0.3461	549	Viruses	Bamfordvirae	Nucleocytoviricota	Megaviricetes	Algavirales	Phycodnaviridae	Prasinovirus	Bathycoccus sp. RCC1105 virus BpV	7.2714	NODE_8677_length_549_cov_6.174089
0.3698	1528	Viruses	Bamfordvirae	Nucleocytoviricota	Megaviricetes	Algavirales	Phycodnaviridae	Prasinovirus	Ostreococcus lucimarinus virus 7	7.1616	NODE_3207_length_1528_cov_4.680244
0.3625	1131	Viruses	Bamfordvirae	Nucleocytoviricota	Megaviricetes	Algavirales	Phycodnaviridae	Prasinovirus	Bathycoccus sp. RCC1105 virus BpV	7.0796	NODE_4213_length_1131_cov_4.286245
0.3624	2017	Viruses	Bamfordvirae	Nucleocytoviricota	Megaviricetes	Algavirales	Phycodnaviridae	Prasinovirus	Bathycoccus sp. RCC1105 virus BpV	6.947	NODE_2489_length_2017_cov_4.772171
0.3679	1574	Viruses	Bamfordvirae	Nucleocytoviricota	Megaviricetes	Algavirales	Phycodnaviridae	Prasinovirus	Ostreococcus lucimarinus virus OlV5	6.9149	NODE_3116_length_1574_cov_4.531271
0.3976	8102	Viruses	Bamfordvirae	Nucleocytoviricota	Megaviricetes	Algavirales	Phycodnaviridae	Prasinovirus	Ostreococcus lucimarinus virus OlV5	6.8883	NODE_889_length_8102_cov_4.324966
0.335	409	Viruses	Bamfordvirae	Nucleocytoviricota	Megaviricetes	Algavirales	Phycodnaviridae	Prasinovirus	Bathycoccus sp. RCC1105 virus BpV	6.8802	NODE_11544_length_409_cov_4.779661
0.3448	3570	Viruses	Bamfordvirae	Nucleocytoviricota	Megaviricetes	Algavirales	Phycodnaviridae	Prasinovirus	Bathycoccus sp. RCC1105 virus BpV	6.7832	NODE_1609_length_3570_cov_4.415932
0.3321	536	Viruses	Bamfordvirae	Nucleocytoviricota	Megaviricetes	Algavirales	Phycodnaviridae	Prasinovirus	Bathycoccus sp. RCC1105 virus BpV	6.7034	NODE_8874_length_536_cov_5.729730
0.3169	467	Viruses	Bamfordvirae	Nucleocytoviricota	Megaviricetes	Algavirales	Phycodnaviridae	Prasinovirus	Bathycoccus sp. RCC1105 virus BpV	6.6767	NODE_10139_length_467_cov_6.279126
0.2816	277	Viruses	Bamfordvirae	Nucleocytoviricota	Megaviricetes	Algavirales	Phycodnaviridae	Prasinovirus	Bathycoccus sp. RCC1105 virus BpV	6.6751	NODE_17598_length_277_cov_7.716216
0.345	258	Viruses	Bamfordvirae	Nucleocytoviricota	Megaviricetes	Algavirales	Phycodnaviridae	Prasinovirus	Bathycoccus sp. RCC1105 virus BpV	6.624	NODE_19649_length_258_cov_7.275862
0.3672	3968	Viruses	Bamfordvirae	Nucleocytoviricota	Megaviricetes	Algavirales	Phycodnaviridae	Prasinovirus	Bathycoccus sp. RCC1105 virus BpV	6.5093	NODE_1486_length_3968_cov_3.657552
0.3291	158	Viruses	Bamfordvirae	Nucleocytoviricota	Megaviricetes	Algavirales	Phycodnaviridae	Prasinovirus	Bathycoccus sp. RCC716 virus 1	6.481	NODE_26709_length_158_cov_9.980583
0.3607	1425	Viruses	Bamfordvirae	Nucleocytoviricota	Megaviricetes	Algavirales	Phycodnaviridae	Prasinovirus	Bathycoccus sp. RCC716 virus 3	6.2112	NODE_3392_length_1425_cov_4.184672
0.3391	1091	Viruses	Bamfordvirae	Nucleocytoviricota	Megaviricetes	Algavirales	Phycodnaviridae	Prasinovirus	Bathycoccus sp. RCC1105 virus BpV	6.0302	NODE_4365_length_1091_cov_3.532819
0.3789	388	Viruses	Bamfordvirae	Nucleocytoviricota	Megaviricetes	Algavirales	Phycodnaviridae	Prasinovirus	Bathycoccus sp. RCC1105 virus BpV	6.0258	NODE_12177_length_388_cov_5.228228
0.3333	246	Viruses	Bamfordvirae	Nucleocytoviricota	Megaviricetes	Algavirales	Phycodnaviridae	Prasinovirus	Bathycoccus sp. RCC1105 virus BpV	5.9512	NODE_21012_length_246_cov_6.486911
0.3904	2272	Viruses	Bamfordvirae	Nucleocytoviricota	Megaviricetes	Algavirales	Phycodnaviridae	Prasinovirus	Ostreococcus lucimarinus virus 7	5.5964	NODE_2257_length_2272_cov_3.700496
0.3295	173	Viruses	Bamfordvirae	Nucleocytoviricota	Megaviricetes	Algavirales	Phycodnaviridae	Prasinovirus	Bathycoccus sp. RCC1105 virus BpV	5.5723	NODE_26457_length_173_cov_10.432203
0.4302	902	Viruses	Bamfordvirae	Nucleocytoviricota	Megaviricetes	Algavirales	Phycodnaviridae	Prasinovirus	Bathycoccus sp. RCC1105 virus BpV	5.5144	NODE_5244_length_902_cov_4.871311
0.2955	291	Viruses	Bamfordvirae	Nucleocytoviricota	Megaviricetes	Algavirales	Phycodnaviridae	Prasinovirus	Bathycoccus sp. RCC1105 virus BpV	5.4605	NODE_16677_length_291_cov_4.584746
0.4016	371	Viruses	Bamfordvirae	Nucleocytoviricota	Megaviricetes	Algavirales	Phycodnaviridae	Prasinovirus	Bathycoccus sp. RCC1105 virus BpV	5.248	NODE_12761_length_371_cov_4.310127
0.3723	2189	Viruses	Bamfordvirae	Nucleocytoviricota	Megaviricetes	Algavirales	Phycodnaviridae	Prasinovirus	Ostreococcus lucimarinus virus 7	5.2252	NODE_2336_length_2189_cov_3.290534
0.3136	220	Viruses	Bamfordvirae	Nucleocytoviricota	Megaviricetes	Algavirales	Phycodnaviridae	Prasinovirus	Bathycoccus sp. RCC716 virus 1	5.1682	NODE_24278_length_220_cov_5.381818
0.2913	206	Viruses	Bamfordvirae	Nucleocytoviricota	Megaviricetes	Algavirales	Phycodnaviridae	Prasinovirus	Bathycoccus sp. RCC1105 virus BpV	5.0971	NODE_26136_length_206_cov_9.086093
0.365	526	Viruses	Bamfordvirae	Nucleocytoviricota	Megaviricetes	Algavirales	Phycodnaviridae	Prasinovirus	Ostreococcus lucimarinus virus 7	4.9639	NODE_9028_length_526_cov_3.195329
0.4068	1770	Viruses	Bamfordvirae	Nucleocytoviricota	Megaviricetes	Algavirales	Phycodnaviridae	Prasinovirus	Ostreococcus lucimarinus virus 7	4.8661	NODE_2780_length_1770_cov_3.033236
0.4514	257	Viruses	Bamfordvirae	Nucleocytoviricota	Megaviricetes	Algavirales	Phycodnaviridae	Prasinovirus	Ostreococcus lucimarinus virus 7	4.8638	NODE_19756_length_257_cov_3.663366
0.3511	1555	Viruses	Bamfordvirae	Nucleocytoviricota	Megaviricetes	Algavirales	Phycodnaviridae	Prasinovirus	Bathycoccus sp. RCC1105 virus BpV	4.7846	NODE_3153_length_1555_cov_2.762667
0.3839	745	Viruses	Bamfordvirae	Nucleocytoviricota	Megaviricetes	Algavirales	Phycodnaviridae	Prasinovirus	Bathycoccus sp. RCC1105 virus BpV	4.7396	NODE_6352_length_745_cov_3.669565
0.3225	338	Viruses	Bamfordvirae	Nucleocytoviricota	Megaviricetes	Algavirales	Phycodnaviridae	Prasinovirus	Bathycoccus sp. RCC1105 virus BpV	4.6627	NODE_14171_length_338_cov_4.915194
0.3719	285	Viruses	Bamfordvirae	Nucleocytoviricota	Megaviricetes	Algavirales	Phycodnaviridae	Prasinovirus	Ostreococcus lucimarinus virus 7	4.6596	NODE_17070_length_285_cov_3.947826
0.3182	594	Viruses	Bamfordvirae	Nucleocytoviricota	Megaviricetes	Algavirales	Phycodnaviridae	Prasinovirus	Bathycoccus sp. RCC1105 virus BpV	4.601	NODE_7972_length_594_cov_3.374768
0.2988	763	Viruses	Bamfordvirae	Nucleocytoviricota	Megaviricetes	Algavirales	Phycodnaviridae	Prasinovirus	Bathycoccus sp. RCC1105 virus BpV	4.5007	NODE_6194_length_763_cov_3.122881
0.3207	290	Viruses	Bamfordvirae	Nucleocytoviricota	Megaviricetes	Algavirales	Phycodnaviridae	Prasinovirus	Bathycoccus sp. RCC1105 virus BpV	4.4897	NODE_16745_length_290_cov_2.063830
0.4484	1733	Viruses	Bamfordvirae	Nucleocytoviricota	Megaviricetes	Algavirales	Phycodnaviridae	Prasinovirus	Ostreococcus mediterraneus virus 2	4.3208	NODE_2833_length_1733_cov_2.564958
0.4147	5875	Viruses	Bamfordvirae	Nucleocytoviricota	Megaviricetes	Algavirales	Phycodnaviridae	Prasinovirus	Ostreococcus lucimarinus virus 1	4.2987	NODE_1125_length_5875_cov_2.671649
0.3343	716	Viruses	Bamfordvirae	Nucleocytoviricota	Megaviricetes	Algavirales	Phycodnaviridae	Prasinovirus	Bathycoccus sp. RCC1105 virus BpV	4.2932	NODE_6631_length_716_cov_2.770045
0.3515	165	Viruses	Bamfordvirae	Nucleocytoviricota	Megaviricetes	Algavirales	Phycodnaviridae	Prasinovirus	Bathycoccus sp. RCC1105 virus BpV	4.2909	NODE_26555_length_165_cov_15.636364
0.2894	615	Viruses	Bamfordvirae	Nucleocytoviricota	Megaviricetes	Algavirales	Phycodnaviridae	Prasinovirus	Bathycoccus sp. RCC1105 virus BpV	4.2894	NODE_7700_length_615_cov_2.900000
0.31	1084	Viruses	Bamfordvirae	Nucleocytoviricota	Megaviricetes	Algavirales	Phycodnaviridae	Prasinovirus	Bathycoccus sp. RCC1105 virus BpV	4.1292	NODE_4398_length_1084_cov_2.865889
0.4294	2224	Viruses	Bamfordvirae	Nucleocytoviricota	Megaviricetes	Algavirales	Phycodnaviridae	Prasinovirus	Bathycoccus sp. RCC1105 virus BpV	4.1088	NODE_2300_length_2224_cov_2.463808
0.3897	213	Viruses	Bamfordvirae	Nucleocytoviricota	Megaviricetes	Algavirales	Phycodnaviridae	Prasinovirus	Bathycoccus sp. RCC1105 virus BpV	4.0282	NODE_25179_length_213_cov_6.164557
0.3657	525	Viruses	Bamfordvirae	Nucleocytoviricota	Megaviricetes	Algavirales	Phycodnaviridae	Prasinovirus	Bathycoccus sp. RCC1105 virus BpV	3.8781	NODE_9045_length_525_cov_2.589362
0.391	1179	Viruses	Bamfordvirae	Nucleocytoviricota	Megaviricetes	Algavirales	Phycodnaviridae	Prasinovirus	Ostreococcus lucimarinus virus 1	3.866	NODE_4036_length_1179_cov_2.465302
0.3541	737	Viruses	Bamfordvirae	Nucleocytoviricota	Megaviricetes	Algavirales	Phycodnaviridae	Prasinovirus	Bathycoccus sp. RCC716 virus 2	3.8589	NODE_6435_length_737_cov_2.774194
0.3825	251	Viruses	Bamfordvirae	Nucleocytoviricota	Megaviricetes	Algavirales	Phycodnaviridae	Prasinovirus	Bathycoccus sp. RCC1105 virus BpV	3.8446	NODE_20428_length_251_cov_2.408163
0.4185	270	Viruses	Bamfordvirae	Nucleocytoviricota	Megaviricetes	Algavirales	Phycodnaviridae	Prasinovirus	Bathycoccus sp. RCC1105 virus BpV	3.8407	NODE_18343_length_270_cov_2.618605
0.3991	669	Viruses	Bamfordvirae	Nucleocytoviricota	Megaviricetes	Algavirales	Phycodnaviridae	Prasinovirus	Ostreococcus lucimarinus virus 1	3.7818	NODE_7094_length_669_cov_2.576547
0.3393	280	Viruses	Bamfordvirae	Nucleocytoviricota	Megaviricetes	Algavirales	Phycodnaviridae	Prasinovirus	Bathycoccus sp. RCC1105 virus BpV	3.7357	NODE_17378_length_280_cov_2.937778
0.4343	1043	Viruses	Bamfordvirae	Nucleocytoviricota	Megaviricetes	Algavirales	Phycodnaviridae	Prasinovirus	Ostreococcus lucimarinus virus 1	3.6711	NODE_4574_length_1043_cov_2.236842
0.4286	742	Viruses	Bamfordvirae	Nucleocytoviricota	Megaviricetes	Algavirales	Phycodnaviridae	Prasinovirus	Ostreococcus mediterraneus virus 2	3.6456	NODE_6387_length_742_cov_2.251820
0.3299	288	Viruses	Bamfordvirae	Nucleocytoviricota	Megaviricetes	Algavirales	Phycodnaviridae	Prasinovirus	Bathycoccus sp. RCC1105 virus BpV	3.5764	NODE_16869_length_288_cov_2.154506
0.5047	844	Viruses	Bamfordvirae	Nucleocytoviricota	Megaviricetes	Algavirales	Phycodnaviridae	Prasinovirus	Bathycoccus sp. RCC1105 virus BpV	3.5675	NODE_5591_length_844_cov_2.069708
0.3437	579	Viruses	Bamfordvirae	Nucleocytoviricota	Megaviricetes	Algavirales	Phycodnaviridae	Prasinovirus	Bathycoccus sp. RCC1105 virus BpV	3.5354	NODE_8220_length_579_cov_2.103053
0.3307	254	Viruses	Bamfordvirae	Nucleocytoviricota	Megaviricetes	Algavirales	Phycodnaviridae	Prasinovirus	Bathycoccus sp. RCC1105 virus BpV	3.5118	NODE_20078_length_254_cov_2.959799
0.5258	213	Viruses	Bamfordvirae	Nucleocytoviricota	Megaviricetes	Algavirales	Phycodnaviridae	Prasinovirus	Micromonas sp. RCC1109 virus MpV1	3.5023	NODE_25185_length_213_cov_2.873418
0.4846	650	Viruses	Bamfordvirae	Nucleocytoviricota	Megaviricetes	Algavirales	Phycodnaviridae	Prasinovirus	Ostreococcus tauri virus 1	3.4446	NODE_7306_length_650_cov_2.376471
0.4162	543	Viruses	Bamfordvirae	Nucleocytoviricota	Megaviricetes	Algavirales	Phycodnaviridae	Prasinovirus	Bathycoccus sp. RCC1105 virus BpV	3.3996	NODE_8773_length_543_cov_2.305328
0.3919	786	Viruses	Bamfordvirae	Nucleocytoviricota	Megaviricetes	Algavirales	Phycodnaviridae	Prasinovirus	Ostreococcus lucimarinus virus 7	3.388	NODE_6039_length_786_cov_2.318741
0.3228	443	Viruses	Bamfordvirae	Nucleocytoviricota	Megaviricetes	Algavirales	Phycodnaviridae	Prasinovirus	Ostreococcus lucimarinus virus 7	3.3409	NODE_10683_length_443_cov_2.314433
0.4823	1186	Viruses	Bamfordvirae	Nucleocytoviricota	Megaviricetes	Algavirales	Phycodnaviridae	Prasinovirus	Ostreococcus lucimarinus virus 7	3.3035	NODE_4022_length_1186_cov_2.181256
0.3785	1331	Viruses	Bamfordvirae	Nucleocytoviricota	Megaviricetes	Algavirales	Phycodnaviridae	Prasinovirus	Ostreococcus lucimarinus virus 1	3.2998	NODE_3613_length_1331_cov_2.190439
0.3919	1138	Viruses	Bamfordvirae	Nucleocytoviricota	Megaviricetes	Algavirales	Phycodnaviridae	Prasinovirus	Ostreococcus lucimarinus virus 7	3.2935	NODE_4185_length_1138_cov_2.215143
0.4789	639	Viruses	Bamfordvirae	Nucleocytoviricota	Megaviricetes	Algavirales	Phycodnaviridae	Prasinovirus	Ostreococcus lucimarinus virus 7	3.2645	NODE_7412_length_639_cov_2.208904
0.3246	305	Viruses	Bamfordvirae	Nucleocytoviricota	Megaviricetes	Algavirales	Phycodnaviridae	Prasinovirus	Bathycoccus sp. RCC1105 virus BpV	3.2623	NODE_15865_length_305_cov_2.324000
0.4581	596	Viruses	Bamfordvirae	Nucleocytoviricota	Megaviricetes	Algavirales	Phycodnaviridae	Prasinovirus	Bathycoccus sp. RCC1105 virus BpV	3.2567	NODE_7945_length_596_cov_2.367837
0.3459	555	Viruses	Bamfordvirae	Nucleocytoviricota	Megaviricetes	Algavirales	Phycodnaviridae	Prasinovirus	Ostreococcus lucimarinus virus 7	3.2414	NODE_8583_length_555_cov_2.264000
0.4853	647	Viruses	Bamfordvirae	Nucleocytoviricota	Megaviricetes	Algavirales	Phycodnaviridae	Prasinovirus	Bathycoccus sp. RCC1105 virus BpV	3.2349	NODE_7341_length_647_cov_2.094595
0.3785	354	Viruses	Bamfordvirae	Nucleocytoviricota	Megaviricetes	Algavirales	Phycodnaviridae	Prasinovirus	Bathycoccus sp. RCC1105 virus BpV	3.2288	NODE_13466_length_354_cov_3.107023
0.4705	593	Viruses	Bamfordvirae	Nucleocytoviricota	Megaviricetes	Algavirales	Phycodnaviridae	Prasinovirus	Bathycoccus sp. RCC1105 virus BpV	3.2209	NODE_7989_length_593_cov_2.202602
0.3622	185	Viruses	Bamfordvirae	Nucleocytoviricota	Megaviricetes	Algavirales	Phycodnaviridae	Prasinovirus	Bathycoccus sp. RCC1105 virus BpV	3.2162	NODE_26312_length_185_cov_3.807692
0.4205	730	Viruses	Bamfordvirae	Nucleocytoviricota	Megaviricetes	Algavirales	Phycodnaviridae	Prasinovirus	Bathycoccus sp. RCC1105 virus BpV	3.1658	NODE_6495_length_730_cov_2.237037
0.4615	338	Viruses	Bamfordvirae	Nucleocytoviricota	Megaviricetes	Algavirales	Phycodnaviridae	Prasinovirus	Ostreococcus lucimarinus virus 1	3.071	NODE_14178_length_338_cov_2.148410
0.391	422	Viruses	Bamfordvirae	Nucleocytoviricota	Megaviricetes	Algavirales	Phycodnaviridae	Prasinovirus	Ostreococcus lucimarinus virus 7	3.0355	NODE_11198_length_422_cov_2.114441
0.4512	1864	Viruses	Bamfordvirae	Nucleocytoviricota	Megaviricetes	Algavirales	Phycodnaviridae	Prasinovirus	Ostreococcus lucimarinus virus 7	3.0279	NODE_2660_length_1864_cov_1.916528
0.3214	644	Viruses	Bamfordvirae	Nucleocytoviricota	Megaviricetes	Algavirales	Phycodnaviridae	Prasinovirus	Bathycoccus sp. RCC1105 virus BpV	3.0093	NODE_7366_length_644_cov_2.480475
0.4409	499	Viruses	Bamfordvirae	Nucleocytoviricota	Megaviricetes	Algavirales	Phycodnaviridae	Prasinovirus	Bathycoccus sp. RCC716 virus 3	2.986	NODE_9510_length_499_cov_2.139640
0.407	1108	Viruses	Bamfordvirae	Nucleocytoviricota	Megaviricetes	Algavirales	Phycodnaviridae	Prasinovirus	Ostreococcus lucimarinus virus 1	2.9702	NODE_4311_length_1108_cov_1.895537
0.4258	1280	Viruses	Bamfordvirae	Nucleocytoviricota	Megaviricetes	Algavirales	Phycodnaviridae	Prasinovirus	Ostreococcus lucimarinus virus 7	2.9242	NODE_3741_length_1280_cov_1.983673
0.4313	640	Viruses	Bamfordvirae	Nucleocytoviricota	Megaviricetes	Algavirales	Phycodnaviridae	Prasinovirus	Ostreococcus lucimarinus virus 1	2.8984	NODE_7403_length_640_cov_1.863248
0.3842	570	Viruses	Bamfordvirae	Nucleocytoviricota	Megaviricetes	Algavirales	Phycodnaviridae	Prasinovirus	Ostreococcus lucimarinus virus 7	2.8912	NODE_8355_length_570_cov_1.941748
0.4484	252	Viruses	Bamfordvirae	Nucleocytoviricota	Megaviricetes	Algavirales	Phycodnaviridae	Prasinovirus	Bathycoccus sp. RCC1105 virus BpV	2.8571	NODE_20299_length_252_cov_3.842640
0.4203	207	Viruses	Bamfordvirae	Nucleocytoviricota	Megaviricetes	Algavirales	Phycodnaviridae	Prasinovirus	Bathycoccus sp. RCC1105 virus BpV	2.8551	NODE_26014_length_207_cov_2.960526
0.4549	266	Viruses	Bamfordvirae	Nucleocytoviricota	Megaviricetes	Algavirales	Phycodnaviridae	Prasinovirus	Ostreococcus lucimarinus virus 1	2.7895	NODE_18761_length_266_cov_2.213270
0.3485	307	Viruses	Bamfordvirae	Nucleocytoviricota	Megaviricetes	Algavirales	Phycodnaviridae	Prasinovirus	Bathycoccus sp. RCC1105 virus BpV	2.7752	NODE_15753_length_307_cov_2.039683
0.3948	271	Viruses	Bamfordvirae	Nucleocytoviricota	Megaviricetes	Algavirales	Phycodnaviridae	Prasinovirus	Ostreococcus lucimarinus virus 7	2.7749	NODE_18242_length_271_cov_2.125000
0.4541	654	Viruses	Bamfordvirae	Nucleocytoviricota	Megaviricetes	Algavirales	Phycodnaviridae	Prasinovirus	Bathycoccus sp. RCC1105 virus BpV	2.7462	NODE_7261_length_654_cov_1.709516
0.4173	381	Viruses	Bamfordvirae	Nucleocytoviricota	Megaviricetes	Algavirales	Phycodnaviridae	Prasinovirus	Bathycoccus sp. RCC1105 virus BpV	2.7402	NODE_12431_length_381_cov_1.343558
0.4201	388	Viruses	Bamfordvirae	Nucleocytoviricota	Megaviricetes	Algavirales	Phycodnaviridae	Prasinovirus	Ostreococcus lucimarinus virus 1	2.7139	NODE_12184_length_388_cov_2.006006
0.4386	668	Viruses	Bamfordvirae	Nucleocytoviricota	Megaviricetes	Algavirales	Phycodnaviridae	Prasinovirus	Micromonas sp. RCC1109 virus MpV1	2.6826	NODE_7112_length_668_cov_1.846656
0.4591	281	Viruses	Bamfordvirae	Nucleocytoviricota	Megaviricetes	Algavirales	Phycodnaviridae	Prasinovirus	Bathycoccus sp. RCC1105 virus BpV	2.6548	NODE_17311_length_281_cov_2.084071
0.3781	521	Viruses	Bamfordvirae	Nucleocytoviricota	Megaviricetes	Algavirales	Phycodnaviridae	Prasinovirus	Bathycoccus sp. RCC1105 virus BpV	2.6545	NODE_9125_length_521_cov_1.585837
0.2698	341	Viruses	Bamfordvirae	Nucleocytoviricota	Megaviricetes	Algavirales	Phycodnaviridae	Prasinovirus	Bathycoccus sp. RCC1105 virus BpV	2.6276	NODE_14060_length_341_cov_1.520979
0.429	627	Viruses	Bamfordvirae	Nucleocytoviricota	Megaviricetes	Algavirales	Phycodnaviridae	Prasinovirus	Ostreococcus lucimarinus virus 7	2.6204	NODE_7556_length_627_cov_1.625874
0.3877	570	Viruses	Bamfordvirae	Nucleocytoviricota	Megaviricetes	Algavirales	Phycodnaviridae	Prasinovirus	Ostreococcus lucimarinus virus 7	2.6123	NODE_8356_length_570_cov_1.823301
0.3981	520	Viruses	Bamfordvirae	Nucleocytoviricota	Megaviricetes	Algavirales	Phycodnaviridae	Prasinovirus	Bathycoccus sp. RCC1105 virus BpV	2.5731	NODE_9141_length_520_cov_1.647312
0.4453	521	Viruses	Bamfordvirae	Nucleocytoviricota	Megaviricetes	Algavirales	Phycodnaviridae	Prasinovirus	Micromonas sp. RCC1109 virus MpV1	2.5585	NODE_9121_length_521_cov_1.787554
0.3957	230	Viruses	Bamfordvirae	Nucleocytoviricota	Megaviricetes	Algavirales	Phycodnaviridae	Prasinovirus	Bathycoccus sp. RCC1105 virus BpV	2.5522	NODE_22998_length_230_cov_1.537143
0.4286	161	Viruses	Bamfordvirae	Nucleocytoviricota	Megaviricetes	Algavirales	Phycodnaviridae	Prasinovirus	Ostreococcus lucimarinus virus 7	2.5466	NODE_26641_length_161_cov_2.375000
0.3993	293	Viruses	Bamfordvirae	Nucleocytoviricota	Megaviricetes	Algavirales	Phycodnaviridae	Prasinovirus	Ostreococcus lucimarinus virus 1	2.5461	NODE_16556_length_293_cov_1.978992
0.2601	223	Viruses	Bamfordvirae	Nucleocytoviricota	Megaviricetes	Algavirales	Phycodnaviridae	Prasinovirus	Bathycoccus sp. RCC1105 virus BpV	2.5336	NODE_23935_length_223_cov_2.053571
0.3663	303	Viruses	Bamfordvirae	Nucleocytoviricota	Megaviricetes	Algavirales	Phycodnaviridae	Prasinovirus	Bathycoccus sp. RCC1105 virus BpV	2.5281	NODE_15981_length_303_cov_7.129032
0.4037	535	Viruses	Bamfordvirae	Nucleocytoviricota	Megaviricetes	Algavirales	Phycodnaviridae	Prasinovirus	Ostreococcus lucimarinus virus 7	2.5178	NODE_8895_length_535_cov_1.464583
0.3404	332	Viruses	Bamfordvirae	Nucleocytoviricota	Megaviricetes	Algavirales	Phycodnaviridae	Prasinovirus	Ostreococcus lucimarinus virus 1	2.503	NODE_14469_length_332_cov_1.808664
0.4385	659	Viruses	Bamfordvirae	Nucleocytoviricota	Megaviricetes	Algavirales	Phycodnaviridae	Prasinovirus	Ostreococcus lucimarinus virus 7	2.4825	NODE_7205_length_659_cov_1.495033
0.4038	213	Viruses	Bamfordvirae	Nucleocytoviricota	Megaviricetes	Algavirales	Phycodnaviridae	Prasinovirus	Bathycoccus sp. RCC1105 virus BpV	2.4742	NODE_25180_length_213_cov_3.962025
0.425	1281	Viruses	Bamfordvirae	Nucleocytoviricota	Megaviricetes	Algavirales	Phycodnaviridae	Prasinovirus	Ostreococcus lucimarinus virus 7	2.4668	NODE_3739_length_1281_cov_1.666395
0.428	785	Viruses	Bamfordvirae	Nucleocytoviricota	Megaviricetes	Algavirales	Phycodnaviridae	Prasinovirus	Bathycoccus sp. RCC1105 virus BpV	2.4497	NODE_6052_length_785_cov_1.663014
0.4423	364	Viruses	Bamfordvirae	Nucleocytoviricota	Megaviricetes	Algavirales	Phycodnaviridae	Prasinovirus	Ostreococcus tauri virus 2	2.4396	NODE_13059_length_364_cov_1.715210
0.2766	734	Viruses	Bamfordvirae	Nucleocytoviricota	Megaviricetes	Algavirales	Phycodnaviridae	Prasinovirus	Bathycoccus sp. RCC716 virus 2	2.436	NODE_6471_length_734_cov_1.727541
0.5019	1062	Viruses	Bamfordvirae	Nucleocytoviricota	Megaviricetes	Algavirales	Phycodnaviridae	Prasinovirus	Bathycoccus sp. RCC1105 virus BpV	2.3908	NODE_4498_length_1062_cov_1.795432
0.506	251	Viruses	Bamfordvirae	Nucleocytoviricota	Megaviricetes	Algavirales	Phycodnaviridae	Prasinovirus	Ostreococcus lucimarinus virus 7	2.3745	NODE_20445_length_251_cov_1.903061
0.3937	254	Viruses	Bamfordvirae	Nucleocytoviricota	Megaviricetes	Algavirales	Phycodnaviridae	Prasinovirus	Bathycoccus sp. RCC1105 virus BpV	2.3465	NODE_20098_length_254_cov_1.889447
0.4044	497	Viruses	Bamfordvirae	Nucleocytoviricota	Megaviricetes	Algavirales	Phycodnaviridae	Prasinovirus	Ostreococcus lucimarinus virus 7	2.33	NODE_9561_length_497_cov_1.552036
0.4375	320	Viruses	Bamfordvirae	Nucleocytoviricota	Megaviricetes	Algavirales	Phycodnaviridae	Prasinovirus	Ostreococcus lucimarinus virus 1	2.325	NODE_15058_length_320_cov_1.932075
0.4415	838	Viruses	Bamfordvirae	Nucleocytoviricota	Megaviricetes	Algavirales	Phycodnaviridae	Prasinovirus	Ostreococcus lucimarinus virus 1	2.3186	NODE_5644_length_838_cov_1.765006
0.3564	390	Viruses	Bamfordvirae	Nucleocytoviricota	Megaviricetes	Algavirales	Phycodnaviridae	Prasinovirus	Ostreococcus mediterraneus virus 2	2.2923	NODE_12120_length_390_cov_1.382090
0.4566	933	Viruses	Bamfordvirae	Nucleocytoviricota	Megaviricetes	Algavirales	Phycodnaviridae	Prasinovirus	Bathycoccus sp. RCC1105 virus BpV	2.2358	NODE_5090_length_933_cov_1.514806
0.3724	333	Viruses	Bamfordvirae	Nucleocytoviricota	Megaviricetes	Algavirales	Phycodnaviridae	Prasinovirus	Ostreococcus lucimarinus virus 7	2.2312	NODE_14432_length_333_cov_1.683453
0.3556	464	Viruses	Bamfordvirae	Nucleocytoviricota	Megaviricetes	Algavirales	Phycodnaviridae	Prasinovirus	Bathycoccus sp. RCC1105 virus BpV	2.222	NODE_10207_length_464_cov_1.369193
0.4885	477	Viruses	Bamfordvirae	Nucleocytoviricota	Megaviricetes	Algavirales	Phycodnaviridae	Prasinovirus	Ostreococcus lucimarinus virus 1	2.1845	NODE_9962_length_477_cov_1.556872
0.4489	274	Viruses	Bamfordvirae	Nucleocytoviricota	Megaviricetes	Algavirales	Phycodnaviridae	Prasinovirus	Ostreococcus lucimarinus virus 1	2.1715	NODE_17993_length_274_cov_0.808219
0.366	347	Viruses	Bamfordvirae	Nucleocytoviricota	Megaviricetes	Algavirales	Phycodnaviridae	Prasinovirus	Bathycoccus sp. RCC1105 virus BpV	2.147	NODE_13802_length_347_cov_1.609589
0.4559	623	Viruses	Bamfordvirae	Nucleocytoviricota	Megaviricetes	Algavirales	Phycodnaviridae	Prasinovirus	Ostreococcus lucimarinus virus 1	2.1429	NODE_7609_length_623_cov_1.480634
0.4192	835	Viruses	Bamfordvirae	Nucleocytoviricota	Megaviricetes	Algavirales	Phycodnaviridae	Prasinovirus	Ostreococcus lucimarinus virus 1	2.1425	NODE_5668_length_835_cov_1.483333
0.4741	251	Viruses	Bamfordvirae	Nucleocytoviricota	Megaviricetes	Algavirales	Phycodnaviridae	Prasinovirus	Bathycoccus sp. RCC1105 virus BpV	2.1394	NODE_20453_length_251_cov_1.617347
0.436	211	Viruses	Bamfordvirae	Nucleocytoviricota	Megaviricetes	Algavirales	Phycodnaviridae	Prasinovirus	Bathycoccus sp. RCC1105 virus BpV	2.1185	NODE_25505_length_211_cov_1.371795
0.3899	895	Viruses	Bamfordvirae	Nucleocytoviricota	Megaviricetes	Algavirales	Phycodnaviridae	Prasinovirus	Ostreococcus lucimarinus virus 1	2.1039	NODE_5277_length_895_cov_1.528571
0.4507	213	Viruses	Bamfordvirae	Nucleocytoviricota	Megaviricetes	Algavirales	Phycodnaviridae	Prasinovirus	Ostreococcus lucimarinus virus 7	2.1033	NODE_25214_length_213_cov_1.791139
0.4031	717	Viruses	Bamfordvirae	Nucleocytoviricota	Megaviricetes	Algavirales	Phycodnaviridae	Prasinovirus	Ostreococcus lucimarinus virus 1	2.0837	NODE_6629_length_717_cov_1.620846
0.4943	265	Viruses	Bamfordvirae	Nucleocytoviricota	Megaviricetes	Algavirales	Phycodnaviridae	Prasinovirus	Ostreococcus mediterraneus virus 2	2.0755	NODE_18878_length_265_cov_1.433333
0.3958	288	Viruses	Bamfordvirae	Nucleocytoviricota	Megaviricetes	Algavirales	Phycodnaviridae	Prasinovirus	Bathycoccus sp. RCC1105 virus BpV	2.066	NODE_16896_length_288_cov_1.609442
0.3966	295	Viruses	Bamfordvirae	Nucleocytoviricota	Megaviricetes	Algavirales	Phycodnaviridae	Prasinovirus	Ostreococcus lucimarinus virus 1	2.0339	NODE_16456_length_295_cov_1.583333
0.465	443	Viruses	Bamfordvirae	Nucleocytoviricota	Megaviricetes	Algavirales	Phycodnaviridae	Prasinovirus	Ostreococcus lucimarinus virus 1	2.0271	NODE_10693_length_443_cov_1.463918
0.3986	296	Viruses	Bamfordvirae	Nucleocytoviricota	Megaviricetes	Algavirales	Phycodnaviridae	Prasinovirus	Ostreococcus lucimarinus virus 7	2.0236	NODE_16402_length_296_cov_1.464730
0.5257	369	Viruses	Bamfordvirae	Nucleocytoviricota	Megaviricetes	Algavirales	Phycodnaviridae	Prasinovirus	Micromonas sp. RCC1109 virus MpV1	2.0163	NODE_12863_length_369_cov_1.372611
0.4207	290	Viruses	Bamfordvirae	Nucleocytoviricota	Megaviricetes	Algavirales	Phycodnaviridae	Prasinovirus	Bathycoccus sp. RCC1105 virus BpV	2.0138	NODE_16772_length_290_cov_1.548936
0.3839	435	Viruses	Bamfordvirae	Nucleocytoviricota	Megaviricetes	Algavirales	Phycodnaviridae	Prasinovirus	Bathycoccus sp. RCC1105 virus BpV	2.0115	NODE_10865_length_435_cov_1.502632
0.406	266	Viruses	Bamfordvirae	Nucleocytoviricota	Megaviricetes	Algavirales	Phycodnaviridae	Prasinovirus	Ostreococcus lucimarinus virus 1	2.0075	NODE_18783_length_266_cov_1.436019
0.33	297	Viruses	Bamfordvirae	Nucleocytoviricota	Megaviricetes	Algavirales	Phycodnaviridae	Prasinovirus	Ostreococcus mediterraneus virus 2	2	NODE_16343_length_297_cov_1.545455
0.4048	252	Viruses	Bamfordvirae	Nucleocytoviricota	Megaviricetes	Algavirales	Phycodnaviridae	Prasinovirus	Bathycoccus sp. RCC1105 virus BpV	2	NODE_20303_length_252_cov_2.472081
0.2857	224	Viruses	Bamfordvirae	Nucleocytoviricota	Megaviricetes	Algavirales	Phycodnaviridae	Prasinovirus	Ostreococcus lucimarinus virus 1	2	NODE_23818_length_224_cov_1.674556
0.3663	374	Viruses	Bamfordvirae	Nucleocytoviricota	Megaviricetes	Algavirales	Phycodnaviridae	Prasinovirus	Bathycoccus sp. RCC1105 virus BpV	1.9973	NODE_12648_length_374_cov_1.736677
0.3798	524	Viruses	Bamfordvirae	Nucleocytoviricota	Megaviricetes	Algavirales	Phycodnaviridae	Prasinovirus	Bathycoccus sp. RCC716 virus 1	1.9905	NODE_9073_length_524_cov_1.518124
0.4893	750	Viruses	Bamfordvirae	Nucleocytoviricota	Megaviricetes	Algavirales	Phycodnaviridae	Prasinovirus	Ostreococcus lucimarinus virus 2	1.9867	NODE_6319_length_750_cov_1.313669
0.3422	225	Viruses	Bamfordvirae	Nucleocytoviricota	Megaviricetes	Algavirales	Phycodnaviridae	Prasinovirus	Ostreococcus lucimarinus virus 7	1.9867	NODE_23663_length_225_cov_1.658824
0.3164	373	Viruses	Bamfordvirae	Nucleocytoviricota	Megaviricetes	Algavirales	Phycodnaviridae	Prasinovirus	Bathycoccus sp. RCC1105 virus BpV	1.9544	NODE_12679_length_373_cov_2.528302
0.3952	458	Viruses	Bamfordvirae	Nucleocytoviricota	Megaviricetes	Algavirales	Phycodnaviridae	Prasinovirus	Ostreococcus mediterraneus virus 1	1.9454	NODE_10355_length_458_cov_1.392060
0.4097	310	Viruses	Bamfordvirae	Nucleocytoviricota	Megaviricetes	Algavirales	Phycodnaviridae	Prasinovirus	Bathycoccus sp. RCC1105 virus BpV	1.9258	NODE_15600_length_310_cov_1.478431
0.4085	235	Viruses	Bamfordvirae	Nucleocytoviricota	Megaviricetes	Algavirales	Phycodnaviridae	Prasinovirus	Bathycoccus sp. RCC1105 virus BpV	1.9149	NODE_22380_length_235_cov_1.061111
0.418	1091	Viruses	Bamfordvirae	Nucleocytoviricota	Megaviricetes	Algavirales	Phycodnaviridae	Prasinovirus	Ostreococcus lucimarinus virus 7	1.912	NODE_4368_length_1091_cov_1.235521
0.4072	469	Viruses	Bamfordvirae	Nucleocytoviricota	Megaviricetes	Algavirales	Phycodnaviridae	Prasinovirus	Bathycoccus sp. RCC1105 virus BpV	1.9019	NODE_10111_length_469_cov_1.326087
0.4221	398	Viruses	Bamfordvirae	Nucleocytoviricota	Megaviricetes	Algavirales	Phycodnaviridae	Prasinovirus	Ostreococcus mediterraneus virus 1	1.8819	NODE_11870_length_398_cov_1.495627
0.443	316	Viruses	Bamfordvirae	Nucleocytoviricota	Megaviricetes	Algavirales	Phycodnaviridae	Prasinovirus	Ostreococcus lucimarinus virus 1	1.8766	NODE_15295_length_316_cov_1.321839
0.3699	392	Viruses	Bamfordvirae	Nucleocytoviricota	Megaviricetes	Algavirales	Phycodnaviridae	Prasinovirus	Bathycoccus sp. RCC1105 virus BpV	1.875	NODE_12049_length_392_cov_2.738872
0.3839	323	Viruses	Bamfordvirae	Nucleocytoviricota	Megaviricetes	Algavirales	Phycodnaviridae	Prasinovirus	Ostreococcus mediterraneus virus 1	1.8576	NODE_14938_length_323_cov_1.417910
0.4224	322	Viruses	Bamfordvirae	Nucleocytoviricota	Megaviricetes	Algavirales	Phycodnaviridae	Prasinovirus	Ostreococcus lucimarinus virus 7	1.8509	NODE_14981_length_322_cov_1.408240
0.2746	244	Viruses	Bamfordvirae	Nucleocytoviricota	Megaviricetes	Algavirales	Phycodnaviridae	Prasinovirus	Bathycoccus sp. RCC1105 virus BpV	1.8443	NODE_21279_length_244_cov_1.507937
0.3886	404	Viruses	Bamfordvirae	Nucleocytoviricota	Megaviricetes	Algavirales	Phycodnaviridae	Prasinovirus	Bathycoccus sp. RCC716 virus 2	1.8441	NODE_11698_length_404_cov_1.535817
0.4692	211	Viruses	Bamfordvirae	Nucleocytoviricota	Megaviricetes	Algavirales	Phycodnaviridae	Prasinovirus	Ostreococcus mediterraneus virus 2	1.8436	NODE_25503_length_211_cov_1.435897
0.4612	245	Viruses	Bamfordvirae	Nucleocytoviricota	Megaviricetes	Algavirales	Phycodnaviridae	Prasinovirus	Bathycoccus sp. RCC1105 virus BpV	1.8408	NODE_21174_length_245_cov_1.505263
0.3306	245	Viruses	Bamfordvirae	Nucleocytoviricota	Megaviricetes	Algavirales	Phycodnaviridae	Prasinovirus	Bathycoccus sp. RCC1105 virus BpV	1.8327	NODE_21138_length_245_cov_3.868421
0.3011	372	Viruses	Bamfordvirae	Nucleocytoviricota	Megaviricetes	Algavirales	Phycodnaviridae	Prasinovirus	Bathycoccus sp. RCC1105 virus BpV	1.828	NODE_12730_length_372_cov_2.394322
0.4177	328	Viruses	Bamfordvirae	Nucleocytoviricota	Megaviricetes	Algavirales	Phycodnaviridae	Prasinovirus	Ostreococcus lucimarinus virus 1	1.8232	NODE_14692_length_328_cov_1.369963
0.4318	396	Viruses	Bamfordvirae	Nucleocytoviricota	Megaviricetes	Algavirales	Phycodnaviridae	Prasinovirus	Ostreococcus mediterraneus virus 2	1.8182	NODE_11943_length_396_cov_1.307918
0.3906	576	Viruses	Bamfordvirae	Nucleocytoviricota	Megaviricetes	Algavirales	Phycodnaviridae	Prasinovirus	Ostreococcus lucimarinus virus 7	1.8142	NODE_8276_length_576_cov_1.180422
0.3198	247	Viruses	Bamfordvirae	Nucleocytoviricota	Megaviricetes	Algavirales	Phycodnaviridae	Prasinovirus	Ostreococcus lucimarinus virus 7	1.8016	NODE_20956_length_247_cov_1.286458
0.5175	371	Viruses	Bamfordvirae	Nucleocytoviricota	Megaviricetes	Algavirales	Phycodnaviridae	Prasinovirus	Bathycoccus sp. RCC1105 virus BpV	1.7925	NODE_12789_length_371_cov_0.886076
0.362	337	Viruses	Bamfordvirae	Nucleocytoviricota	Megaviricetes	Algavirales	Phycodnaviridae	Prasinovirus	Ostreococcus lucimarinus virus 7	1.7745	NODE_14253_length_337_cov_1.078014
0.3314	516	Viruses	Bamfordvirae	Nucleocytoviricota	Megaviricetes	Algavirales	Phycodnaviridae	Prasinovirus	Bathycoccus sp. RCC1105 virus BpV	1.75	NODE_9218_length_516_cov_1.386117
0.2948	519	Viruses	Bamfordvirae	Nucleocytoviricota	Megaviricetes	Algavirales	Phycodnaviridae	Prasinovirus	Bathycoccus sp. RCC716 virus 1	1.7341	NODE_9166_length_519_cov_1.590517
0.4093	259	Viruses	Bamfordvirae	Nucleocytoviricota	Megaviricetes	Algavirales	Phycodnaviridae	Prasinovirus	Ostreococcus lucimarinus virus 1	1.7336	NODE_19591_length_259_cov_1.147059
0.4509	346	Viruses	Bamfordvirae	Nucleocytoviricota	Megaviricetes	Algavirales	Phycodnaviridae	Prasinovirus	Ostreococcus lucimarinus virus 1	1.7312	NODE_13856_length_346_cov_1.268041
0.2638	163	Viruses	Bamfordvirae	Nucleocytoviricota	Megaviricetes	Algavirales	Phycodnaviridae	Prasinovirus	Bathycoccus sp. RCC1105 virus BpV	1.7178	NODE_26589_length_163_cov_5.666667
0.3833	347	Viruses	Bamfordvirae	Nucleocytoviricota	Megaviricetes	Algavirales	Phycodnaviridae	Prasinovirus	Ostreococcus lucimarinus virus 1	1.7147	NODE_13815_length_347_cov_1.037671
0.3954	263	Viruses	Bamfordvirae	Nucleocytoviricota	Megaviricetes	Algavirales	Phycodnaviridae	Prasinovirus	Ostreococcus lucimarinus virus 1	1.7072	NODE_19088_length_263_cov_1.812500
0.4886	350	Viruses	Bamfordvirae	Nucleocytoviricota	Megaviricetes	Algavirales	Phycodnaviridae	Prasinovirus	Ostreococcus mediterraneus virus 2	1.7	NODE_13698_length_350_cov_1.108475
0.3874	444	Viruses	Bamfordvirae	Nucleocytoviricota	Megaviricetes	Algavirales	Phycodnaviridae	Prasinovirus	Ostreococcus lucimarinus virus 1	1.6847	NODE_10677_length_444_cov_1.215938
0.3968	441	Viruses	Bamfordvirae	Nucleocytoviricota	Megaviricetes	Algavirales	Phycodnaviridae	Prasinovirus	Ostreococcus lucimarinus virus 1	1.6803	NODE_10737_length_441_cov_1.287565
0.4337	249	Viruses	Bamfordvirae	Nucleocytoviricota	Megaviricetes	Algavirales	Phycodnaviridae	Prasinovirus	Bathycoccus sp. RCC1105 virus BpV	1.6787	NODE_20784_length_249_cov_0.773196
0.4045	267	Viruses	Bamfordvirae	Nucleocytoviricota	Megaviricetes	Algavirales	Phycodnaviridae	Prasinovirus	Ostreococcus mediterraneus virus 2	1.6742	NODE_18689_length_267_cov_1.330189
0.3596	178	Viruses	Bamfordvirae	Nucleocytoviricota	Megaviricetes	Algavirales	Phycodnaviridae	Prasinovirus	Bathycoccus sp. RCC716 virus 1	1.6742	NODE_26402_length_178_cov_2.772358
0.4136	324	Viruses	Bamfordvirae	Nucleocytoviricota	Megaviricetes	Algavirales	Phycodnaviridae	Prasinovirus	Ostreococcus lucimarinus virus 7	1.6667	NODE_14913_length_324_cov_0.862454
0.4048	210	Viruses	Bamfordvirae	Nucleocytoviricota	Megaviricetes	Algavirales	Phycodnaviridae	Prasinovirus	Ostreococcus lucimarinus virus 1	1.6571	NODE_25691_length_210_cov_1.167742
0.3859	811	Viruses	Bamfordvirae	Nucleocytoviricota	Megaviricetes	Algavirales	Phycodnaviridae	Prasinovirus	Ostreococcus lucimarinus virus 7	1.6547	NODE_5843_length_811_cov_1.108466
0.4011	546	Viruses	Bamfordvirae	Nucleocytoviricota	Megaviricetes	Algavirales	Phycodnaviridae	Prasinovirus	Ostreococcus lucimarinus virus 7	1.6355	NODE_8737_length_546_cov_0.989817
0.3418	275	Viruses	Bamfordvirae	Nucleocytoviricota	Megaviricetes	Algavirales	Phycodnaviridae	Prasinovirus	Ostreococcus mediterraneus virus 1	1.6218	NODE_17820_length_275_cov_1.277273
0.3541	370	Viruses	Bamfordvirae	Nucleocytoviricota	Megaviricetes	Algavirales	Phycodnaviridae	Prasinovirus	Ostreococcus lucimarinus virus 7	1.6189	NODE_12820_length_370_cov_1.203175
0.3743	561	Viruses	Bamfordvirae	Nucleocytoviricota	Megaviricetes	Algavirales	Phycodnaviridae	Prasinovirus	Ostreococcus lucimarinus virus 7	1.59	NODE_8501_length_561_cov_1.051383
0.4342	281	Viruses	Bamfordvirae	Nucleocytoviricota	Megaviricetes	Algavirales	Phycodnaviridae	Prasinovirus	Ostreococcus lucimarinus virus 7	1.5872	NODE_17315_length_281_cov_1.765487
0.4667	285	Viruses	Bamfordvirae	Nucleocytoviricota	Megaviricetes	Algavirales	Phycodnaviridae	Prasinovirus	Ostreococcus lucimarinus virus 1	1.586	NODE_17112_length_285_cov_0.986957
0.4301	286	Viruses	Bamfordvirae	Nucleocytoviricota	Megaviricetes	Algavirales	Phycodnaviridae	Prasinovirus	Ostreococcus lucimarinus virus 7	1.5594	NODE_17055_length_286_cov_1.181818
0.3839	547	Viruses	Bamfordvirae	Nucleocytoviricota	Megaviricetes	Algavirales	Phycodnaviridae	Prasinovirus	Bathycoccus sp. RCC1105 virus BpV	1.5101	NODE_8722_length_547_cov_1.292683
0.5336	298	Viruses	Bamfordvirae	Nucleocytoviricota	Megaviricetes	Algavirales	Phycodnaviridae	Prasinovirus	Ostreococcus tauri virus 2	1.4899	NODE_16307_length_298_cov_1.024691
0.4393	305	Viruses	Bamfordvirae	Nucleocytoviricota	Megaviricetes	Algavirales	Phycodnaviridae	Prasinovirus	Bathycoccus sp. RCC1105 virus BpV	1.4754	NODE_15889_length_305_cov_1.428000
0.392	199	Viruses	Bamfordvirae	Nucleocytoviricota	Megaviricetes	Algavirales	Phycodnaviridae	Prasinovirus	Bathycoccus sp. RCC1105 virus BpV	1.4724	NODE_26183_length_199_cov_2.062500
0.3689	309	Viruses	Bamfordvirae	Nucleocytoviricota	Megaviricetes	Algavirales	Phycodnaviridae	Prasinovirus	Bathycoccus sp. RCC1105 virus BpV	1.4595	NODE_15675_length_309_cov_1.125984
0.3839	409	Viruses	Bamfordvirae	Nucleocytoviricota	Megaviricetes	Algavirales	Phycodnaviridae	Prasinovirus	Bathycoccus sp. RCC1105 virus BpV	1.4548	NODE_11567_length_409_cov_1.048023
0.3127	307	Viruses	Bamfordvirae	Nucleocytoviricota	Megaviricetes	Algavirales	Phycodnaviridae	Prasinovirus	Ostreococcus lucimarinus virus 1	1.4495	NODE_15796_length_307_cov_1.111111
0.2885	208	Viruses	Bamfordvirae	Nucleocytoviricota	Megaviricetes	Algavirales	Phycodnaviridae	Prasinovirus	Bathycoccus sp. RCC1105 virus BpV	1.4471	NODE_25919_length_208_cov_1.248366
0.4131	213	Viruses	Bamfordvirae	Nucleocytoviricota	Megaviricetes	Algavirales	Phycodnaviridae	Prasinovirus	Ostreococcus lucimarinus virus 7	1.4366	NODE_25233_length_213_cov_1.411392
0.3608	316	Viruses	Bamfordvirae	Nucleocytoviricota	Megaviricetes	Algavirales	Phycodnaviridae	Prasinovirus	Ostreococcus lucimarinus virus 1	1.4114	NODE_15305_length_316_cov_1.076628
0.4259	216	Viruses	Bamfordvirae	Nucleocytoviricota	Megaviricetes	Algavirales	Phycodnaviridae	Prasinovirus	Ostreococcus lucimarinus virus 1	1.3796	NODE_24893_length_216_cov_1.167702
0.4083	218	Viruses	Bamfordvirae	Nucleocytoviricota	Megaviricetes	Algavirales	Phycodnaviridae	Prasinovirus	Bathycoccus sp. RCC1105 virus BpV	1.367	NODE_24624_length_218_cov_1.153374
0.464	222	Viruses	Bamfordvirae	Nucleocytoviricota	Megaviricetes	Algavirales	Phycodnaviridae	Prasinovirus	Ostreococcus tauri virus 1	1.3423	NODE_24127_length_222_cov_1.125749
0.4664	223	Viruses	Bamfordvirae	Nucleocytoviricota	Megaviricetes	Algavirales	Phycodnaviridae	Prasinovirus	Ostreococcus lucimarinus virus 1	1.3363	NODE_24001_length_223_cov_1.119048
0.4509	224	Viruses	Bamfordvirae	Nucleocytoviricota	Megaviricetes	Algavirales	Phycodnaviridae	Prasinovirus	Bathycoccus sp. RCC1105 virus BpV	1.3348	NODE_23867_length_224_cov_1.118343
0.4292	226	Viruses	Bamfordvirae	Nucleocytoviricota	Megaviricetes	Algavirales	Phycodnaviridae	Prasinovirus	Ostreococcus lucimarinus virus 7	1.3274	NODE_23613_length_226_cov_1.000000
0.4737	228	Viruses	Bamfordvirae	Nucleocytoviricota	Megaviricetes	Algavirales	Phycodnaviridae	Prasinovirus	Ostreococcus lucimarinus virus 1	1.3158	NODE_23300_length_228_cov_1.098266
0.4839	341	Viruses	Bamfordvirae	Nucleocytoviricota	Megaviricetes	Algavirales	Phycodnaviridae	Prasinovirus	Ostreococcus lucimarinus virus 1	1.3109	NODE_14081_length_341_cov_0.986014
0.4585	229	Viruses	Bamfordvirae	Nucleocytoviricota	Megaviricetes	Algavirales	Phycodnaviridae	Prasinovirus	Ostreococcus lucimarinus virus 7	1.3013	NODE_23194_length_229_cov_1.080460
0.3957	230	Viruses	Bamfordvirae	Nucleocytoviricota	Megaviricetes	Algavirales	Phycodnaviridae	Prasinovirus	Ostreococcus lucimarinus virus 7	1.3	NODE_23071_length_230_cov_1.057143
0.3895	344	Viruses	Bamfordvirae	Nucleocytoviricota	Megaviricetes	Algavirales	Phycodnaviridae	Prasinovirus	Ostreococcus lucimarinus virus 7	1.2994	NODE_13955_length_344_cov_0.975779
0.3422	225	Viruses	Bamfordvirae	Nucleocytoviricota	Megaviricetes	Algavirales	Phycodnaviridae	Prasinovirus	Bathycoccus sp. RCC1105 virus BpV	1.2978	NODE_23655_length_225_cov_1.911765
0.4247	697	Viruses	Bamfordvirae	Nucleocytoviricota	Megaviricetes	Algavirales	Phycodnaviridae	Prasinovirus	Bathycoccus sp. RCC1105 virus BpV	1.2884	NODE_6825_length_697_cov_1.099688
0.4569	232	Viruses	Bamfordvirae	Nucleocytoviricota	Megaviricetes	Algavirales	Phycodnaviridae	Prasinovirus	Ostreococcus lucimarinus virus 7	1.2845	NODE_22792_length_232_cov_1.062147
0.3991	233	Viruses	Bamfordvirae	Nucleocytoviricota	Megaviricetes	Algavirales	Phycodnaviridae	Prasinovirus	Ostreococcus lucimarinus virus 1	1.2833	NODE_22648_length_233_cov_1.061798
0.4101	217	Viruses	Bamfordvirae	Nucleocytoviricota	Megaviricetes	Algavirales	Phycodnaviridae	Prasinovirus	Bathycoccus sp. RCC1105 virus BpV	1.2719	NODE_24795_length_217_cov_1.024691
0.3873	537	Viruses	Bamfordvirae	Nucleocytoviricota	Megaviricetes	Algavirales	Phycodnaviridae	Prasinovirus	Ostreococcus lucimarinus virus 1	1.2533	NODE_8873_length_537_cov_1.002075
0.4211	247	Viruses	Bamfordvirae	Nucleocytoviricota	Megaviricetes	Algavirales	Phycodnaviridae	Prasinovirus	Ostreococcus lucimarinus virus 7	1.2227	NODE_20966_length_247_cov_1.000000
0.4113	248	Viruses	Bamfordvirae	Nucleocytoviricota	Megaviricetes	Algavirales	Phycodnaviridae	Prasinovirus	Ostreococcus tauri virus OtV5	1.2177	NODE_20877_length_248_cov_0.932642
0.3848	369	Viruses	Bamfordvirae	Nucleocytoviricota	Megaviricetes	Algavirales	Phycodnaviridae	Prasinovirus	Ostreococcus tauri virus RT-2011	1.2114	NODE_12877_length_369_cov_0.898089
0.4089	247	Viruses	Bamfordvirae	Nucleocytoviricota	Megaviricetes	Algavirales	Phycodnaviridae	Prasinovirus	Ostreococcus lucimarinus virus 1	1.2065	NODE_20984_length_247_cov_0.979167
0.4137	249	Viruses	Bamfordvirae	Nucleocytoviricota	Megaviricetes	Algavirales	Phycodnaviridae	Prasinovirus	Ostreococcus lucimarinus virus 1	1.2048	NODE_20743_length_249_cov_0.979381
0.4173	254	Viruses	Bamfordvirae	Nucleocytoviricota	Megaviricetes	Algavirales	Phycodnaviridae	Prasinovirus	Bathycoccus sp. RCC716 virus 3	1.189	NODE_20139_length_254_cov_0.964824
0.4764	254	Viruses	Bamfordvirae	Nucleocytoviricota	Megaviricetes	Algavirales	Phycodnaviridae	Prasinovirus	Bathycoccus sp. RCC1105 virus BpV	1.1693	NODE_20112_length_254_cov_1.427136
0.5019	259	Viruses	Bamfordvirae	Nucleocytoviricota	Megaviricetes	Algavirales	Phycodnaviridae	Prasinovirus	Ostreococcus tauri virus 2	1.166	NODE_19601_length_259_cov_0.941176
0.4633	518	Viruses	Bamfordvirae	Nucleocytoviricota	Megaviricetes	Algavirales	Phycodnaviridae	Prasinovirus	Ostreococcus lucimarinus virus 1	1.1486	NODE_9189_length_518_cov_0.788337
0.3243	259	Viruses	Bamfordvirae	Nucleocytoviricota	Megaviricetes	Algavirales	Phycodnaviridae	Prasinovirus	Ostreococcus lucimarinus virus 7	1.1467	NODE_19643_length_259_cov_0.848039
0.2873	268	Viruses	Bamfordvirae	Nucleocytoviricota	Megaviricetes	Algavirales	Phycodnaviridae	Prasinovirus	Bathycoccus sp. RCC1105 virus BpV	1.1269	NODE_18611_length_268_cov_0.901408
0.4515	268	Viruses	Bamfordvirae	Nucleocytoviricota	Megaviricetes	Algavirales	Phycodnaviridae	Prasinovirus	Ostreococcus lucimarinus virus 7	1.1269	NODE_18614_length_268_cov_0.901408
0.3835	266	Viruses	Bamfordvirae	Nucleocytoviricota	Megaviricetes	Algavirales	Phycodnaviridae	Prasinovirus	Ostreococcus lucimarinus virus 7	1.1203	NODE_18825_length_266_cov_0.890995
0.3421	266	Viruses	Bamfordvirae	Nucleocytoviricota	Megaviricetes	Algavirales	Phycodnaviridae	Prasinovirus	Bathycoccus sp. RCC1105 virus BpV	1.1203	NODE_18828_length_266_cov_0.890995
0.4604	265	Viruses	Bamfordvirae	Nucleocytoviricota	Megaviricetes	Algavirales	Phycodnaviridae	Prasinovirus	Ostreococcus lucimarinus virus 1	1.117	NODE_18939_length_265_cov_0.885714
0.4307	267	Viruses	Bamfordvirae	Nucleocytoviricota	Megaviricetes	Algavirales	Phycodnaviridae	Prasinovirus	Ostreococcus lucimarinus virus 1	1.1161	NODE_18734_length_267_cov_0.886792
0.3272	272	Viruses	Bamfordvirae	Nucleocytoviricota	Megaviricetes	Algavirales	Phycodnaviridae	Prasinovirus	Bathycoccus sp. RCC1105 virus BpV	1.1029	NODE_18177_length_272_cov_0.875576
0.3162	272	Viruses	Bamfordvirae	Nucleocytoviricota	Megaviricetes	Algavirales	Phycodnaviridae	Prasinovirus	Ostreococcus lucimarinus virus 7	1.1029	NODE_18181_length_272_cov_0.875576
0.3148	270	Viruses	Bamfordvirae	Nucleocytoviricota	Megaviricetes	Algavirales	Phycodnaviridae	Prasinovirus	Bathycoccus sp. RCC1105 virus BpV	1.1	NODE_18456_length_270_cov_0.860465
0.5314	271	Viruses	Bamfordvirae	Nucleocytoviricota	Megaviricetes	Algavirales	Phycodnaviridae	Prasinovirus	Bathycoccus sp. RCC1105 virus BpV	1.0959	NODE_18322_length_271_cov_0.865741
0.4187	246	Viruses	Bamfordvirae	Nucleocytoviricota	Megaviricetes	Algavirales	Phycodnaviridae	Prasinovirus	Micromonas sp. RCC1109 virus MpV1	1.0854	NODE_21131_length_246_cov_0.821990
0.3707	294	Viruses	Bamfordvirae	Nucleocytoviricota	Megaviricetes	Algavirales	Phycodnaviridae	Prasinovirus	Ostreococcus lucimarinus virus 7	1.017	NODE_16544_length_294_cov_0.815900
0.3633	278	Viruses	Bamfordvirae	Nucleocytoviricota	Megaviricetes	Algavirales	Phycodnaviridae	Prasinovirus	Bathycoccus sp. RCC1105 virus BpV	0.9892	NODE_17576_length_278_cov_1.197309
0.377	305	Viruses	Bamfordvirae	Nucleocytoviricota	Megaviricetes	Algavirales	Phycodnaviridae	Prasinovirus	Bathycoccus sp. RCC1105 virus BpV	0.9869	NODE_15894_length_305_cov_1.228000
0.4294	326	Viruses	Bamfordvirae	Nucleocytoviricota	Megaviricetes	Algavirales	Phycodnaviridae	Prasinovirus	Ostreococcus lucimarinus virus 1	0.9172	NODE_14801_length_326_cov_0.966790
0.4149	335	Viruses	Bamfordvirae	Nucleocytoviricota	Megaviricetes	Algavirales	Phycodnaviridae	Prasinovirus	Ostreococcus tauri virus OtV5	0.8896	NODE_14368_length_335_cov_0.882143
0.3929	168	Viruses	Bamfordvirae	Nucleocytoviricota	Megaviricetes	Algavirales	Phycodnaviridae	Prasinovirus	Bathycoccus sp. RCC1105 virus BpV	0.8571	NODE_26529_length_168_cov_1.884956
0.4534	161	Viruses	Bamfordvirae	Nucleocytoviricota	Megaviricetes	Algavirales	Phycodnaviridae	Prasinovirus	Bathycoccus sp. RCC1105 virus BpV	0	NODE_26642_length_161_cov_2.122642
0.4434	4082	Viruses	Sangervirae	Phixviricota	Malgrandaviricetes	Petitvirales	Microviridae	Microviridae-undef	Microviridae sp.	39.7751	NODE_1456_length_4082_cov_25.929973
0.3321	277	Viruses	Viruses-undef	undef	undef	undef	undef	undef	uncultured organism MedDCM-OCT-S08-C1350	1.8014	NODE_17633_length_277_cov_1.274775
0.3264	47714	Viruses	Viruses-undef	Uroviricota	Caudoviricetes	Caudovirales	Myoviridae	Myoviridae-undef	Flavobacterium phage vB_FspM_immuto_13-6C	185.487	NODE_70_length_47714_cov_118.722550
0.361	37509	Viruses	Viruses-undef	Uroviricota	Caudoviricetes	Caudovirales	Podoviridae	Podoviridae-undef	Methylophilales phage Venkman EXVC282S	119.46	NODE_133_length_37509_cov_76.698884
0.3087	15812	Viruses	Viruses-undef	Uroviricota	Caudoviricetes	Caudovirales	Myoviridae	Myoviridae-undef	Flavobacterium phage vB_FspM_immuto_13-6C	107.637	NODE_462_length_15812_cov_70.264327
0.3272	16503	Viruses	Viruses-undef	Uroviricota	Caudoviricetes	Caudovirales	Caudovirales-undef	Caudovirales-undef	uncultured Mediterranean phage uvDeep-CGR1-KM17-C101	81.2038	NODE_441_length_16503_cov_52.080679
0.3177	21707	Viruses	Viruses-undef	Uroviricota	Caudoviricetes	Caudovirales	Caudovirales-undef	Caudovirales-undef	uncultured Caudovirales phage	54.4691	NODE_321_length_21707_cov_34.839969
0.3869	18689	Viruses	Viruses-undef	Uroviricota	Caudoviricetes	Caudovirales	Myoviridae	Myoviridae-undef	Synechococcus phage S-H68	50.6183	NODE_388_length_18689_cov_32.267361
0.4005	849	Viruses	Viruses-undef	Uroviricota	Caudoviricetes	Caudovirales	Autographiviridae	Ashivirus	Ashivirus S45C4	48.3604	NODE_5546_length_849_cov_34.593199
0.3686	11570	Viruses	Viruses-undef	Uroviricota	Caudoviricetes	Caudovirales	Myoviridae	Llyrvirus	Synechococcus virus SSKS1	41.3139	NODE_638_length_11570_cov_26.483717
0.3213	14190	Viruses	Viruses-undef	Uroviricota	Caudoviricetes	Caudovirales	Myoviridae	Llyrvirus	Synechococcus virus SSKS1	37.6037	NODE_514_length_14190_cov_24.136045
0.3166	15286	Viruses	Viruses-undef	Uroviricota	Caudoviricetes	Caudovirales	Myoviridae	Myoviridae-undef	Flavobacterium phage vB_FspM_immuto_13-6C	37.3808	NODE_471_length_15286_cov_47.601733
0.3849	11026	Viruses	Viruses-undef	Uroviricota	Caudoviricetes	Caudovirales	Myoviridae	Nereusvirus	Synechococcus virus ACG2014bSyn7803C61	31.2443	NODE_669_length_11026_cov_20.242731
0.3706	13832	Viruses	Viruses-undef	Uroviricota	Caudoviricetes	Caudovirales	Podoviridae	Podoviridae-undef	Marine virus AFVG_25M271	24.8954	NODE_533_length_13832_cov_16.099151
0.3831	8112	Viruses	Viruses-undef	Uroviricota	Caudoviricetes	Caudovirales	Myoviridae	Llyrvirus	Synechococcus virus SSKS1	24.2737	NODE_887_length_8112_cov_15.604443
0.3391	1274	Viruses	Viruses-undef	Uroviricota	Caudoviricetes	Caudovirales	Caudovirales-undef	Caudovirales-undef	uncultured Caudovirales phage	21.1185	NODE_3753_length_1274_cov_15.694832
0.4415	11964	Viruses	Viruses-undef	Uroviricota	Caudoviricetes	Caudovirales	Siphoviridae	Siphoviridae-undef	uncultured Mediterranean phage uvMED	16.5593	NODE_620_length_11964_cov_10.536149
0.3335	8368	Viruses	Viruses-undef	Uroviricota	Caudoviricetes	Caudovirales	Siphoviridae	Siphoviridae-undef	uncultured Mediterranean phage uvMED	15.6266	NODE_865_length_8368_cov_9.895826
0.3383	6759	Viruses	Viruses-undef	Uroviricota	Caudoviricetes	Caudovirales	Siphoviridae	Siphoviridae-undef	uncultured Mediterranean phage uvMED	14.6508	NODE_1010_length_6759_cov_9.478222
0.434	14732	Viruses	Viruses-undef	Uroviricota	Caudoviricetes	Caudovirales	Podoviridae	Podoviridae-undef	Podovirus SOG	13.6256	NODE_490_length_14732_cov_8.742250
0.3375	3660	Viruses	Viruses-undef	Uroviricota	Caudoviricetes	Caudovirales	Podoviridae	Podoviridae-undef	Marine virus AFVG_250M474	13.0879	NODE_1586_length_3660_cov_8.359223
0.3355	1550	Viruses	Viruses-undef	Uroviricota	Caudoviricetes	Caudovirales	Myoviridae	Myoviridae-undef	Flavobacterium phage vB_FspM_immuto_13-6C	11.5671	NODE_3159_length_1550_cov_8.656856
0.3375	11471	Viruses	Viruses-undef	Uroviricota	Caudoviricetes	Caudovirales	Myoviridae	Llyrvirus	Synechococcus virus SSKS1	11.3361	NODE_647_length_11471_cov_7.335844
0.3727	3555	Viruses	Viruses-undef	Uroviricota	Caudoviricetes	Caudovirales	Myoviridae	Llyrvirus	Synechococcus virus SSKS1	10.5868	NODE_1614_length_3555_cov_6.676857
0.3682	7890	Viruses	Viruses-undef	Uroviricota	Caudoviricetes	Caudovirales	Siphoviridae	Incheonvrus	Polaribacter virus P12002S	9.809	NODE_911_length_7890_cov_6.324314
0.3215	1291	Viruses	Viruses-undef	Uroviricota	Caudoviricetes	Caudovirales	Podoviridae	Podoviridae-undef	Pelagibacter phage HTVC106P	9.0604	NODE_3716_length_1291_cov_6.149676
0.3474	9968	Viruses	Viruses-undef	Uroviricota	Caudoviricetes	Caudovirales	Myoviridae	Llyrvirus	Synechococcus virus SSKS1	8.8987	NODE_729_length_9968_cov_5.741451
0.4054	10406	Viruses	Viruses-undef	Uroviricota	Caudoviricetes	Caudovirales	Podoviridae	Podoviridae-undef	Marine virus AFVG_250M342	8.2897	NODE_702_length_10406_cov_5.281615
0.3767	807	Viruses	Viruses-undef	Uroviricota	Caudoviricetes	Caudovirales	Myoviridae	Acionnavirus	Synechococcus virus SSKS1	8.1797	NODE_5867_length_807_cov_4.022606
0.309	4268	Viruses	Viruses-undef	Uroviricota	Caudoviricetes	Caudovirales	Siphoviridae	Siphoviridae-undef	uncultured Mediterranean phage uvMED	6.1905	NODE_1404_length_4268_cov_3.985284
0.3679	5833	Viruses	Viruses-undef	Uroviricota	Caudoviricetes	Caudovirales	Myoviridae	Bellamyvirus	undef	6.0667	NODE_1130_length_5833_cov_3.833506
0.3446	502	Viruses	Viruses-undef	Uroviricota	Caudoviricetes	Caudovirales	Myoviridae	Llyrvirus	Synechococcus virus SSKS1	5.6614	NODE_9450_length_502_cov_4.008949
0.5503	1630	Viruses	Viruses-undef	Uroviricota	Caudoviricetes	Caudovirales	Siphoviridae	Siphoviridae-undef	Marinobacter phage PS3	5.5018	NODE_3017_length_1630_cov_3.641270
0.3565	749	Viruses	Viruses-undef	Uroviricota	Caudoviricetes	Caudovirales	Myoviridae	Llyrvirus	Synechococcus virus SSKS1	5.4005	NODE_6320_length_749_cov_3.636888
0.3353	519	Viruses	Viruses-undef	Uroviricota	Caudoviricetes	Caudovirales	Myoviridae	Llyrvirus	Synechococcus virus SSKS1	5.3584	NODE_9153_length_519_cov_4.633621
0.37	273	Viruses	Viruses-undef	Uroviricota	Caudoviricetes	Caudovirales	Siphoviridae	Siphoviridae-undef	uncultured Mediterranean phage uvMED	5.2527	NODE_17995_length_273_cov_4.311927
0.4627	2468	Viruses	Viruses-undef	Uroviricota	Caudoviricetes	Caudovirales	Podoviridae	Podoviridae-undef	Roseobacter phage CRP-7	4.9781	NODE_2135_length_2468_cov_3.202652
0.4508	5965	Viruses	Viruses-undef	Uroviricota	Caudoviricetes	Caudovirales	Siphoviridae	Siphoviridae-undef	Alteromonas phage XX1924	4.9623	NODE_1117_length_5965_cov_3.189509
0.3314	1186	Viruses	Viruses-undef	Uroviricota	Caudoviricetes	Caudovirales	Siphoviridae	Siphoviridae-undef	uncultured Mediterranean phage uvMED	4.8693	NODE_4021_length_1186_cov_3.392573
0.3863	4877	Viruses	Viruses-undef	Uroviricota	Caudoviricetes	Caudovirales	Myoviridae	Myoviridae-undef	Synechococcus phage S-B43	4.7591	NODE_1263_length_4877_cov_2.922231
0.2974	1846	Viruses	Viruses-undef	Uroviricota	Caudoviricetes	Caudovirales	Siphoviridae	Siphoviridae-undef	uncultured Mediterranean phage uvMED	4.5114	NODE_2688_length_1846_cov_2.941374
0.4025	1118	Viruses	Viruses-undef	Uroviricota	Caudoviricetes	Caudovirales	Podoviridae	Podoviridae-undef	Roseobacter phage CRP-7	4.3882	NODE_4268_length_1118_cov_2.835372
0.3904	3376	Viruses	Viruses-undef	Uroviricota	Caudoviricetes	Caudovirales	Podoviridae	Podoviridae-undef	Roseobacter phage CRP-7	4.3759	NODE_1685_length_3376_cov_2.887684
0.4547	1623	Viruses	Viruses-undef	Uroviricota	Caudoviricetes	Caudovirales	Podoviridae	Podoviridae-undef	Roseobacter phage CRP-7	4.1879	NODE_3029_length_1623_cov_2.499362
0.3556	1482	Viruses	Viruses-undef	Uroviricota	Caudoviricetes	Caudovirales	Myoviridae	Llyrvirus	Synechococcus virus SSKS1	4.0837	NODE_3282_length_1482_cov_2.767344
0.3096	2623	Viruses	Viruses-undef	Uroviricota	Caudoviricetes	Caudovirales	Siphoviridae	Siphoviridae-undef	uncultured Mediterranean phage uvMED	3.8178	NODE_2023_length_2623_cov_2.413162
0.3403	1002	Viruses	Viruses-undef	Uroviricota	Caudoviricetes	Caudovirales	Siphoviridae	Siphoviridae-undef	uncultured Mediterranean phage uvMED	3.7315	NODE_4759_length_1002_cov_2.496304
0.2901	886	Viruses	Viruses-undef	Uroviricota	Caudoviricetes	Caudovirales	Myoviridae	Llyrvirus	Synechococcus virus SSKS1	3.6332	NODE_5327_length_886_cov_2.519856
0.3686	1476	Viruses	Viruses-undef	Uroviricota	Caudoviricetes	Caudovirales	Myoviridae	Llyrvirus	Synechococcus virus SSKS1	3.5359	NODE_3298_length_1476_cov_2.415201
0.2704	1409	Viruses	Viruses-undef	Uroviricota	Caudoviricetes	Caudovirales	Podoviridae	Podoviridae-undef	Marine virus AFVG_25M314	3.4606	NODE_3430_length_1409_cov_2.358198
0.3084	1417	Viruses	Viruses-undef	Uroviricota	Caudoviricetes	Caudovirales	Siphoviridae	Siphoviridae-undef	uncultured Mediterranean phage uvMED	3.3585	NODE_3414_length_1417_cov_2.125551
0.3557	2026	Viruses	Viruses-undef	Uroviricota	Caudoviricetes	Caudovirales	Siphoviridae	Siphoviridae-undef	uncultured Mediterranean phage uvMED	3.3457	NODE_2483_length_2026_cov_2.126332
0.3877	227	Viruses	Viruses-undef	Uroviricota	Caudoviricetes	Caudovirales	Myoviridae	Llyrvirus	Synechococcus virus SSKS1	3.2863	NODE_23365_length_227_cov_2.651163
0.3741	409	Viruses	Viruses-undef	Uroviricota	Caudoviricetes	Caudovirales	Myoviridae	Llyrvirus	Synechococcus virus SSKS1	3.2836	NODE_11545_length_409_cov_2.632768
0.3311	731	Viruses	Viruses-undef	Uroviricota	Caudoviricetes	Caudovirales	Podoviridae	Podoviridae-undef	uncultured phage MedDCM-OCT-S08-C582	3.2709	NODE_6484_length_731_cov_2.257396
0.2658	1022	Viruses	Viruses-undef	Uroviricota	Caudoviricetes	Caudovirales	Podoviridae	Podoviridae-undef	Marine virus AFVG_25M314	3.253	NODE_4656_length_1022_cov_2.404343
0.4028	509	Viruses	Viruses-undef	Uroviricota	Caudoviricetes	Caudovirales	Podoviridae	Podoviridae-undef	Marine virus AFVG_25M271	3.2259	NODE_9327_length_509_cov_2.264317
0.2827	428	Viruses	Viruses-undef	Uroviricota	Caudoviricetes	Caudovirales	Siphoviridae	Siphoviridae-undef	uncultured Mediterranean phage uvMED	3.1589	NODE_11054_length_428_cov_2.297587
0.3642	324	Viruses	Viruses-undef	Uroviricota	Caudoviricetes	Caudovirales	Myoviridae	Llyrvirus	Synechococcus virus SSKS1	2.9938	NODE_14893_length_324_cov_1.342007
0.2496	673	Viruses	Viruses-undef	Uroviricota	Caudoviricetes	Caudovirales	Podoviridae	Podoviridae-undef	Marine virus AFVG_250M779	2.8722	NODE_7058_length_673_cov_2.014563
0.3234	368	Viruses	Viruses-undef	Uroviricota	Caudoviricetes	Caudovirales	Siphoviridae	Siphoviridae-undef	uncultured Mediterranean phage uvMED	2.8533	NODE_12882_length_368_cov_2.124601
0.2821	741	Viruses	Viruses-undef	Uroviricota	Caudoviricetes	Caudovirales	Podoviridae	Podoviridae-undef	Marine virus AFVG_25M382	2.8219	NODE_6394_length_741_cov_1.925656
0.359	1752	Viruses	Viruses-undef	Uroviricota	Caudoviricetes	Caudovirales	Siphoviridae	Siphoviridae-undef	uncultured Mediterranean phage uvMED	2.8151	NODE_2814_length_1752_cov_1.803182
0.4318	836	Viruses	Viruses-undef	Uroviricota	Caudoviricetes	Caudovirales	Myoviridae	Myoviridae-undef	Synechococcus phage S-B43	2.8098	NODE_5657_length_836_cov_1.943662
0.3307	384	Viruses	Viruses-undef	Uroviricota	Caudoviricetes	Caudovirales	Myoviridae	Llyrvirus	Synechococcus virus SSKS1	2.7839	NODE_12311_length_384_cov_2.686930
0.3658	924	Viruses	Viruses-undef	Uroviricota	Caudoviricetes	Caudovirales	Siphoviridae	Siphoviridae-undef	uncultured Mediterranean phage uvMED	2.7576	NODE_5143_length_924_cov_1.856157
0.3344	326	Viruses	Viruses-undef	Uroviricota	Caudoviricetes	Caudovirales	Siphoviridae	Siphoviridae-undef	uncultured Mediterranean phage uvMED	2.7546	NODE_14763_length_326_cov_2.095941
0.3923	311	Viruses	Viruses-undef	Uroviricota	Caudoviricetes	Caudovirales	Siphoviridae	Siphoviridae-undef	uncultured Mediterranean phage uvMED	2.7395	NODE_15539_length_311_cov_1.742188
0.3832	214	Viruses	Viruses-undef	Uroviricota	Caudoviricetes	Caudovirales	Siphoviridae	Siphoviridae-undef	uncultured Mediterranean phage uvMED	2.6963	NODE_25072_length_214_cov_2.245283
0.2923	1016	Viruses	Viruses-undef	Uroviricota	Caudoviricetes	Caudovirales	Podoviridae	Podoviridae-undef	Pelagibacter phage HTVC106P	2.686	NODE_4689_length_1016_cov_1.870968
0.3477	581	Viruses	Viruses-undef	Uroviricota	Caudoviricetes	Caudovirales	Siphoviridae	Siphoviridae-undef	uncultured Mediterranean phage uvMED	2.6713	NODE_8192_length_581_cov_1.752852
0.3236	1057	Viruses	Viruses-undef	Uroviricota	Caudoviricetes	Caudovirales	Myoviridae	Llyrvirus	Synechococcus virus SSKS1	2.6698	NODE_4517_length_1057_cov_1.819361
0.3483	402	Viruses	Viruses-undef	Uroviricota	Caudoviricetes	Caudovirales	Siphoviridae	Siphoviridae-undef	uncultured Mediterranean phage uvMED	2.5995	NODE_11745_length_402_cov_1.890490
0.3043	1058	Viruses	Viruses-undef	Uroviricota	Caudoviricetes	Caudovirales	Siphoviridae	Siphoviridae-undef	uncultured Mediterranean phage uvMED	2.5879	NODE_4512_length_1058_cov_1.719840
0.3326	872	Viruses	Viruses-undef	Uroviricota	Caudoviricetes	Caudovirales	Myoviridae	Llyrvirus	Synechococcus virus SSKS1	2.5722	NODE_5407_length_872_cov_1.719706
0.2935	1223	Viruses	Viruses-undef	Uroviricota	Caudoviricetes	Caudovirales	Siphoviridae	Siphoviridae-undef	uncultured Mediterranean phage uvMED	2.5462	NODE_3902_length_1223_cov_1.634418
0.3481	2976	Viruses	Viruses-undef	Uroviricota	Caudoviricetes	Caudovirales	Siphoviridae	Siphoviridae-undef	uncultured Mediterranean phage uvMED	2.4959	NODE_1850_length_2976_cov_2.787402
0.296	429	Viruses	Viruses-undef	Uroviricota	Caudoviricetes	Caudovirales	Siphoviridae	Siphoviridae-undef	uncultured Mediterranean phage uvMED	2.4429	NODE_11026_length_429_cov_1.772727
0.427	1754	Viruses	Viruses-undef	Uroviricota	Caudoviricetes	Caudovirales	Myoviridae	Myoviridae-undef	Synechococcus phage ACG-2014e	2.4361	NODE_2808_length_1754_cov_1.541495
0.3773	1139	Viruses	Viruses-undef	Uroviricota	Caudoviricetes	Caudovirales	Siphoviridae	Siphoviridae-undef	uncultured Mediterranean phage uvMED	2.4314	NODE_4184_length_1139_cov_1.528598
0.382	479	Viruses	Viruses-undef	Uroviricota	Caudoviricetes	Caudovirales	Myoviridae	Llyrvirus	Synechococcus virus SSKS1	2.4301	NODE_9912_length_479_cov_1.773585
0.4187	246	Viruses	Viruses-undef	Uroviricota	Caudoviricetes	Caudovirales	Myoviridae	Myoviridae-undef	Synechococcus phage S-B43	2.4187	NODE_21034_length_246_cov_1.963351
0.4502	251	Viruses	Viruses-undef	Uroviricota	Caudoviricetes	Caudovirales	Myoviridae	Vellamovirus	Synechococcus virus SRIM44	2.4064	NODE_20436_length_251_cov_1.959184
0.3327	493	Viruses	Viruses-undef	Uroviricota	Caudoviricetes	Caudovirales	Caudovirales-undef	Caudovirales-undef	uncultured Caudovirales phage	2.4057	NODE_9644_length_493_cov_1.762557
0.4129	373	Viruses	Viruses-undef	Uroviricota	Caudoviricetes	Caudovirales	Siphoviridae	Siphoviridae-undef	uncultured Mediterranean phage uvMED	2.4021	NODE_12691_length_373_cov_1.779874
0.4732	448	Viruses	Viruses-undef	Uroviricota	Caudoviricetes	Caudovirales	Myoviridae	Myoviridae-undef	Synechococcus phage ACG-2014d	2.3415	NODE_10588_length_448_cov_1.661578
0.3069	707	Viruses	Viruses-undef	Uroviricota	Caudoviricetes	Caudovirales	Siphoviridae	Siphoviridae-undef	uncultured Mediterranean phage uvMED	2.3211	NODE_6727_length_707_cov_1.556748
0.3797	582	Viruses	Viruses-undef	Uroviricota	Caudoviricetes	Caudovirales	Myoviridae	Myoviridae-undef	Synechococcus phage S-B68	2.3162	NODE_8161_length_582_cov_1.759013
0.347	389	Viruses	Viruses-undef	Uroviricota	Caudoviricetes	Caudovirales	Autographiviridae	Pelagivirus	Pelagibacter phage HTVC119P	2.3111	NODE_12156_length_389_cov_1.667665
0.3994	323	Viruses	Viruses-undef	Uroviricota	Caudoviricetes	Caudovirales	Podoviridae	Podoviridae-undef	Roseobacter phage CRP-7	2.3096	NODE_14928_length_323_cov_1.757463
0.352	250	Viruses	Viruses-undef	Uroviricota	Caudoviricetes	Caudovirales	Podoviridae	Podoviridae-undef	Roseobacter phage CRP-7	2.308	NODE_20578_length_250_cov_1.830769
0.3621	1425	Viruses	Viruses-undef	Uroviricota	Caudoviricetes	Caudovirales	Siphoviridae	Siphoviridae-undef	uncultured Mediterranean phage uvMED	2.3025	NODE_3396_length_1425_cov_1.510949
0.4341	311	Viruses	Viruses-undef	Uroviricota	Caudoviricetes	Caudovirales	Podoviridae	Podoviridae-undef	Puniceispirillum phage HMO-2011	2.3023	NODE_15543_length_311_cov_1.535156
0.3868	318	Viruses	Viruses-undef	Uroviricota	Caudoviricetes	Caudovirales	Myoviridae	Llyrvirus	Synechococcus virus SSKS1	2.3019	NODE_15171_length_318_cov_1.904943
0.3269	260	Viruses	Viruses-undef	Uroviricota	Caudoviricetes	Caudovirales	Siphoviridae	Siphoviridae-undef	uncultured Mediterranean phage uvMED	2.2962	NODE_19427_length_260_cov_1.839024
0.4557	406	Viruses	Viruses-undef	Uroviricota	Caudoviricetes	Caudovirales	Myoviridae	Vellamovirus	Synechococcus virus SRIM44	2.2857	NODE_11631_length_406_cov_2.427350
0.41	261	Viruses	Viruses-undef	Uroviricota	Caudoviricetes	Caudovirales	Podoviridae	Podoviridae-undef	Roseobacter phage CRP-7	2.2835	NODE_19314_length_261_cov_1.825243
0.3564	738	Viruses	Viruses-undef	Uroviricota	Caudoviricetes	Caudovirales	Siphoviridae	Siphoviridae-undef	uncultured Mediterranean phage uvMED	2.2127	NODE_6428_length_738_cov_1.335286
0.3393	333	Viruses	Viruses-undef	Uroviricota	Caudoviricetes	Caudovirales	Siphoviridae	Siphoviridae-undef	uncultured Mediterranean phage uvMED	2.2102	NODE_14437_length_333_cov_1.467626
0.2721	555	Viruses	Viruses-undef	Uroviricota	Caudoviricetes	Caudovirales	Podoviridae	Podoviridae-undef	uncultured Mediterranean phage uvMED	2.1514	NODE_8594_length_555_cov_1.554000
0.3496	718	Viruses	Viruses-undef	Uroviricota	Caudoviricetes	Caudovirales	Podoviridae	Podoviridae-undef	Roseobacter phage CRP-7	2.1365	NODE_6620_length_718_cov_1.558069
0.382	377	Viruses	Viruses-undef	Uroviricota	Caudoviricetes	Caudovirales	Myoviridae	Llyrvirus	Synechococcus virus SSKS1	2.1088	NODE_12555_length_377_cov_1.198758
0.3901	564	Viruses	Viruses-undef	Uroviricota	Caudoviricetes	Caudovirales	Myoviridae	Llyrvirus	Synechococcus virus SSKS1	2.0798	NODE_8452_length_564_cov_1.432220
0.3002	433	Viruses	Viruses-undef	Uroviricota	Caudoviricetes	Caudovirales	Podoviridae	Podoviridae-undef	Marine virus AFVG_25M314	2.0739	NODE_10942_length_433_cov_1.338624
0.242	219	Viruses	Viruses-undef	Uroviricota	Caudoviricetes	Caudovirales	Siphoviridae	Siphoviridae-undef	uncultured Mediterranean phage uvMED	2.0594	NODE_24427_length_219_cov_2.140244
0.3425	219	Viruses	Viruses-undef	Uroviricota	Caudoviricetes	Caudovirales	Siphoviridae	Siphoviridae-undef	uncultured Mediterranean phage uvMED	2.0502	NODE_24438_length_219_cov_1.731707
0.4097	288	Viruses	Viruses-undef	Uroviricota	Caudoviricetes	Caudovirales	Myoviridae	Llyrvirus	Synechococcus virus SSKS1	2.0417	NODE_16880_length_288_cov_1.716738
0.2613	222	Viruses	Viruses-undef	Uroviricota	Caudoviricetes	Caudovirales	Autographiviridae	Fussvirus	Pelagibacter phage Gjalp EXVC020P	2.018	NODE_24090_length_222_cov_1.616766
0.3333	216	Viruses	Viruses-undef	Uroviricota	Caudoviricetes	Caudovirales	Siphoviridae	Siphoviridae-undef	uncultured Mediterranean phage uvMED	2	NODE_24860_length_216_cov_1.527950
0.4238	607	Viruses	Viruses-undef	Uroviricota	Caudoviricetes	Caudovirales	Podoviridae	Podoviridae-undef	Roseobacter phage CRP-7	1.9983	NODE_7812_length_607_cov_1.346014
0.3289	821	Viruses	Viruses-undef	Uroviricota	Caudoviricetes	Caudovirales	Siphoviridae	Siphoviridae-undef	uncultured Mediterranean phage uvMED	1.9903	NODE_5762_length_821_cov_1.446475
0.3671	346	Viruses	Viruses-undef	Uroviricota	Caudoviricetes	Caudovirales	Myoviridae	Llyrvirus	Synechococcus virus SSKS1	1.9884	NODE_13842_length_346_cov_1.419244
0.2961	466	Viruses	Viruses-undef	Uroviricota	Caudoviricetes	Caudovirales	Siphoviridae	Siphoviridae-undef	uncultured Mediterranean phage uvMED	1.9292	NODE_10169_length_466_cov_1.384428
0.379	314	Viruses	Viruses-undef	Uroviricota	Caudoviricetes	Caudovirales	Podoviridae	Podoviridae-undef	Roseobacter phage CRP-7	1.9045	NODE_15400_length_314_cov_1.146718
0.3101	316	Viruses	Viruses-undef	Uroviricota	Caudoviricetes	Caudovirales	Podoviridae	Podoviridae-undef	Marine virus AFVG_250M779	1.8829	NODE_15286_length_316_cov_1.436782
0.3957	326	Viruses	Viruses-undef	Uroviricota	Caudoviricetes	Caudovirales	Myoviridae	Myoviridae-undef	Synechococcus phage S-CAM4	1.8374	NODE_14777_length_326_cov_1.398524
0.3451	284	Viruses	Viruses-undef	Uroviricota	Caudoviricetes	Caudovirales	Myoviridae	Llyrvirus	Synechococcus virus SSKS1	1.8028	NODE_17158_length_284_cov_1.231441
0.3702	416	Viruses	Viruses-undef	Uroviricota	Caudoviricetes	Caudovirales	Myoviridae	Llyrvirus	Synechococcus virus SSKS1	1.7957	NODE_11366_length_416_cov_1.307479
0.3186	430	Viruses	Viruses-undef	Uroviricota	Caudoviricetes	Caudovirales	Siphoviridae	Siphoviridae-undef	uncultured Mediterranean phage uvMED	1.7651	NODE_11015_length_430_cov_1.136000
0.3676	506	Viruses	Viruses-undef	Uroviricota	Caudoviricetes	Caudovirales	Myoviridae	Myoviridae-undef	Synechococcus phage ACG-2014j	1.7609	NODE_9383_length_506_cov_1.223947
0.2946	258	Viruses	Viruses-undef	Uroviricota	Caudoviricetes	Caudovirales	Myoviridae	Llyrvirus	Synechococcus virus SSKS1	1.7403	NODE_19712_length_258_cov_0.960591
0.3315	899	Viruses	Viruses-undef	Uroviricota	Caudoviricetes	Caudovirales	Myoviridae	Charybdisvirus	Synechococcus virus SCAM3	1.7297	NODE_5260_length_899_cov_1.159953
0.2852	263	Viruses	Viruses-undef	Uroviricota	Caudoviricetes	Caudovirales	Myoviridae	Myoviridae-undef	Pelagibacter phage Mosig EXVC030M	1.7072	NODE_19103_length_263_cov_1.365385
0.3184	267	Viruses	Viruses-undef	Uroviricota	Caudoviricetes	Caudovirales	Myoviridae	Llyrvirus	Synechococcus virus SSKS1	1.6854	NODE_18681_length_267_cov_1.344340
0.3389	357	Viruses	Viruses-undef	Uroviricota	Caudoviricetes	Caudovirales	Siphoviridae	Siphoviridae-undef	uncultured Mediterranean phage uvMED	1.6751	NODE_13355_length_357_cov_1.251656
0.3134	268	Viruses	Viruses-undef	Uroviricota	Caudoviricetes	Caudovirales	Autographiviridae	Autographiviridae-undef	uncultured phage MedDCM-OCT-S08-C233	1.6642	NODE_18597_length_268_cov_1.281690
0.2959	338	Viruses	Viruses-undef	Uroviricota	Caudoviricetes	Caudovirales	Podoviridae	Podoviridae-undef	Marine virus AFVG_250M355	1.6538	NODE_14204_length_338_cov_1.197880
0.4322	273	Viruses	Viruses-undef	Uroviricota	Caudoviricetes	Caudovirales	Myoviridae	Llyrvirus	Synechococcus virus SSKS1	1.641	NODE_18035_length_273_cov_1.298165
0.3462	364	Viruses	Viruses-undef	Uroviricota	Caudoviricetes	Caudovirales	Podoviridae	Podoviridae-undef	Pelagibacter phage HTVC111P	1.6401	NODE_13053_length_364_cov_1.930788
0.2979	376	Viruses	Viruses-undef	Uroviricota	Caudoviricetes	Caudovirales	Siphoviridae	Siphoviridae-undef	uncultured Mediterranean phage uvMED	1.5931	NODE_12594_length_376_cov_1.158879
0.4312	218	Viruses	Viruses-undef	Uroviricota	Caudoviricetes	Caudovirales	Podoviridae	Podoviridae-undef	Roseobacter phage CRP-7	1.5917	NODE_24631_length_218_cov_1.153374
0.3115	382	Viruses	Viruses-undef	Uroviricota	Caudoviricetes	Caudovirales	Siphoviridae	Siphoviridae-undef	uncultured Mediterranean phage uvMED	1.5681	NODE_12403_length_382_cov_1.159021
0.4521	303	Viruses	Viruses-undef	Uroviricota	Caudoviricetes	Caudovirales	Myoviridae	Myoviridae-undef	Synechococcus phage ACG-2014e	1.4884	NODE_16035_length_303_cov_0.943548
0.4536	302	Viruses	Viruses-undef	Uroviricota	Caudoviricetes	Caudovirales	Myoviridae	Bellamyvirus	Synechococcus phage SynMITS9220M01	1.4768	NODE_16085_length_302_cov_1.137652
0.3684	209	Viruses	Viruses-undef	Uroviricota	Caudoviricetes	Caudovirales	Myoviridae	Llyrvirus	Synechococcus virus SSKS1	1.4306	NODE_25787_length_209_cov_1.227273
0.3722	317	Viruses	Viruses-undef	Uroviricota	Caudoviricetes	Caudovirales	Siphoviridae	Siphoviridae-undef	uncultured Mediterranean phage uvMED	1.4227	NODE_15259_length_317_cov_0.977099
0.3989	366	Viruses	Viruses-undef	Uroviricota	Caudoviricetes	Caudovirales	Myoviridae	Bellamyvirus	Synechococcus virus SSKS1	1.418	NODE_12995_length_366_cov_1.067524
0.2658	316	Viruses	Viruses-undef	Uroviricota	Caudoviricetes	Caudovirales	Myoviridae	Llyrvirus	Synechococcus virus SSKS1	1.4177	NODE_15303_length_316_cov_1.084291
0.3318	211	Viruses	Viruses-undef	Uroviricota	Caudoviricetes	Caudovirales	Siphoviridae	Siphoviridae-undef	uncultured Mediterranean phage uvMED	1.4123	NODE_25528_length_211_cov_1.205128
0.4245	212	Viruses	Viruses-undef	Uroviricota	Caudoviricetes	Caudovirales	Podoviridae	Podoviridae-undef	Marine virus AFVG_25M230	1.4009	NODE_25410_length_212_cov_1.191083
0.4062	325	Viruses	Viruses-undef	Uroviricota	Caudoviricetes	Caudovirales	Siphoviridae	Siphoviridae-undef	uncultured Mediterranean phage uvMED	1.3877	NODE_14848_length_325_cov_1.059259
0.3134	217	Viruses	Viruses-undef	Uroviricota	Caudoviricetes	Caudovirales	Siphoviridae	Siphoviridae-undef	uncultured Mediterranean phage uvMED	1.3825	NODE_24741_length_217_cov_1.172840
0.4264	326	Viruses	Viruses-undef	Uroviricota	Caudoviricetes	Caudovirales	Myoviridae	Myoviridae-undef	Myoviridae sp.	1.3681	NODE_14797_length_326_cov_1.036900
0.3233	331	Viruses	Viruses-undef	Uroviricota	Caudoviricetes	Caudovirales	Podoviridae	Podoviridae-undef	uncultured Mediterranean phage uvMED	1.3625	NODE_14562_length_331_cov_0.898551
0.2793	222	Viruses	Viruses-undef	Uroviricota	Caudoviricetes	Caudovirales	Myoviridae	Llyrvirus	Synechococcus virus SSKS1	1.3514	NODE_24113_length_222_cov_1.137725
0.3415	325	Viruses	Viruses-undef	Uroviricota	Caudoviricetes	Caudovirales	Myoviridae	Llyrvirus	Synechococcus virus SSKS1	1.3446	NODE_14854_length_325_cov_1.007407
0.44	225	Viruses	Viruses-undef	Uroviricota	Caudoviricetes	Caudovirales	Viruses-undef	Viruses-undef	uncultured marine virus	1.3244	NODE_23735_length_225_cov_1.105882
0.4006	337	Viruses	Viruses-undef	Uroviricota	Caudoviricetes	Caudovirales	Myoviridae	Kanaloavirus	Synechococcus virus SCAM9	1.3175	NODE_14255_length_337_cov_1.046099
0.3376	234	Viruses	Viruses-undef	Uroviricota	Caudoviricetes	Caudovirales	Siphoviridae	Siphoviridae-undef	uncultured Mediterranean phage uvMED	1.2821	NODE_22505_length_234_cov_1.184358
0.3879	232	Viruses	Viruses-undef	Uroviricota	Caudoviricetes	Caudovirales	Myoviridae	Myoviridae-undef	Synechococcus phage ACG-2014e	1.2802	NODE_22799_length_232_cov_1.056497
0.3404	235	Viruses	Viruses-undef	Uroviricota	Caudoviricetes	Caudovirales	Podoviridae	Podoviridae-undef	Marine virus AFVG_250M277	1.2681	NODE_22316_length_235_cov_2.516667
0.3808	239	Viruses	Viruses-undef	Uroviricota	Caudoviricetes	Caudovirales	Myoviridae	Llyrvirus	Synechococcus virus SSKS1	1.2594	NODE_21884_length_239_cov_1.038043
0.3613	238	Viruses	Viruses-undef	Uroviricota	Caudoviricetes	Caudovirales	Myoviridae	Caudovirales-undef	Caudovirales sp.	1.2521	NODE_22029_length_238_cov_1.027322
0.3653	219	Viruses	Viruses-undef	Uroviricota	Caudoviricetes	Caudovirales	Myoviridae	Myoviridae-undef	Synechococcus phage ACG-2014d	1.2329	NODE_24468_length_219_cov_1.304878
0.3684	247	Viruses	Viruses-undef	Uroviricota	Caudoviricetes	Caudovirales	Podoviridae	Podoviridae-undef	Pelagibacter phage HTVC203P	1.2186	NODE_20971_length_247_cov_0.994792
0.384	250	Viruses	Viruses-undef	Uroviricota	Caudoviricetes	Caudovirales	Myoviridae	Myoviridae-undef	Synechococcus phage ACG-2014e	1.2	NODE_20621_length_250_cov_1.005128
0.3785	251	Viruses	Viruses-undef	Uroviricota	Caudoviricetes	Caudovirales	Myoviridae	Llyrvirus	Synechococcus virus SSKS1	1.1833	NODE_20536_length_251_cov_0.954082
0.345	258	Viruses	Viruses-undef	Uroviricota	Caudoviricetes	Caudovirales	Myoviridae	Llyrvirus	Synechococcus virus SSKS1	1.155	NODE_19733_length_258_cov_0.926108
0.2912	261	Viruses	Viruses-undef	Uroviricota	Caudoviricetes	Caudovirales	Siphoviridae	Siphoviridae-undef	uncultured Mediterranean phage uvMED	1.1456	NODE_19363_length_261_cov_1.024272
0.2861	395	Viruses	Viruses-undef	Uroviricota	Caudoviricetes	Caudovirales	Podoviridae	Podoviridae-undef	Marine virus AFVG_25M382	1.1367	NODE_11984_length_395_cov_1.208824
0.3383	266	Viruses	Viruses-undef	Uroviricota	Caudoviricetes	Caudovirales	Autographiviridae	Stopavirus	Pelagibacter virus HTVC011P	1.1203	NODE_18826_length_266_cov_0.890995
0.3506	271	Viruses	Viruses-undef	Uroviricota	Caudoviricetes	Caudovirales	Podoviridae	Podoviridae-undef	Roseobacter phage CRP-7	1.1144	NODE_18297_length_271_cov_0.888889
0.4	150	Viruses	Viruses-undef	Uroviricota	Caudoviricetes	Caudovirales	Myoviridae	Llyrvirus	Synechococcus virus SSKS1	0.9933	NODE_27114_length_150_cov_1.852632
0.2968	155	Viruses	Viruses-undef	Uroviricota	Caudoviricetes	Caudovirales	Caudovirales-undef	Caudovirales-undef	uncultured Caudovirales phage	0.8516	NODE_26855_length_155_cov_0.928571
0.3827	196	Viruses	Viruses-undef	Uroviricota	Caudoviricetes	Caudovirales	Myoviridae	Llyrvirus	Synechococcus virus SSKS1	0.7653	NODE_26206_length_196_cov_0.680851
0.3821	212	Viruses	Viruses-undef	Uroviricota	Caudoviricetes	Caudovirales	Myoviridae	Llyrvirus	Synechococcus virus SSKS1	0.6981	NODE_25428_length_212_cov_1.114650
0.4451	173	Viruses	Viruses-undef	Uroviricota	Caudoviricetes	Caudovirales	Myoviridae	Llyrvirus	Synechococcus virus SSKS1	0	NODE_26459_length_173_cov_3.364407
0.4572	584	Viruses	Viruses-undef	Viruses-undef	Viruses-undef	Viruses-undef	Viruses-undef	Viruses-undef	Circular genetic element sp.	1170.98	NODE_8119_length_584_cov_933.589792
0.4169	1931	Viruses	Viruses-undef	Viruses-undef	Viruses-undef	Viruses-undef	Viruses-undef	Viruses-undef	Circular genetic element sp.	847.953	NODE_2586_length_1931_cov_522.672175
0.3745	3850	Viruses	Viruses-undef	Viruses-undef	Viruses-undef	Viruses-undef	Viruses-undef	Viruses-undef	Circular genetic element sp.	775.103	NODE_1520_length_3850_cov_507.342819
0.3952	544	Viruses	Viruses-undef	Viruses-undef	Viruses-undef	Viruses-undef	Viruses-undef	Viruses-undef	Circular genetic element sp.	641.52	NODE_8752_length_544_cov_503.967280
0.3936	498	Viruses	Viruses-undef	Viruses-undef	Viruses-undef	Viruses-undef	Viruses-undef	Viruses-undef	Circular genetic element sp.	447.04	NODE_9531_length_498_cov_367.465011
0.4169	343	Viruses	Viruses-undef	Viruses-undef	Viruses-undef	Viruses-undef	Viruses-undef	Viruses-undef	Circular genetic element sp.	404.985	NODE_13961_length_343_cov_375.232639
0.4752	2443	Viruses	Viruses-undef	Viruses-undef	Viruses-undef	Viruses-undef	Viruses-undef	Viruses-undef	Circular genetic element sp.	368.496	NODE_2156_length_2443_cov_242.329983
0.3378	26031	Viruses	Viruses-undef	Viruses-undef	Viruses-undef	Viruses-undef	Viruses-undef	Viruses-undef	Marine virus AFVG_25M185	243.136	NODE_251_length_26031_cov_170.349630
0.3755	237	Viruses	Viruses-undef	Viruses-undef	Viruses-undef	Viruses-undef	Viruses-undef	Viruses-undef	Circular genetic element sp.	243.059	NODE_22072_length_237_cov_448.686813
0.4189	2731	Viruses	Viruses-undef	Viruses-undef	Viruses-undef	Viruses-undef	Viruses-undef	Viruses-undef	Circular genetic element sp.	219.644	NODE_1962_length_2731_cov_142.133034
0.2807	2038	Viruses	Viruses-undef	Viruses-undef	Viruses-undef	Viruses-undef	Viruses-undef	Viruses-undef	uncultured marine virus	173.356	NODE_2470_length_2038_cov_21061.872416
0.4624	2370	Viruses	Viruses-undef	Viruses-undef	Viruses-undef	Viruses-undef	Viruses-undef	Viruses-undef	uncultured marine virus	107.513	NODE_2196_length_2370_cov_71.160259
0.4169	2454	Viruses	Viruses-undef	Viruses-undef	Viruses-undef	Viruses-undef	Viruses-undef	Viruses-undef	Circular genetic element sp.	98.8394	NODE_2144_length_2454_cov_53.924969
0.4119	318	Viruses	Viruses-undef	Viruses-undef	Viruses-undef	Viruses-undef	Viruses-undef	Viruses-undef	Circular genetic element sp.	82.8522	NODE_15159_length_318_cov_84.429658
0.3144	27286	Viruses	Viruses-undef	Viruses-undef	Viruses-undef	Viruses-undef	Viruses-undef	Viruses-undef	Prokaryotic dsDNA virus sp.	51.174	NODE_234_length_27286_cov_32.825199
0.3412	17989	Viruses	Viruses-undef	Viruses-undef	Viruses-undef	Viruses-undef	Viruses-undef	Viruses-undef	uncultured virus	37.7992	NODE_402_length_17989_cov_24.240493
0.3075	9623	Viruses	Viruses-undef	Viruses-undef	Viruses-undef	Viruses-undef	Viruses-undef	Viruses-undef	uncultured virus	19.8051	NODE_752_length_9623_cov_12.684365
0.4182	21463	Viruses	Viruses-undef	Viruses-undef	Viruses-undef	Viruses-undef	Viruses-undef	Viruses-undef	Prokaryotic dsDNA virus sp.	16.7852	NODE_328_length_21463_cov_10.740097
0.3147	9670	Viruses	Viruses-undef	Viruses-undef	Viruses-undef	Viruses-undef	Viruses-undef	Viruses-undef	Marine virus AFVG_117M41	13.2177	NODE_749_length_9670_cov_8.460738
0.3336	6837	Viruses	Viruses-undef	Viruses-undef	Viruses-undef	Viruses-undef	Viruses-undef	Viruses-undef	uncultured virus	11.7262	NODE_1006_length_6837_cov_7.639045
0.2976	4331	Viruses	Viruses-undef	Viruses-undef	Viruses-undef	Viruses-undef	Viruses-undef	Viruses-undef	uncultured virus	10.4196	NODE_1388_length_4331_cov_6.776427
0.3501	14622	Viruses	Viruses-undef	Viruses-undef	Viruses-undef	Viruses-undef	Viruses-undef	Viruses-undef	uncultured marine virus	10.2644	NODE_495_length_14622_cov_12.841491
0.3375	7127	Viruses	Viruses-undef	Viruses-undef	Viruses-undef	Viruses-undef	Viruses-undef	Viruses-undef	Marine virus AFVG_25M81	9.6281	NODE_983_length_7127_cov_5.996606
0.301	3163	Viruses	Viruses-undef	Viruses-undef	Viruses-undef	Viruses-undef	Viruses-undef	Viruses-undef	Prokaryotic dsDNA virus sp.	9.6219	NODE_1773_length_3163_cov_6.132239
0.3296	9453	Viruses	Viruses-undef	Viruses-undef	Viruses-undef	Viruses-undef	Viruses-undef	Viruses-undef	uncultured virus	9.4401	NODE_770_length_9453_cov_6.132369
0.3518	9337	Viruses	Viruses-undef	Viruses-undef	Viruses-undef	Viruses-undef	Viruses-undef	Viruses-undef	Marine virus AFVG_250M30	9.0978	NODE_778_length_9337_cov_5.834087
0.3559	4895	Viruses	Viruses-undef	Viruses-undef	Viruses-undef	Viruses-undef	Viruses-undef	Viruses-undef	uncultured marine virus	8.5181	NODE_1261_length_4895_cov_5.492769
0.3082	4991	Viruses	Viruses-undef	Viruses-undef	Viruses-undef	Viruses-undef	Viruses-undef	Viruses-undef	Marine virus AFVG_25M81	8.4706	NODE_1252_length_4991_cov_5.530794
0.3583	600	Viruses	Viruses-undef	Viruses-undef	Viruses-undef	Viruses-undef	Viruses-undef	Viruses-undef	uncultured marine virus	7.935	NODE_7898_length_600_cov_6.223853
0.3296	267	Viruses	Viruses-undef	Viruses-undef	Viruses-undef	Viruses-undef	Viruses-undef	Viruses-undef	uncultured marine virus	7.3521	NODE_18643_length_267_cov_6.584906
0.3173	3016	Viruses	Viruses-undef	Viruses-undef	Viruses-undef	Viruses-undef	Viruses-undef	Viruses-undef	uncultured Mediterranean phage	7.1101	NODE_1824_length_3016_cov_3.093887
0.3212	3717	Viruses	Viruses-undef	Viruses-undef	Viruses-undef	Viruses-undef	Viruses-undef	Viruses-undef	Prokaryotic dsDNA virus sp.	6.699	NODE_1567_length_3717_cov_4.453304
0.3232	3413	Viruses	Viruses-undef	Viruses-undef	Viruses-undef	Viruses-undef	Viruses-undef	Viruses-undef	Marine virus AFVG_117M61	6.5939	NODE_1673_length_3413_cov_4.320131
0.3447	2167	Viruses	Viruses-undef	Viruses-undef	Viruses-undef	Viruses-undef	Viruses-undef	Viruses-undef	Marine virus AFVG_117M61	6.3604	NODE_2349_length_2167_cov_4.267992
0.3045	1547	Viruses	Viruses-undef	Viruses-undef	Viruses-undef	Viruses-undef	Viruses-undef	Viruses-undef	Pelagibacter phage HTVC111P	6.1952	NODE_3167_length_1547_cov_3.974531
0.3911	1409	Viruses	Viruses-undef	Viruses-undef	Viruses-undef	Viruses-undef	Viruses-undef	Viruses-undef	Marine virus AFVG_25M86	5.7374	NODE_3428_length_1409_cov_4.367799
0.3463	1005	Viruses	Viruses-undef	Viruses-undef	Viruses-undef	Viruses-undef	Viruses-undef	Viruses-undef	Marine virus AFVG_117M41	5.7124	NODE_4736_length_1005_cov_4.033684
0.3402	4702	Viruses	Viruses-undef	Viruses-undef	Viruses-undef	Viruses-undef	Viruses-undef	Viruses-undef	uncultured virus	5.7123	NODE_1312_length_4702_cov_3.624489
0.3219	3482	Viruses	Viruses-undef	Viruses-undef	Viruses-undef	Viruses-undef	Viruses-undef	Viruses-undef	Virus NIOZ-UU157	5.6456	NODE_1643_length_3482_cov_3.658594
0.3748	1350	Viruses	Viruses-undef	Viruses-undef	Viruses-undef	Viruses-undef	Viruses-undef	Viruses-undef	Marine virus AFVG_117M61	5.1452	NODE_3565_length_1350_cov_3.765251
0.3253	747	Viruses	Viruses-undef	Viruses-undef	Viruses-undef	Viruses-undef	Viruses-undef	Viruses-undef	uncultured marine virus	5.1098	NODE_6335_length_747_cov_4.184971
0.2621	992	Viruses	Viruses-undef	Viruses-undef	Viruses-undef	Viruses-undef	Viruses-undef	Viruses-undef	uncultured Mediterranean phage	5.0302	NODE_4801_length_992_cov_3.237994
0.4521	6931	Viruses	Viruses-undef	Viruses-undef	Viruses-undef	Viruses-undef	Viruses-undef	Viruses-undef	uncultured virus	4.75	NODE_998_length_6931_cov_3.027196
0.3314	510	Viruses	Viruses-undef	Viruses-undef	Viruses-undef	Viruses-undef	Viruses-undef	Viruses-undef	Marine virus AFVG_250M256	4.7	NODE_9301_length_510_cov_3.674725
0.3597	1265	Viruses	Viruses-undef	Viruses-undef	Viruses-undef	Viruses-undef	Viruses-undef	Viruses-undef	uncultured marine virus	4.483	NODE_3783_length_1265_cov_3.019835
0.3562	2636	Viruses	Viruses-undef	Viruses-undef	Viruses-undef	Viruses-undef	Viruses-undef	Viruses-undef	uncultured virus	4.4556	NODE_2016_length_2636_cov_2.941108
0.3412	2811	Viruses	Viruses-undef	Viruses-undef	Viruses-undef	Viruses-undef	Viruses-undef	Viruses-undef	uncultured virus	4.3654	NODE_1922_length_2811_cov_2.865747
0.3212	1289	Viruses	Viruses-undef	Viruses-undef	Viruses-undef	Viruses-undef	Viruses-undef	Viruses-undef	Virus NIOZ-UU157	4.2808	NODE_3723_length_1289_cov_2.715559
0.4715	1790	Viruses	Viruses-undef	Viruses-undef	Viruses-undef	Viruses-undef	Viruses-undef	Viruses-undef	uncultured marine virus	4.0385	NODE_2760_length_1790_cov_2.574640
0.3618	351	Viruses	Viruses-undef	Viruses-undef	Viruses-undef	Viruses-undef	Viruses-undef	Viruses-undef	uncultured virus	3.9288	NODE_13617_length_351_cov_3.405405
0.3045	1297	Viruses	Viruses-undef	Viruses-undef	Viruses-undef	Viruses-undef	Viruses-undef	Viruses-undef	Prokaryotic dsDNA virus sp.	3.7618	NODE_3702_length_1297_cov_2.384863
0.3437	643	Viruses	Viruses-undef	Viruses-undef	Viruses-undef	Viruses-undef	Viruses-undef	Viruses-undef	Virus NIOZ-UU157	3.717	NODE_7370_length_643_cov_2.523810
0.3596	811	Viruses	Viruses-undef	Viruses-undef	Viruses-undef	Viruses-undef	Viruses-undef	Viruses-undef	Marine virus AFVG_117M42	3.6717	NODE_5836_length_811_cov_2.324074
0.3556	956	Viruses	Viruses-undef	Viruses-undef	Viruses-undef	Viruses-undef	Viruses-undef	Viruses-undef	Marine virus AFVG_117M32	3.6517	NODE_4967_length_956_cov_2.437292
0.4495	852	Viruses	Viruses-undef	Viruses-undef	Viruses-undef	Viruses-undef	Viruses-undef	Viruses-undef	uncultured marine virus	3.6491	NODE_5531_length_852_cov_2.455458
0.2983	808	Viruses	Viruses-undef	Viruses-undef	Viruses-undef	Viruses-undef	Viruses-undef	Viruses-undef	Marine virus AFVG_117M42	3.5842	NODE_5859_length_808_cov_2.342629
0.3168	827	Viruses	Viruses-undef	Viruses-undef	Viruses-undef	Viruses-undef	Viruses-undef	Viruses-undef	Prokaryotic dsDNA virus sp.	3.4148	NODE_5713_length_827_cov_2.183938
0.3662	568	Viruses	Viruses-undef	Viruses-undef	Viruses-undef	Viruses-undef	Viruses-undef	Viruses-undef	Marine virus AFVG_25M90	3.3979	NODE_8383_length_568_cov_2.612086
0.3391	976	Viruses	Viruses-undef	Viruses-undef	Viruses-undef	Viruses-undef	Viruses-undef	Viruses-undef	uncultured virus	3.332	NODE_4878_length_976_cov_2.129207
0.3539	1673	Viruses	Viruses-undef	Viruses-undef	Viruses-undef	Viruses-undef	Viruses-undef	Viruses-undef	Marine virus AFVG_25M98	3.2606	NODE_2948_length_1673_cov_2.245365
0.296	321	Viruses	Viruses-undef	Viruses-undef	Viruses-undef	Viruses-undef	Viruses-undef	Viruses-undef	uncultured marine virus	3.2025	NODE_15005_length_321_cov_2.304511
0.3558	2212	Viruses	Viruses-undef	Viruses-undef	Viruses-undef	Viruses-undef	Viruses-undef	Viruses-undef	Marine virus AFVG_117M61	3.1867	NODE_2312_length_2212_cov_2.143255
0.3932	557	Viruses	Viruses-undef	Viruses-undef	Viruses-undef	Viruses-undef	Viruses-undef	Viruses-undef	uncultured Mediterranean phage	3.1526	NODE_8548_length_557_cov_2.040850
0.3038	339	Viruses	Viruses-undef	Viruses-undef	Viruses-undef	Viruses-undef	Viruses-undef	Viruses-undef	Marine virus AFVG_25M85	3.0324	NODE_14134_length_339_cov_2.489437
0.3386	505	Viruses	Viruses-undef	Viruses-undef	Viruses-undef	Viruses-undef	Viruses-undef	Viruses-undef	Marine virus AFVG_117M64	3.0297	NODE_9391_length_505_cov_1.891111
0.4511	675	Viruses	Viruses-undef	Viruses-undef	Viruses-undef	Viruses-undef	Viruses-undef	Viruses-undef	Prokaryotic dsDNA virus sp.	2.9188	NODE_7036_length_675_cov_1.998387
0.4954	862	Viruses	Viruses-undef	Viruses-undef	Viruses-undef	Viruses-undef	Viruses-undef	Viruses-undef	Prokaryotic dsDNA virus sp.	2.8991	NODE_5467_length_862_cov_1.976456
0.3201	884	Viruses	Viruses-undef	Viruses-undef	Viruses-undef	Viruses-undef	Viruses-undef	Viruses-undef	Marine virus AFVG_117M42	2.8643	NODE_5343_length_884_cov_2.063932
0.3115	366	Viruses	Viruses-undef	Viruses-undef	Viruses-undef	Viruses-undef	Viruses-undef	Viruses-undef	uncultured marine virus	2.8552	NODE_12971_length_366_cov_2.122186
0.344	407	Viruses	Viruses-undef	Viruses-undef	Viruses-undef	Viruses-undef	Viruses-undef	Viruses-undef	Virus NIOZ-UU157	2.8526	NODE_11602_length_407_cov_1.977273
0.3184	804	Viruses	Viruses-undef	Viruses-undef	Viruses-undef	Viruses-undef	Viruses-undef	Viruses-undef	uncultured Mediterranean phage	2.7512	NODE_5896_length_804_cov_1.851802
0.3893	673	Viruses	Viruses-undef	Viruses-undef	Viruses-undef	Viruses-undef	Viruses-undef	Viruses-undef	uncultured virus	2.6449	NODE_7061_length_673_cov_1.705502
0.3535	396	Viruses	Viruses-undef	Viruses-undef	Viruses-undef	Viruses-undef	Viruses-undef	Viruses-undef	uncultured virus	2.5909	NODE_11931_length_396_cov_2.395894
0.3563	522	Viruses	Viruses-undef	Viruses-undef	Viruses-undef	Viruses-undef	Viruses-undef	Viruses-undef	uncultured virus	2.5728	NODE_9106_length_522_cov_1.717345
0.3814	236	Viruses	Viruses-undef	Viruses-undef	Viruses-undef	Viruses-undef	Viruses-undef	Viruses-undef	Marine virus AFVG_117M50	2.5254	NODE_22207_length_236_cov_2.077348
0.28	1250	Viruses	Viruses-undef	Viruses-undef	Viruses-undef	Viruses-undef	Viruses-undef	Viruses-undef	uncultured virus	2.4328	NODE_3820_length_1250_cov_1.548954
0.3921	431	Viruses	Viruses-undef	Viruses-undef	Viruses-undef	Viruses-undef	Viruses-undef	Viruses-undef	uncultured marine virus	2.4176	NODE_10983_length_431_cov_1.585106
0.3513	464	Viruses	Viruses-undef	Viruses-undef	Viruses-undef	Viruses-undef	Viruses-undef	Viruses-undef	uncultured marine virus	2.3599	NODE_10205_length_464_cov_1.601467
0.3403	479	Viruses	Viruses-undef	Viruses-undef	Viruses-undef	Viruses-undef	Viruses-undef	Viruses-undef	Prokaryotic dsDNA virus sp.	2.3111	NODE_9925_length_479_cov_1.438679
0.3651	1153	Viruses	Viruses-undef	Viruses-undef	Viruses-undef	Viruses-undef	Viruses-undef	Viruses-undef	Marine virus AFVG_25M325	2.2758	NODE_4136_length_1153_cov_1.408015
0.3333	276	Viruses	Viruses-undef	Viruses-undef	Viruses-undef	Viruses-undef	Viruses-undef	Viruses-undef	Prokaryotic dsDNA virus sp.	2.1594	NODE_17701_length_276_cov_2.049774
0.4934	227	Viruses	Viruses-undef	Viruses-undef	Viruses-undef	Viruses-undef	Viruses-undef	Viruses-undef	uncultured virus	2.1101	NODE_23448_length_227_cov_1.087209
0.3286	283	Viruses	Viruses-undef	Viruses-undef	Viruses-undef	Viruses-undef	Viruses-undef	Viruses-undef	Virus NIOZ-UU157	2.106	NODE_17199_length_283_cov_1.649123
0.3063	284	Viruses	Viruses-undef	Viruses-undef	Viruses-undef	Viruses-undef	Viruses-undef	Viruses-undef	uncultured marine virus	2.0951	NODE_17134_length_284_cov_1.637555
0.3174	356	Viruses	Viruses-undef	Viruses-undef	Viruses-undef	Viruses-undef	Viruses-undef	Viruses-undef	Marine virus AFVG_117M42	2.0815	NODE_13395_length_356_cov_1.707641
0.3564	505	Viruses	Viruses-undef	Viruses-undef	Viruses-undef	Viruses-undef	Viruses-undef	Viruses-undef	uncultured marine virus	2.0772	NODE_9395_length_505_cov_1.475556
0.3322	283	Viruses	Viruses-undef	Viruses-undef	Viruses-undef	Viruses-undef	Viruses-undef	Viruses-undef	uncultured virus	2.0742	NODE_17210_length_283_cov_1.526316
0.3156	320	Viruses	Viruses-undef	Viruses-undef	Viruses-undef	Viruses-undef	Viruses-undef	Viruses-undef	Prokaryotic dsDNA virus sp.	2.05	NODE_15057_length_320_cov_2.267925
0.3281	448	Viruses	Viruses-undef	Viruses-undef	Viruses-undef	Viruses-undef	Viruses-undef	Viruses-undef	uncultured virus	1.9754	NODE_10591_length_448_cov_1.524173
0.2982	379	Viruses	Viruses-undef	Viruses-undef	Viruses-undef	Viruses-undef	Viruses-undef	Viruses-undef	uncultured virus	1.9657	NODE_12485_length_379_cov_1.398148
0.3821	458	Viruses	Viruses-undef	Viruses-undef	Viruses-undef	Viruses-undef	Viruses-undef	Viruses-undef	Prokaryotic dsDNA virus sp.	1.9607	NODE_10352_length_458_cov_1.409429
0.2719	228	Viruses	Viruses-undef	Viruses-undef	Viruses-undef	Viruses-undef	Viruses-undef	Viruses-undef	uncultured marine virus	1.9561	NODE_23269_length_228_cov_1.624277
0.6073	354	Viruses	Viruses-undef	Viruses-undef	Viruses-undef	Viruses-undef	Viruses-undef	Viruses-undef	Marine virus AFVG_25M543	1.9463	NODE_13490_length_354_cov_1.274247
0.3593	540	Viruses	Viruses-undef	Viruses-undef	Viruses-undef	Viruses-undef	Viruses-undef	Viruses-undef	uncultured virus	1.9426	NODE_8826_length_540_cov_1.369072
0.2716	464	Viruses	Viruses-undef	Viruses-undef	Viruses-undef	Viruses-undef	Viruses-undef	Viruses-undef	Marine virus AFVG_25M108	1.9332	NODE_10212_length_464_cov_1.308068
0.3225	307	Viruses	Viruses-undef	Viruses-undef	Viruses-undef	Viruses-undef	Viruses-undef	Viruses-undef	Virus NIOZ-UU157	1.9218	NODE_15765_length_307_cov_1.686508
0.4121	313	Viruses	Viruses-undef	Viruses-undef	Viruses-undef	Viruses-undef	Viruses-undef	Viruses-undef	Virus NIOZ-UU157	1.8978	NODE_15454_length_313_cov_1.267442
0.278	590	Viruses	Viruses-undef	Viruses-undef	Viruses-undef	Viruses-undef	Viruses-undef	Viruses-undef	uncultured virus	1.8966	NODE_8047_length_590_cov_1.201869
0.3435	294	Viruses	Viruses-undef	Viruses-undef	Viruses-undef	Viruses-undef	Viruses-undef	Viruses-undef	Marine virus AFVG_117M61	1.8639	NODE_16497_length_294_cov_2.179916
0.4268	321	Viruses	Viruses-undef	Viruses-undef	Viruses-undef	Viruses-undef	Viruses-undef	Viruses-undef	Marine virus AFVG_25M87	1.8505	NODE_15024_length_321_cov_1.406015
0.3196	341	Viruses	Viruses-undef	Viruses-undef	Viruses-undef	Viruses-undef	Viruses-undef	Viruses-undef	uncultured marine virus	1.8504	NODE_14070_length_341_cov_1.304196
0.3003	323	Viruses	Viruses-undef	Viruses-undef	Viruses-undef	Viruses-undef	Viruses-undef	Viruses-undef	uncultured marine virus	1.8483	NODE_14934_length_323_cov_1.552239
0.4025	241	Viruses	Viruses-undef	Viruses-undef	Viruses-undef	Viruses-undef	Viruses-undef	Viruses-undef	uncultured virus	1.834	NODE_21614_length_241_cov_1.489247
0.3368	380	Viruses	Viruses-undef	Viruses-undef	Viruses-undef	Viruses-undef	Viruses-undef	Viruses-undef	Virus NIOZ-UU157	1.8158	NODE_12461_length_380_cov_1.150769
0.419	494	Viruses	Viruses-undef	Viruses-undef	Viruses-undef	Viruses-undef	Viruses-undef	Viruses-undef	Prokaryotic dsDNA virus sp.	1.8138	NODE_9627_length_494_cov_1.435080
0.3034	412	Viruses	Viruses-undef	Viruses-undef	Viruses-undef	Viruses-undef	Viruses-undef	Viruses-undef	uncultured marine virus	1.8131	NODE_11462_length_412_cov_1.201681
0.3191	1075	Viruses	Viruses-undef	Viruses-undef	Viruses-undef	Viruses-undef	Viruses-undef	Viruses-undef	Marine virus AFVG_25M98	1.7833	NODE_4444_length_1075_cov_1.183333
0.3044	427	Viruses	Viruses-undef	Viruses-undef	Viruses-undef	Viruses-undef	Viruses-undef	Viruses-undef	Virus NIOZ-UU157	1.7541	NODE_11091_length_427_cov_1.392473
0.365	463	Viruses	Viruses-undef	Viruses-undef	Viruses-undef	Viruses-undef	Viruses-undef	Viruses-undef	Marine virus AFVG_250M539	1.7257	NODE_10239_length_463_cov_1.345588
0.4836	519	Viruses	Viruses-undef	Viruses-undef	Viruses-undef	Viruses-undef	Viruses-undef	Viruses-undef	Prokaryotic dsDNA virus sp.	1.684	NODE_9172_length_519_cov_1.157328
0.3233	266	Viruses	Viruses-undef	Viruses-undef	Viruses-undef	Viruses-undef	Viruses-undef	Viruses-undef	uncultured virus	1.6541	NODE_18793_length_266_cov_1.227488
0.4453	274	Viruses	Viruses-undef	Viruses-undef	Viruses-undef	Viruses-undef	Viruses-undef	Viruses-undef	uncultured virus	1.6241	NODE_17953_length_274_cov_0.867580
0.3237	553	Viruses	Viruses-undef	Viruses-undef	Viruses-undef	Viruses-undef	Viruses-undef	Viruses-undef	uncultured marine virus	1.6221	NODE_8636_length_553_cov_1.062249
0.4019	642	Viruses	Viruses-undef	Viruses-undef	Viruses-undef	Viruses-undef	Viruses-undef	Viruses-undef	Marine virus AFVG_25M47	1.5732	NODE_7384_length_642_cov_1.023850
0.4386	285	Viruses	Viruses-undef	Viruses-undef	Viruses-undef	Viruses-undef	Viruses-undef	Viruses-undef	Prokaryotic dsDNA virus sp.	1.5614	NODE_17102_length_285_cov_1.217391
0.3535	396	Viruses	Viruses-undef	Viruses-undef	Viruses-undef	Viruses-undef	Viruses-undef	Viruses-undef	uncultured marine virus	1.5025	NODE_11950_length_396_cov_1.049853
0.4211	304	Viruses	Viruses-undef	Viruses-undef	Viruses-undef	Viruses-undef	Viruses-undef	Viruses-undef	uncultured marine virus	1.4704	NODE_15962_length_304_cov_1.132530
0.4537	421	Viruses	Viruses-undef	Viruses-undef	Viruses-undef	Viruses-undef	Viruses-undef	Viruses-undef	Marine virus AFVG_25M47	1.4109	NODE_11240_length_421_cov_1.021858
0.3761	218	Viruses	Viruses-undef	Viruses-undef	Viruses-undef	Viruses-undef	Viruses-undef	Viruses-undef	uncultured virus	1.3624	NODE_24638_length_218_cov_1.147239
0.4201	219	Viruses	Viruses-undef	Viruses-undef	Viruses-undef	Viruses-undef	Viruses-undef	Viruses-undef	uncultured marine virus	1.3607	NODE_24502_length_219_cov_1.146341
0.4031	449	Viruses	Viruses-undef	Viruses-undef	Viruses-undef	Viruses-undef	Viruses-undef	Viruses-undef	Marine virus AFVG_250M539	1.3341	NODE_10572_length_449_cov_1.081218
0.4115	226	Viruses	Viruses-undef	Viruses-undef	Viruses-undef	Viruses-undef	Viruses-undef	Viruses-undef	Circular genetic element sp.	1.3186	NODE_23586_length_226_cov_1.099415
0.3304	227	Viruses	Viruses-undef	Viruses-undef	Viruses-undef	Viruses-undef	Viruses-undef	Viruses-undef	Marine virus AFVG_117M64	1.3084	NODE_23474_length_227_cov_0.872093
0.3249	354	Viruses	Viruses-undef	Viruses-undef	Viruses-undef	Viruses-undef	Viruses-undef	Viruses-undef	uncultured Mediterranean phage	1.274	NODE_13488_length_354_cov_1.391304
0.3319	238	Viruses	Viruses-undef	Viruses-undef	Viruses-undef	Viruses-undef	Viruses-undef	Viruses-undef	Marine virus AFVG_250M548	1.2689	NODE_22015_length_238_cov_1.049180
0.3058	242	Viruses	Viruses-undef	Viruses-undef	Viruses-undef	Viruses-undef	Viruses-undef	Viruses-undef	Virus NIOZ-UU157	1.2314	NODE_21541_length_242_cov_1.005348
0.4048	252	Viruses	Viruses-undef	Viruses-undef	Viruses-undef	Viruses-undef	Viruses-undef	Viruses-undef	uncultured marine virus	1.1706	NODE_20413_length_252_cov_0.903553
0.3056	252	Viruses	Viruses-undef	Viruses-undef	Viruses-undef	Viruses-undef	Viruses-undef	Viruses-undef	uncultured Mediterranean phage	1.1627	NODE_20412_length_252_cov_0.908629
0.418	256	Viruses	Viruses-undef	Viruses-undef	Viruses-undef	Viruses-undef	Viruses-undef	Viruses-undef	Prokaryotic dsDNA virus sp.	1.1602	NODE_19943_length_256_cov_0.930348
0.367	267	Viruses	Viruses-undef	Viruses-undef	Viruses-undef	Viruses-undef	Viruses-undef	Viruses-undef	Marine virus AFVG_25M83	1.1311	NODE_18712_length_267_cov_0.905660
0.3698	265	Viruses	Viruses-undef	Viruses-undef	Viruses-undef	Viruses-undef	Viruses-undef	Viruses-undef	Marine virus AFVG_25M185	1.1245	NODE_18930_length_265_cov_0.895238
0.3357	286	Viruses	Viruses-undef	Viruses-undef	Viruses-undef	Viruses-undef	Viruses-undef	Viruses-undef	uncultured marine virus	1.0385	NODE_17064_length_286_cov_0.978355

## Sheet: Bacteria_blob_RCC257
gc	length	bestsumorder_superkingdom	bestsumorder_kingdom	bestsumorder_phylum	bestsumorder_class	bestsumorder_order	bestsumorder_family	bestsumorder_genus	bestsumorder_species	RCC257.sorted_cov	id
0.5177	848	Bacteria	Bacteria-undef	Proteobacteria	Gammaproteobacteria	Alteromonadales	Alteromonadaceae	Marinobacter	Marinobacter salarius	95187.2	NODE_5555_length_848_cov_68327.055485
0.5765	680	Bacteria	Bacteria-undef	Proteobacteria	Gammaproteobacteria	Alteromonadales	Alteromonadaceae	Marinobacter	Marinobacter hydrocarbonoclasticus	69426.3	NODE_6962_length_680_cov_50364.468800
0.4674	1842	Bacteria	Bacteria-undef	Proteobacteria	Gammaproteobacteria	Alteromonadales	Alteromonadaceae	Marinobacter	Marinobacter salarius	63425.2	NODE_2693_length_1842_cov_42206.691102
0.3979	676	Bacteria	Bacteria-undef	Proteobacteria	Gammaproteobacteria	Alteromonadales	Alteromonadaceae	Marinobacter	Marinobacter salarius	59485	NODE_7015_length_676_cov_43984.106280
0.604	2015	Bacteria	Bacteria-undef	Proteobacteria	Gammaproteobacteria	Alteromonadales	Alteromonadaceae	Marinobacter	Marinobacter hydrocarbonoclasticus	57609.6	NODE_2491_length_2015_cov_37600.069388
0.4008	1472	Bacteria	Bacteria-undef	Proteobacteria	Gammaproteobacteria	Alteromonadales	Alteromonadaceae	Marinobacter	Marinobacter salarius	53337.4	NODE_3304_length_1472_cov_35871.532816
0.5476	1019	Bacteria	Bacteria-undef	Proteobacteria	Gammaproteobacteria	Alteromonadales	Alteromonadaceae	Marinobacter	Marinobacter adhaerens	48318.6	NODE_4670_length_1019_cov_33625.015560
0.4686	668	Bacteria	Bacteria-undef	Proteobacteria	Gammaproteobacteria	Alteromonadales	Alteromonadaceae	Marinobacter	Marinobacter adhaerens	43224.8	NODE_7103_length_668_cov_32003.272431
0.4864	5181	Bacteria	Bacteria-undef	Proteobacteria	Gammaproteobacteria	Alteromonadales	Alteromonadaceae	Marinobacter	Marinobacter salarius	40833.4	NODE_1219_length_5181_cov_25317.623878
0.5224	4133	Bacteria	Bacteria-undef	Proteobacteria	Gammaproteobacteria	Alteromonadales	Alteromonadaceae	Marinobacter	Marinobacter salarius	39447.7	NODE_1438_length_4133_cov_25256.253310
0.4829	1286	Bacteria	Bacteria-undef	Proteobacteria	Gammaproteobacteria	Alteromonadales	Alteromonadaceae	Marinobacter	Marinobacter adhaerens	38528.6	NODE_3729_length_1286_cov_25972.380179
0.5297	925	Bacteria	Bacteria-undef	Proteobacteria	Gammaproteobacteria	Alteromonadales	Alteromonadaceae	Marinobacter	Marinobacter sp. Arc7-DN-1	37815.8	NODE_5131_length_925_cov_26822.700000
0.5402	1542	Bacteria	Bacteria-undef	Proteobacteria	Gammaproteobacteria	Alteromonadales	Alteromonadaceae	Marinobacter	Marinobacter adhaerens	37356.5	NODE_3179_length_1542_cov_24595.196369
0.503	7058	Bacteria	Bacteria-undef	Proteobacteria	Gammaproteobacteria	Alteromonadales	Alteromonadaceae	Marinobacter	Marinobacter adhaerens	36461.7	NODE_988_length_7058_cov_23116.935028
0.4699	6048	Bacteria	Bacteria-undef	Proteobacteria	Gammaproteobacteria	Alteromonadales	Alteromonadaceae	Marinobacter	Marinobacter adhaerens	34310.3	NODE_1106_length_6048_cov_21735.252962
0.4446	596	Bacteria	Bacteria-undef	Proteobacteria	Gammaproteobacteria	Alteromonadales	Alteromonadaceae	Marinobacter	Marinobacter adhaerens	34170.4	NODE_7943_length_596_cov_26354.194085
0.4905	8812	Bacteria	Bacteria-undef	Proteobacteria	Gammaproteobacteria	Alteromonadales	Alteromonadaceae	Marinobacter	Marinobacter adhaerens	33938.2	NODE_826_length_8812_cov_21389.921548
0.4828	1456	Bacteria	Bacteria-undef	Proteobacteria	Gammaproteobacteria	Alteromonadales	Alteromonadaceae	Marinobacter	Marinobacter adhaerens	33018.3	NODE_3336_length_1456_cov_22303.536046
0.4793	1041	Bacteria	Bacteria-undef	Proteobacteria	Gammaproteobacteria	Alteromonadales	Alteromonadaceae	Marinobacter	Marinobacter adhaerens	32961.3	NODE_4581_length_1041_cov_22482.238337
0.465	3931	Bacteria	Bacteria-undef	Proteobacteria	Gammaproteobacteria	Alteromonadales	Alteromonadaceae	Marinobacter	Marinobacter adhaerens	32839.2	NODE_1499_length_3931_cov_20776.466202
0.4575	1023	Bacteria	Bacteria-undef	Proteobacteria	Gammaproteobacteria	Alteromonadales	Alteromonadaceae	Marinobacter	Marinobacter adhaerens	32513.6	NODE_4653_length_1023_cov_22720.122934
0.5085	1003	Bacteria	Bacteria-undef	Proteobacteria	Gammaproteobacteria	Alteromonadales	Alteromonadaceae	Marinobacter	Marinobacter salarius	32335.4	NODE_4745_length_1003_cov_22731.573840
0.481	1840	Bacteria	Bacteria-undef	Proteobacteria	Gammaproteobacteria	Alteromonadales	Alteromonadaceae	Marinobacter	Marinobacter adhaerens	32302.9	NODE_2696_length_1840_cov_21000.143978
0.4252	254	Bacteria	Bacteria-undef	Proteobacteria	Gammaproteobacteria	Alteromonadales	Alteromonadaceae	Marinobacter	Marinobacter salarius	31297.2	NODE_20077_length_254_cov_41244.145729
0.5043	9489	Bacteria	Bacteria-undef	Proteobacteria	Gammaproteobacteria	Alteromonadales	Alteromonadaceae	Marinobacter	Marinobacter adhaerens	31169.3	NODE_764_length_9489_cov_19515.793619
0.4288	730	Bacteria	Bacteria-undef	Proteobacteria	Gammaproteobacteria	Alteromonadales	Alteromonadaceae	Marinobacter	Marinobacter adhaerens	29389.6	NODE_6491_length_730_cov_21751.032593
0.4666	3776	Bacteria	Bacteria-undef	Proteobacteria	Gammaproteobacteria	Alteromonadales	Alteromonadaceae	Marinobacter	Marinobacter adhaerens	29327.3	NODE_1544_length_3776_cov_18731.836066
0.5239	6839	Bacteria	Bacteria-undef	Proteobacteria	Gammaproteobacteria	Alteromonadales	Alteromonadaceae	Marinobacter	Marinobacter adhaerens	29240.3	NODE_1005_length_6839_cov_18439.026091
0.5371	620	Bacteria	Bacteria-undef	Proteobacteria	Gammaproteobacteria	Alteromonadales	Alteromonadaceae	Marinobacter	Marinobacter salarius	28832	NODE_7643_length_620_cov_21476.640708
0.5418	814	Bacteria	Bacteria-undef	Proteobacteria	Gammaproteobacteria	Alteromonadales	Alteromonadaceae	Marinobacter	Marinobacter salarius	28474.8	NODE_5809_length_814_cov_20020.953887
0.5319	1534	Bacteria	Bacteria-undef	Proteobacteria	Gammaproteobacteria	Alteromonadales	Alteromonadaceae	Marinobacter	Marinobacter adhaerens	27420.3	NODE_3194_length_1534_cov_18262.811359
0.4919	740	Bacteria	Bacteria-undef	Proteobacteria	Gammaproteobacteria	Alteromonadales	Alteromonadaceae	Marinobacter	Marinobacter salarius	26638.5	NODE_6400_length_740_cov_19676.547445
0.5448	2700	Bacteria	Bacteria-undef	Proteobacteria	Gammaproteobacteria	Alteromonadales	Alteromonadaceae	Marinobacter	Marinobacter salarius	25702.4	NODE_1973_length_2700_cov_16614.482042
0.5301	11218	Bacteria	Bacteria-undef	Proteobacteria	Gammaproteobacteria	Alteromonadales	Alteromonadaceae	Marinobacter	Marinobacter adhaerens	25586.8	NODE_654_length_11218_cov_16062.554690
0.4977	3026	Bacteria	Bacteria-undef	Proteobacteria	Gammaproteobacteria	Alteromonadales	Alteromonadaceae	Marinobacter	Marinobacter adhaerens	25559.2	NODE_1821_length_3026_cov_16327.687311
0.5301	881	Bacteria	Bacteria-undef	Proteobacteria	Gammaproteobacteria	Alteromonadales	Alteromonadaceae	Marinobacter	Marinobacter salarius	25540	NODE_5354_length_881_cov_18033.746973
0.5415	554	Bacteria	Bacteria-undef	Proteobacteria	Gammaproteobacteria	Alteromonadales	Alteromonadaceae	Marinobacter	Marinobacter salarius	24985	NODE_8601_length_554_cov_19138.555110
0.5301	981	Bacteria	Bacteria-undef	Proteobacteria	Gammaproteobacteria	Alteromonadales	Alteromonadaceae	Marinobacter	Marinobacter salarius	24768	NODE_4850_length_981_cov_16987.411447
0.4133	271	Bacteria	Bacteria-undef	Proteobacteria	Alphaproteobacteria	Hyphomicrobiales	Bartonellaceae	Bartonella	Bartonella schoenbuchensis	24434.9	NODE_18291_length_271_cov_1.092593
0.4922	4094	Bacteria	Bacteria-undef	Proteobacteria	Gammaproteobacteria	Alteromonadales	Alteromonadaceae	Marinobacter	Marinobacter adhaerens	24084.8	NODE_1450_length_4094_cov_15345.168854
0.412	852	Bacteria	Bacteria-undef	Proteobacteria	Gammaproteobacteria	Alteromonadales	Alteromonadaceae	Marinobacter	Marinobacter adhaerens	24028.8	NODE_5526_length_852_cov_17132.311167
0.4901	10695	Bacteria	Bacteria-undef	Proteobacteria	Gammaproteobacteria	Alteromonadales	Alteromonadaceae	Marinobacter	Marinobacter salarius	23488.6	NODE_687_length_10695_cov_14710.991917
0.5413	641	Bacteria	Bacteria-undef	Proteobacteria	Gammaproteobacteria	Alteromonadales	Alteromonadaceae	Marinobacter	Marinobacter salarius	23256.2	NODE_7385_length_641_cov_16967.815700
0.4762	9162	Bacteria	Bacteria-undef	Proteobacteria	Gammaproteobacteria	Alteromonadales	Alteromonadaceae	Marinobacter	Alcanivorax xenomutans	22803.5	NODE_792_length_9162_cov_14333.451850
0.5059	931	Bacteria	Bacteria-undef	Proteobacteria	Gammaproteobacteria	Alteromonadales	Alteromonadaceae	Marinobacter	Marinobacter adhaerens	22280.5	NODE_5095_length_931_cov_15640.512557
0.5431	569	Bacteria	Bacteria-undef	Proteobacteria	Gammaproteobacteria	Alteromonadales	Alteromonadaceae	Marinobacter	Marinobacter salarius	21928.4	NODE_8366_length_569_cov_17192.136187
0.4766	747	Bacteria	Bacteria-undef	Proteobacteria	Gammaproteobacteria	Alteromonadales	Alteromonadaceae	Marinobacter	Marinobacter adhaerens	21873.5	NODE_6334_length_747_cov_15895.736994
0.5055	15800	Bacteria	Bacteria-undef	Proteobacteria	Gammaproteobacteria	Alteromonadales	Alteromonadaceae	Marinobacter	Marinobacter adhaerens	20896.3	NODE_463_length_15800_cov_13113.940870
0.5486	2734	Bacteria	Bacteria-undef	Proteobacteria	Gammaproteobacteria	Alteromonadales	Alteromonadaceae	Marinobacter	Marinobacter adhaerens	20738.3	NODE_1959_length_2734_cov_13298.572228
0.5069	509	Bacteria	Bacteria-undef	Proteobacteria	Gammaproteobacteria	Alteromonadales	Alteromonadaceae	Marinobacter	Marinobacter salarius	19664.6	NODE_9322_length_509_cov_15039.066079
0.5104	864	Bacteria	Bacteria-undef	Proteobacteria	Gammaproteobacteria	Alteromonadales	Alteromonadaceae	Marinobacter	Marinobacter adhaerens	19221.3	NODE_5449_length_864_cov_13745.808405
0.5424	990	Bacteria	Bacteria-undef	Proteobacteria	Gammaproteobacteria	Alteromonadales	Alteromonadaceae	Marinobacter	Marinobacter salarius	19076.1	NODE_4809_length_990_cov_13180.796791
0.5492	539	Bacteria	Bacteria-undef	Proteobacteria	Gammaproteobacteria	Alteromonadales	Alteromonadaceae	Marinobacter	Marinobacter salarius	19027.9	NODE_8832_length_539_cov_14336.911157
0.509	1554	Bacteria	Bacteria-undef	Proteobacteria	Gammaproteobacteria	Alteromonadales	Alteromonadaceae	Marinobacter	Marinobacter adhaerens	18074.9	NODE_3155_length_1554_cov_12180.623082
0.5201	1344	Bacteria	Bacteria-undef	Proteobacteria	Gammaproteobacteria	Alteromonadales	Alteromonadaceae	Marinobacter	Marinobacter adhaerens	17116.3	NODE_3579_length_1344_cov_11548.951125
0.5197	785	Bacteria	Bacteria-undef	Proteobacteria	Gammaproteobacteria	Alteromonadales	Alteromonadaceae	Marinobacter	Marinobacter salarius	17061.5	NODE_6048_length_785_cov_12173.317808
0.4813	750	Bacteria	Bacteria-undef	Proteobacteria	Gammaproteobacteria	Alteromonadales	Alteromonadaceae	Marinobacter	Marinobacter adhaerens	16748.1	NODE_6313_length_750_cov_11966.105036
0.5901	1027	Bacteria	Bacteria-undef	Proteobacteria	Gammaproteobacteria	Alteromonadales	Alteromonadaceae	Marinobacter	Marinobacter salarius	16566.1	NODE_4635_length_1027_cov_11514.220165
0.5153	229	Bacteria	Bacteria-undef	Proteobacteria	Gammaproteobacteria	Alteromonadales	Alteromonadaceae	Marinobacter	Marinobacter salarius	16287.4	NODE_23096_length_229_cov_18550.752874
0.5278	31081	Bacteria	Bacteria-undef	Proteobacteria	Gammaproteobacteria	Alteromonadales	Alteromonadaceae	Marinobacter	Marinobacter salarius	16181.1	NODE_189_length_31081_cov_10111.809579
0.554	657	Bacteria	Bacteria-undef	Proteobacteria	Gammaproteobacteria	Alteromonadales	Alteromonadaceae	Marinobacter	Marinobacter adhaerens	16127.7	NODE_7219_length_657_cov_12051.777409
0.5306	245	Bacteria	Bacteria-undef	Proteobacteria	Gammaproteobacteria	Alteromonadales	Alteromonadaceae	Marinobacter	Marinobacter salarius	15858.8	NODE_21133_length_245_cov_18157.168421
0.5248	6991	Bacteria	Bacteria-undef	Proteobacteria	Gammaproteobacteria	Alteromonadales	Alteromonadaceae	Marinobacter	Marinobacter adhaerens	15679.5	NODE_994_length_6991_cov_9910.103085
0.5093	807	Bacteria	Bacteria-undef	Proteobacteria	Gammaproteobacteria	Alteromonadales	Alteromonadaceae	Marinobacter	Marinobacter salarius	15137.8	NODE_5866_length_807_cov_10803.375000
0.5241	1267	Bacteria	Bacteria-undef	Proteobacteria	Gammaproteobacteria	Alteromonadales	Alteromonadaceae	Marinobacter	Marinobacter adhaerens	15100	NODE_3774_length_1267_cov_10234.279703
0.512	5695	Bacteria	Bacteria-undef	Proteobacteria	Gammaproteobacteria	Alteromonadales	Alteromonadaceae	Marinobacter	Marinobacter hydrocarbonoclasticus	14953.6	NODE_1153_length_5695_cov_9428.843794
0.5038	796	Bacteria	Bacteria-undef	Proteobacteria	Gammaproteobacteria	Alteromonadales	Alteromonadaceae	Marinobacter	Marinobacter adhaerens	14912.9	NODE_5955_length_796_cov_10015.985155
0.5086	41163	Bacteria	Bacteria-undef	Proteobacteria	Gammaproteobacteria	Alteromonadales	Alteromonadaceae	Marinobacter	Marinobacter adhaerens	14671.1	NODE_113_length_41163_cov_9161.982315
0.5401	10286	Bacteria	Bacteria-undef	Proteobacteria	Gammaproteobacteria	Alteromonadales	Alteromonadaceae	Marinobacter	Marinobacter adhaerens	14544.8	NODE_712_length_10286_cov_9160.947415
0.5336	10856	Bacteria	Bacteria-undef	Proteobacteria	Gammaproteobacteria	Alteromonadales	Alteromonadaceae	Marinobacter	Marinobacter salarius	14506.3	NODE_681_length_10856_cov_9158.746320
0.4514	144	Bacteria	Bacteria-undef	Eukaryota-undef	Bigyra	Bicosoecida	Bicosoecida-undef	Cafileria	Cafileria marina	14435.6	NODE_27595_length_144_cov_1.393258
0.5115	6368	Bacteria	Bacteria-undef	Proteobacteria	Gammaproteobacteria	Alteromonadales	Alteromonadaceae	Marinobacter	Marinobacter adhaerens	14204.9	NODE_1059_length_6368_cov_9022.577222
0.5041	2539	Bacteria	Bacteria-undef	Proteobacteria	Gammaproteobacteria	Alteromonadales	Alteromonadaceae	Marinobacter	Marinobacter salarius	14167	NODE_2076_length_2539_cov_9199.179147
0.5016	1224	Bacteria	Bacteria-undef	Proteobacteria	Gammaproteobacteria	Alteromonadales	Alteromonadaceae	Marinobacter	Marinobacter sp. Arc7-DN-1	14003.8	NODE_3893_length_1224_cov_9601.534645
0.501	511	Bacteria	Bacteria-undef	Proteobacteria	Gammaproteobacteria	Alteromonadales	Alteromonadaceae	Marinobacter	Marinobacter sp. Arc7-DN-1	13256.9	NODE_9278_length_511_cov_10219.842105
0.4684	237	Bacteria	Bacteria-undef	Proteobacteria	Gammaproteobacteria	Alteromonadales	Alteromonadaceae	Marinobacter	Marinobacter salarius	12893.4	NODE_22071_length_237_cov_14189.967033
0.5374	6369	Bacteria	Bacteria-undef	Proteobacteria	Gammaproteobacteria	Alteromonadales	Alteromonadaceae	Marinobacter	Marinobacter adhaerens	12755.9	NODE_1058_length_6369_cov_8095.779221
0.5598	44767	Bacteria	Bacteria-undef	Proteobacteria	Gammaproteobacteria	Alteromonadales	Alteromonadaceae	Marinobacter	Marinobacter salarius	12644.7	NODE_90_length_44767_cov_7904.440866
0.4248	266	Bacteria	Bacteria-undef	Proteobacteria	Gammaproteobacteria	Alteromonadales	Alteromonadaceae	Marinobacter	Marinobacter salarius	12408.5	NODE_18755_length_266_cov_3.611374
0.5325	1801	Bacteria	Bacteria-undef	Proteobacteria	Gammaproteobacteria	Xanthomonadales	Xanthomonadaceae	Pseudoxanthomonas	Pseudoxanthomonas spadix	12063.8	NODE_2744_length_1801_cov_8010.129439
0.5237	12232	Bacteria	Bacteria-undef	Proteobacteria	Gammaproteobacteria	Alteromonadales	Alteromonadaceae	Marinobacter	Marinobacter salarius	11916.3	NODE_609_length_12232_cov_7480.469410
0.5524	1412	Bacteria	Bacteria-undef	Proteobacteria	Gammaproteobacteria	Alteromonadales	Alteromonadaceae	Marinobacter	Marinobacter salarius	11470.9	NODE_3422_length_1412_cov_7745.388357
0.53	26366	Bacteria	Bacteria-undef	Proteobacteria	Gammaproteobacteria	Alteromonadales	Alteromonadaceae	Marinobacter	Marinobacter salarius	11271.9	NODE_244_length_26366_cov_7048.478203
0.4905	4830	Bacteria	Bacteria-undef	Proteobacteria	Gammaproteobacteria	Alteromonadales	Alteromonadaceae	Marinobacter	Marinobacter salarius	11244.5	NODE_1276_length_4830_cov_7171.558953
0.5927	599	Bacteria	Bacteria-undef	Proteobacteria	Gammaproteobacteria	Alteromonadales	Alteromonadaceae	Marinobacter	Marinobacter adhaerens	11017.5	NODE_7908_length_599_cov_8136.895221
0.608	301	Bacteria	Bacteria-undef	Proteobacteria	Gammaproteobacteria	Alteromonadales	Alteromonadaceae	Marinobacter	Marinobacter salarius	10916.5	NODE_16097_length_301_cov_11571.658537
0.5312	1088	Bacteria	Bacteria-undef	Proteobacteria	Gammaproteobacteria	Alteromonadales	Alteromonadaceae	Marinobacter	Marinobacter adhaerens	10912.7	NODE_4374_length_1088_cov_7584.858664
0.5367	3015	Bacteria	Bacteria-undef	Proteobacteria	Gammaproteobacteria	Alteromonadales	Alteromonadaceae	Marinobacter	Marinobacter salarius	10797.9	NODE_1826_length_3015_cov_6990.420946
0.5396	771	Bacteria	Bacteria-undef	Proteobacteria	Gammaproteobacteria	Alteromonadales	Alteromonadaceae	Marinobacter	Marinobacter adhaerens	10407.2	NODE_6133_length_771_cov_7530.741620
0.5142	1729	Bacteria	Bacteria-undef	Proteobacteria	Gammaproteobacteria	Alteromonadales	Alteromonadaceae	Marinobacter	Marinobacter adhaerens	10251.7	NODE_2846_length_1729_cov_6721.305854
0.5222	6053	Bacteria	Bacteria-undef	Proteobacteria	Gammaproteobacteria	Alteromonadales	Alteromonadaceae	Marinobacter	Marinobacter sp. Arc7-DN-1	10177.9	NODE_1104_length_6053_cov_6467.097366
0.5718	2959	Bacteria	Bacteria-undef	Proteobacteria	Gammaproteobacteria	Alteromonadales	Alteromonadaceae	Marinobacter	Marinobacter salarius	10129.6	NODE_1859_length_2959_cov_6553.419766
0.502	1494	Bacteria	Bacteria-undef	Proteobacteria	Gammaproteobacteria	Alteromonadales	Alteromonadaceae	Marinobacter	Marinobacter salarius	9882.82	NODE_3267_length_1494_cov_6641.718555
0.5303	9768	Bacteria	Bacteria-undef	Proteobacteria	Gammaproteobacteria	Alteromonadales	Alteromonadaceae	Marinobacter	Marinobacter adhaerens	9790.83	NODE_738_length_9768_cov_6188.478534
0.534	191	Bacteria	Bacteria-undef	Proteobacteria	Gammaproteobacteria	Alteromonadales	Alteromonadaceae	Marinobacter	Marinobacter salarius	9773.7	NODE_26242_length_191_cov_19672.448529
0.5431	2020	Bacteria	Bacteria-undef	Proteobacteria	Gammaproteobacteria	Xanthomonadales	Xanthomonadaceae	Pseudoxanthomonas	Pseudoxanthomonas spadix	9558.37	NODE_2488_length_2020_cov_6134.082443
0.5507	4465	Bacteria	Bacteria-undef	Proteobacteria	Gammaproteobacteria	Alteromonadales	Alteromonadaceae	Marinobacter	Marinobacter sp. NP-4(2019)	9504.99	NODE_1361_length_4465_cov_6757.501361
0.4565	2679	Bacteria	Bacteria-undef	Proteobacteria	Gammaproteobacteria	Alteromonadales	Alteromonadaceae	Marinobacter	Marinobacter salarius	9478	NODE_1986_length_2679_cov_6186.020960
0.5541	1442	Bacteria	Bacteria-undef	Proteobacteria	Gammaproteobacteria	Alteromonadales	Alteromonadaceae	Marinobacter	Marinobacter salarius	9426.47	NODE_3361_length_1442_cov_6375.206200
0.549	745	Bacteria	Bacteria-undef	Proteobacteria	Gammaproteobacteria	Alteromonadales	Alteromonadaceae	Marinobacter	Marinobacter salarius	9420.44	NODE_6350_length_745_cov_6841.769565
0.4472	161	Bacteria	Bacteria-undef	Lentisphaerae	Lentisphaerae-undef	Lentisphaerae-undef	Lentisphaerae-undef	Lentisphaerae-undef	Lentisphaerae bacterium	9144.85	NODE_26636_length_161_cov_3.377358
0.5488	37815	Bacteria	Bacteria-undef	Proteobacteria	Gammaproteobacteria	Alteromonadales	Alteromonadaceae	Marinobacter	Marinobacter salarius	9116.17	NODE_132_length_37815_cov_5711.442373
0.4421	1694	Bacteria	Bacteria-undef	Proteobacteria	Gammaproteobacteria	Alteromonadales	Alteromonadaceae	Marinobacter	undef	8767.5	NODE_2905_length_1694_cov_5766.014643
0.5291	6224	Bacteria	Bacteria-undef	Proteobacteria	Gammaproteobacteria	Alteromonadales	Alteromonadaceae	Marinobacter	Marinobacter salarius	8738.43	NODE_1077_length_6224_cov_5589.301021
0.5889	883	Bacteria	Bacteria-undef	Proteobacteria	Gammaproteobacteria	Alteromonadales	Alteromonadaceae	Marinobacter	Marinobacter salarius	8529.76	NODE_5346_length_883_cov_6017.179952
0.5785	707	Bacteria	Bacteria-undef	Proteobacteria	Gammaproteobacteria	Alteromonadales	Alteromonadaceae	Marinobacter	Marinobacter salarius	8516.83	NODE_6719_length_707_cov_6265.843558
0.5491	34965	Bacteria	Bacteria-undef	Proteobacteria	Gammaproteobacteria	Alteromonadales	Alteromonadaceae	Marinobacter	Marinobacter salarius	8502.48	NODE_155_length_34965_cov_5306.670467
0.5246	19038	Bacteria	Bacteria-undef	Proteobacteria	Gammaproteobacteria	Alteromonadales	Alteromonadaceae	Marinobacter	Marinobacter sp. Arc7-DN-1	8441.18	NODE_377_length_19038_cov_5306.315704
0.5774	1356	Bacteria	Bacteria-undef	Proteobacteria	Gammaproteobacteria	Oceanospirillales	Halomonadaceae	Halomonas	Halomonas subglaciescola	8428.42	NODE_3552_length_1356_cov_5733.631822
0.4331	157	Bacteria	Bacteria-undef	Proteobacteria	Alphaproteobacteria	Holosporales	Candidatus Paracaedibacteraceae	Candidatus Paracaedibacteraceae-undef	Candidatus Paracaedibacteraceae bacterium 'Lake Konstanz'	7909.17	NODE_26762_length_157_cov_2.176471
0.5692	1019	Bacteria	Bacteria-undef	Proteobacteria	Gammaproteobacteria	Alteromonadales	Alteromonadaceae	Marinobacter	Marinobacter salarius	7757.06	NODE_4671_length_1019_cov_5397.747925
0.4878	11654	Bacteria	Bacteria-undef	Proteobacteria	Gammaproteobacteria	Alteromonadales	Alteromonadaceae	Marinobacter	Marinobacter sp. THAF39	7675.05	NODE_632_length_11654_cov_4832.097853
0.5548	4832	Bacteria	Bacteria-undef	Proteobacteria	Gammaproteobacteria	Alteromonadales	Alteromonadaceae	Marinobacter	Marinobacter salarius	7246.41	NODE_1275_length_4832_cov_4524.734143
0.6253	726	Bacteria	Bacteria-undef	Proteobacteria	Gammaproteobacteria	Oceanospirillales	Hahellaceae	Hahella	Hahella chejuensis	7211.84	NODE_6535_length_726_cov_5290.913562
0.5485	474	Bacteria	Bacteria-undef	Proteobacteria	Gammaproteobacteria	Alteromonadales	Alteromonadaceae	Marinobacter	Marinobacter salarius	7046.93	NODE_10005_length_474_cov_6049.455847
0.5609	5650	Bacteria	Bacteria-undef	Proteobacteria	Gammaproteobacteria	Xanthomonadales	Xanthomonadaceae	Pseudoxanthomonas	Pseudoxanthomonas spadix	6836.19	NODE_1154_length_5650_cov_4311.780340
0.5746	1166	Bacteria	Bacteria-undef	Proteobacteria	Gammaproteobacteria	Alteromonadales	Alteromonadaceae	Marinobacter	Marinobacter salarius	6830.49	NODE_4076_length_1166_cov_4807.403240
0.57	207	Bacteria	Bacteria-undef	Proteobacteria	Gammaproteobacteria	Alteromonadales	Alteromonadaceae	Marinobacter	Marinobacter salarius	6759.91	NODE_26009_length_207_cov_4.730263
0.5236	296	Bacteria	Bacteria-undef	Proteobacteria	Gammaproteobacteria	Alteromonadales	Alteromonadaceae	Marinobacter	Marinobacter salarius	6562.05	NODE_16377_length_296_cov_5458.261411
0.5405	148	Bacteria	Bacteria-undef	Proteobacteria	Gammaproteobacteria	Alteromonadales	Alteromonadaceae	Marinobacter	Marinobacter hydrocarbonoclasticus	6545.87	NODE_27208_length_148_cov_17417.795699
0.5622	9227	Bacteria	Bacteria-undef	Proteobacteria	Gammaproteobacteria	Alteromonadales	Alteromonadaceae	Marinobacter	Marinobacter salarius	6542.39	NODE_789_length_9227_cov_4135.205626
0.5025	1821	Bacteria	Bacteria-undef	Proteobacteria	Gammaproteobacteria	Oceanospirillales	Halomonadaceae	Halomonas	Halomonas subglaciescola	6535.24	NODE_2723_length_1821_cov_4398.596829
0.555	1137	Bacteria	Bacteria-undef	Proteobacteria	Gammaproteobacteria	Alteromonadales	Alteromonadaceae	Marinobacter	Marinobacter salarius	6191.99	NODE_4186_length_1137_cov_4279.855823
0.5594	47185	Bacteria	Bacteria-undef	Proteobacteria	Gammaproteobacteria	Alteromonadales	Alteromonadaceae	Marinobacter	Marinobacter salarius	6157.93	NODE_73_length_47185_cov_3865.066157
0.5316	474	Bacteria	Bacteria-undef	Proteobacteria	Gammaproteobacteria	Alteromonadales	Alteromonadaceae	Marinobacter	Marinobacter salarius	6122.34	NODE_10006_length_474_cov_5203.047733
0.5462	31386	Bacteria	Bacteria-undef	Proteobacteria	Gammaproteobacteria	Alteromonadales	Alteromonadaceae	Marinobacter	Marinobacter salarius	6104.96	NODE_185_length_31386_cov_3834.539147
0.6291	1383	Bacteria	Bacteria-undef	Proteobacteria	Gammaproteobacteria	Alteromonadales	Alteromonadaceae	Marinobacter	Marinobacter salarius	5843.91	NODE_3479_length_1383_cov_3873.762048
0.5425	35804	Bacteria	Bacteria-undef	Proteobacteria	Gammaproteobacteria	Alteromonadales	Alteromonadaceae	Marinobacter	Marinobacter sp. CP1	5783.97	NODE_148_length_35804_cov_3648.597975
0.5502	2010	Bacteria	Bacteria-undef	Proteobacteria	Gammaproteobacteria	Alteromonadales	Alteromonadaceae	Marinobacter	Marinobacter salarius	5602.68	NODE_2498_length_2010_cov_3770.067519
0.5358	16624	Bacteria	Bacteria-undef	Proteobacteria	Gammaproteobacteria	Alteromonadales	Alteromonadaceae	Marinobacter	Marinobacter salarius	5525.59	NODE_434_length_16624_cov_3488.863058
0.4946	4713	Bacteria	Bacteria-undef	Proteobacteria	Gammaproteobacteria	Alteromonadales	Alteromonadaceae	Marinobacter	Marinobacter sp.	5514.79	NODE_1306_length_4713_cov_3551.763632
0.5396	1540	Bacteria	Bacteria-undef	Proteobacteria	Gammaproteobacteria	Alteromonadales	Alteromonadaceae	Marinobacter	Marinobacter salarius	5442.39	NODE_3184_length_1540_cov_3635.525253
0.5697	16020	Bacteria	Bacteria-undef	Proteobacteria	Gammaproteobacteria	Alteromonadales	Alteromonadaceae	Marinobacter	Marinobacter salarius	5120.98	NODE_453_length_16020_cov_3232.854995
0.5235	1532	Bacteria	Bacteria-undef	Proteobacteria	Gammaproteobacteria	Alteromonadales	Alteromonadaceae	Marinobacter	Marinobacter salarius	5083.21	NODE_3197_length_1532_cov_3435.474611
0.5654	11368	Bacteria	Bacteria-undef	Proteobacteria	Gammaproteobacteria	Alteromonadales	Alteromonadaceae	Marinobacter	Marinobacter salarius	5064.5	NODE_650_length_11368_cov_3219.291081
0.551	951	Bacteria	Bacteria-undef	Proteobacteria	Gammaproteobacteria	Alteromonadales	Alteromonadaceae	Marinobacter	Marinobacter salarius	5003.51	NODE_4992_length_951_cov_3479.900670
0.5556	1341	Bacteria	Bacteria-undef	Proteobacteria	Gammaproteobacteria	Alteromonadales	Alteromonadaceae	Marinobacter	Marinobacter salarius	4853.59	NODE_3589_length_1341_cov_3311.195956
0.5977	619	Bacteria	Bacteria-undef	Proteobacteria	Gammaproteobacteria	Alteromonadales	Alteromonadaceae	Marinobacter	Marinobacter salarius	4520.74	NODE_7653_length_619_cov_3435.730496
0.6433	600	Bacteria	Bacteria-undef	Proteobacteria	Gammaproteobacteria	Alteromonadales	Alteromonadaceae	Marinobacter	Marinobacter salarius	4473.13	NODE_7897_length_600_cov_3655.673394
0.568	20401	Bacteria	Bacteria-undef	Proteobacteria	Gammaproteobacteria	Alteromonadales	Alteromonadaceae	Marinobacter	Marinobacter salarius	4296.67	NODE_347_length_20401_cov_2711.647302
0.5843	753	Bacteria	Bacteria-undef	Proteobacteria	Gammaproteobacteria	Alteromonadales	Alteromonadaceae	Marinobacter	Marinobacter salarius	4278.48	NODE_6288_length_753_cov_3275.353868
0.5657	57093	Bacteria	Bacteria-undef	Proteobacteria	Gammaproteobacteria	Alteromonadales	Alteromonadaceae	Marinobacter	Marinobacter salarius	4229.01	NODE_54_length_57093_cov_2656.718749
0.5157	1086	Bacteria	Bacteria-undef	Proteobacteria	Gammaproteobacteria	Alteromonadales	Alteromonadaceae	Marinobacter	Marinobacter salarius	4141.8	NODE_4383_length_1086_cov_2858.816683
0.5624	36797	Bacteria	Bacteria-undef	Proteobacteria	Gammaproteobacteria	Alteromonadales	Alteromonadaceae	Marinobacter	Marinobacter salarius	4125.39	NODE_138_length_36797_cov_2595.747374
0.5892	9425	Bacteria	Bacteria-undef	Proteobacteria	Gammaproteobacteria	Alteromonadales	Alteromonadaceae	Marinobacter	Marinobacter salarius	4111.64	NODE_773_length_9425_cov_2605.068943
0.5414	6502	Bacteria	Bacteria-undef	Proteobacteria	Gammaproteobacteria	Alteromonadales	Alteromonadaceae	Marinobacter	Marinobacter salarius	4092.49	NODE_1036_length_6502_cov_2590.342020
0.5623	42145	Bacteria	Bacteria-undef	Proteobacteria	Gammaproteobacteria	Alteromonadales	Alteromonadaceae	Marinobacter	Marinobacter salarius	4071.74	NODE_101_length_42145_cov_2565.835590
0.5565	7878	Bacteria	Bacteria-undef	Proteobacteria	Gammaproteobacteria	Alteromonadales	Alteromonadaceae	Marinobacter	Marinobacter salarius	4055.03	NODE_913_length_7878_cov_2586.696536
0.5764	1093	Bacteria	Bacteria-undef	Proteobacteria	Gammaproteobacteria	Alteromonadales	Alteromonadaceae	Marinobacter	Marinobacter salarius	4046.54	NODE_4362_length_1093_cov_2789.763006
0.5647	641	Bacteria	Bacteria-undef	Proteobacteria	Gammaproteobacteria	Alteromonadales	Alteromonadaceae	Marinobacter	Marinobacter salarius	3985.42	NODE_7386_length_641_cov_2987.682594
0.56	30340	Bacteria	Bacteria-undef	Proteobacteria	Gammaproteobacteria	Alteromonadales	Alteromonadaceae	Marinobacter	Marinobacter salarius	3940.95	NODE_194_length_30340_cov_2485.791778
0.5907	13671	Bacteria	Bacteria-undef	Proteobacteria	Gammaproteobacteria	Alteromonadales	Alteromonadaceae	Marinobacter	Marinobacter salarius	3882.48	NODE_540_length_13671_cov_2501.297224
0.5452	1471	Bacteria	Bacteria-undef	Proteobacteria	Gammaproteobacteria	Alteromonadales	Alteromonadaceae	Marinobacter	Marinobacter salarius	3841.33	NODE_3306_length_1471_cov_2633.748588
0.566	51456	Bacteria	Bacteria-undef	Proteobacteria	Gammaproteobacteria	Alteromonadales	Alteromonadaceae	Marinobacter	Marinobacter salarius	3819.01	NODE_63_length_51456_cov_2403.199529
0.6014	1159	Bacteria	Bacteria-undef	Proteobacteria	Gammaproteobacteria	Alteromonadales	Alteromonadaceae	Marinobacter	Marinobacter salarius	3762.32	NODE_4108_length_1159_cov_2621.168478
0.5954	1557	Bacteria	Bacteria-undef	Proteobacteria	Gammaproteobacteria	Alteromonadales	Alteromonadaceae	Marinobacter	Marinobacter salarius	3604.01	NODE_3147_length_1557_cov_2444.854194
0.5772	1334	Bacteria	Bacteria-undef	Proteobacteria	Gammaproteobacteria	Alteromonadales	Alteromonadaceae	Marinobacter	Marinobacter salarius	3570.3	NODE_3603_length_1334_cov_2414.790461
0.5662	66898	Bacteria	Bacteria-undef	Proteobacteria	Gammaproteobacteria	Alteromonadales	Alteromonadaceae	Marinobacter	Marinobacter salarius	3556.97	NODE_39_length_66898_cov_2250.650494
0.5779	51960	Bacteria	Bacteria-undef	Proteobacteria	Gammaproteobacteria	Alteromonadales	Alteromonadaceae	Marinobacter	Marinobacter salarius	3472.98	NODE_60_length_51960_cov_2191.233504
0.5697	337	Bacteria	Bacteria-undef	Proteobacteria	Gammaproteobacteria	Alteromonadales	Alteromonadaceae	Marinobacter	Marinobacter salarius	3455.28	NODE_14215_length_337_cov_3101.418440
0.5606	132	Bacteria	Bacteria-undef	Proteobacteria	Gammaproteobacteria	Alteromonadales	Alteromonadaceae	Marinobacter	Marinobacter salarius	3439.07	NODE_27849_length_132_cov_13933.987013
0.594	1394	Bacteria	Bacteria-undef	Proteobacteria	Gammaproteobacteria	Alteromonadales	Alteromonadaceae	Marinobacter	Marinobacter salarius	3387.27	NODE_3456_length_1394_cov_2281.238237
0.5667	116083	Bacteria	Bacteria-undef	Proteobacteria	Gammaproteobacteria	Alteromonadales	Alteromonadaceae	Marinobacter	Marinobacter salarius	3379.75	NODE_16_length_116083_cov_2124.746639
0.5932	23997	Bacteria	Bacteria-undef	Proteobacteria	Gammaproteobacteria	Alteromonadales	Alteromonadaceae	Marinobacter	Marinobacter salarius	3361.29	NODE_276_length_23997_cov_2105.897669
0.5708	925	Bacteria	Bacteria-undef	Proteobacteria	Gammaproteobacteria	Alteromonadales	Alteromonadaceae	Marinobacter	Marinobacter salarius	3295.1	NODE_5133_length_925_cov_2353.219540
0.5667	540	Bacteria	Bacteria-undef	Proteobacteria	Gammaproteobacteria	Alteromonadales	Alteromonadaceae	Marinobacter	Marinobacter salarius	3278.54	NODE_8822_length_540_cov_2648.146392
0.6134	657	Bacteria	Bacteria-undef	Proteobacteria	Gammaproteobacteria	Alteromonadales	Alteromonadaceae	Marinobacter	Marinobacter salarius	3267.8	NODE_7220_length_657_cov_2521.820598
0.562	70911	Bacteria	Bacteria-undef	Proteobacteria	Gammaproteobacteria	Alteromonadales	Alteromonadaceae	Marinobacter	Marinobacter salarius	3260.35	NODE_36_length_70911_cov_2121.393361
0.5757	2925	Bacteria	Bacteria-undef	Proteobacteria	Gammaproteobacteria	Alteromonadales	Alteromonadaceae	Marinobacter	Marinobacter salarius	3254.18	NODE_1875_length_2925_cov_2119.236585
0.5399	902	Bacteria	Bacteria-undef	Proteobacteria	Gammaproteobacteria	Alteromonadales	Alteromonadaceae	Marinobacter	Marinobacter salarius	3238.37	NODE_5243_length_902_cov_2260.786305
0.6008	476	Bacteria	Bacteria-undef	Proteobacteria	Gammaproteobacteria	Alteromonadales	Alteromonadaceae	Marinobacter	Marinobacter salarius	3159.88	NODE_9969_length_476_cov_2548.384798
0.5601	4606	Bacteria	Bacteria-undef	Proteobacteria	Gammaproteobacteria	Alteromonadales	Alteromonadaceae	Marinobacter	Marinobacter salarius	3159.51	NODE_1327_length_4606_cov_2035.732147
0.5667	218802	Bacteria	Bacteria-undef	Proteobacteria	Gammaproteobacteria	Alteromonadales	Alteromonadaceae	Marinobacter	Marinobacter salarius	3155.57	NODE_6_length_218802_cov_1995.132294
0.5484	3510	Bacteria	Bacteria-undef	Proteobacteria	Gammaproteobacteria	Alteromonadales	Alteromonadaceae	Marinobacter	Marinobacter salarius	3041.58	NODE_1633_length_3510_cov_1965.874385
0.57	183354	Bacteria	Bacteria-undef	Proteobacteria	Gammaproteobacteria	Alteromonadales	Alteromonadaceae	Marinobacter	Marinobacter salarius	3002.72	NODE_9_length_183354_cov_1889.221987
0.5916	546	Bacteria	Bacteria-undef	Proteobacteria	Gammaproteobacteria	Alteromonadales	Alteromonadaceae	Marinobacter	Marinobacter salarius	2995.54	NODE_8727_length_546_cov_2377.464358
0.6279	6222	Bacteria	Bacteria-undef	Proteobacteria	Gammaproteobacteria	Alteromonadales	Alteromonadaceae	Marinobacter	Marinobacter salarius	2989.24	NODE_1079_length_6222_cov_1814.797795
0.5734	38628	Bacteria	Bacteria-undef	Proteobacteria	Gammaproteobacteria	Alteromonadales	Alteromonadaceae	Marinobacter	Marinobacter salarius	2971.69	NODE_127_length_38628_cov_1877.679569
0.5673	654	Bacteria	Bacteria-undef	Proteobacteria	Gammaproteobacteria	Alteromonadales	Alteromonadaceae	Marinobacter	Marinobacter salarius	2968.48	NODE_7252_length_654_cov_2305.584307
0.551	1089	Bacteria	Bacteria-undef	Proteobacteria	Gammaproteobacteria	Alteromonadales	Alteromonadaceae	Marinobacter	Marinobacter salarius	2907.02	NODE_4370_length_1089_cov_2023.697292
0.625	408	Bacteria	Bacteria-undef	Proteobacteria	Gammaproteobacteria	Alteromonadales	Alteromonadaceae	Marinobacter	Marinobacter salarius	2888.24	NODE_11570_length_408_cov_2658.467422
0.524	729	Bacteria	Bacteria-undef	Proteobacteria	Gammaproteobacteria	Alteromonadales	Alteromonadaceae	Marinobacter	Marinobacter salarius	2831.49	NODE_6503_length_729_cov_2072.578635
0.5756	8338	Bacteria	Bacteria-undef	Proteobacteria	Gammaproteobacteria	Alteromonadales	Alteromonadaceae	Marinobacter	Marinobacter salarius	2831.27	NODE_867_length_8338_cov_1803.070506
0.5879	1058	Bacteria	Bacteria-undef	Bacteria-undef	Bacteria-undef	Bacteria-undef	Bacteria-undef	Bacteria-undef	uncultured bacterium	2823.45	NODE_4511_length_1058_cov_1973.445663
0.5772	103538	Bacteria	Bacteria-undef	Proteobacteria	Gammaproteobacteria	Alteromonadales	Alteromonadaceae	Marinobacter	Marinobacter salarius	2809.4	NODE_18_length_103538_cov_1758.401293
0.4798	4162	Bacteria	Bacteria-undef	Proteobacteria	Gammaproteobacteria	Alteromonadales	Pseudoalteromonadaceae	Psychrosphaera	Psychrosphaera sp. MTZ26	2765.38	NODE_1434_length_4162_cov_1181.603360
0.574	450761	Bacteria	Bacteria-undef	Proteobacteria	Gammaproteobacteria	Alteromonadales	Alteromonadaceae	Marinobacter	Marinobacter salarius	2735.31	NODE_2_length_450761_cov_1721.048326
0.555	1618	Bacteria	Bacteria-undef	Proteobacteria	Gammaproteobacteria	Alteromonadales	Alteromonadaceae	Marinobacter	Marinobacter salarius	2730.37	NODE_3046_length_1618_cov_1860.662188
0.5862	5220	Bacteria	Bacteria-undef	Proteobacteria	Gammaproteobacteria	Alteromonadales	Alteromonadaceae	Marinobacter	Marinobacter salarius	2721.13	NODE_1212_length_5220_cov_1760.689642
0.5755	276838	Bacteria	Bacteria-undef	Proteobacteria	Gammaproteobacteria	Alteromonadales	Alteromonadaceae	Marinobacter	Marinobacter salarius	2693.9	NODE_4_length_276838_cov_1692.510447
0.5801	80731	Bacteria	Bacteria-undef	Proteobacteria	Gammaproteobacteria	Alteromonadales	Alteromonadaceae	Marinobacter	Marinobacter salarius	2686.47	NODE_31_length_80731_cov_1692.333036
0.5835	2816	Bacteria	Bacteria-undef	Proteobacteria	Gammaproteobacteria	Alteromonadales	Alteromonadaceae	Marinobacter	Marinobacter salarius	2665.95	NODE_1919_length_2816_cov_1739.540022
0.606	533	Bacteria	Bacteria-undef	Proteobacteria	Gammaproteobacteria	Alteromonadales	Alteromonadaceae	Marinobacter	Marinobacter salarius	2658.75	NODE_8916_length_533_cov_2229.905858
0.5737	191360	Bacteria	Bacteria-undef	Proteobacteria	Gammaproteobacteria	Alteromonadales	Alteromonadaceae	Marinobacter	Marinobacter salarius	2638.31	NODE_8_length_191360_cov_1660.904226
0.5126	796	Bacteria	Bacteria-undef	Proteobacteria	Gammaproteobacteria	Alteromonadales	Alteromonadaceae	Marinobacter	Marinobacter salarius	2596.45	NODE_5956_length_796_cov_1942.669366
0.589	45862	Bacteria	Bacteria-undef	Proteobacteria	Gammaproteobacteria	Alteromonadales	Alteromonadaceae	Marinobacter	Marinobacter hydrocarbonoclasticus	2538.8	NODE_83_length_45862_cov_1595.411684
0.5731	8458	Bacteria	Bacteria-undef	Proteobacteria	Gammaproteobacteria	Alteromonadales	Alteromonadaceae	Marinobacter	Marinobacter salarius	2537.91	NODE_855_length_8458_cov_1604.548495
0.4809	472	Bacteria	Bacteria-undef	Proteobacteria	Gammaproteobacteria	Alteromonadales	Alteromonadaceae	Marinobacter	Marinobacter salarius	2457.03	NODE_10045_length_472_cov_2008.841727
0.5701	221	Bacteria	Bacteria-undef	Proteobacteria	Gammaproteobacteria	Alteromonadales	Alteromonadaceae	Marinobacter	Marinobacter salarius	2443.74	NODE_24164_length_221_cov_2947.234940
0.5366	1066	Bacteria	Bacteria-undef	Proteobacteria	Gammaproteobacteria	Alteromonadales	Alteromonadaceae	Marinobacter	Marinobacter salarius	2442.42	NODE_4483_length_1066_cov_1745.520277
0.573	16863	Bacteria	Bacteria-undef	Proteobacteria	Gammaproteobacteria	Alteromonadales	Alteromonadaceae	Marinobacter	Marinobacter salarius	2438.57	NODE_428_length_16863_cov_1547.281295
0.4885	217	Bacteria	Bacteria-undef	Proteobacteria	Gammaproteobacteria	Alteromonadales	Alteromonadaceae	Marinobacter	Marinobacter salarius	2383.68	NODE_24676_length_217_cov_3674.240741
0.5632	570	Bacteria	Bacteria-undef	Proteobacteria	Gammaproteobacteria	Alteromonadales	Alteromonadaceae	Marinobacter	Marinobacter salarius	2381.79	NODE_8346_length_570_cov_1858.067961
0.5727	87216	Bacteria	Bacteria-undef	Proteobacteria	Gammaproteobacteria	Alteromonadales	Alteromonadaceae	Marinobacter	Marinobacter salarius	2378.35	NODE_28_length_87216_cov_1498.930221
0.6027	8641	Bacteria	Bacteria-undef	Proteobacteria	Gammaproteobacteria	Alteromonadales	Alteromonadaceae	Marinobacter	Marinobacter salarius	2371.55	NODE_844_length_8641_cov_1572.885395
0.6443	2103	Bacteria	Bacteria-undef	Proteobacteria	Gammaproteobacteria	Alteromonadales	Alteromonadaceae	Marinobacter	Marinobacter salarius	2311.7	NODE_2407_length_2103_cov_1484.669434
0.5446	336	Bacteria	Bacteria-undef	Proteobacteria	Gammaproteobacteria	Alteromonadales	Alteromonadaceae	Marinobacter	Marinobacter salarius	2269.05	NODE_14265_length_336_cov_2158.060498
0.568	158403	Bacteria	Bacteria-undef	Proteobacteria	Gammaproteobacteria	Alteromonadales	Alteromonadaceae	Marinobacter	Marinobacter salarius	2220.59	NODE_11_length_158403_cov_1398.525400
0.5802	130426	Bacteria	Bacteria-undef	Proteobacteria	Gammaproteobacteria	Alteromonadales	Alteromonadaceae	Marinobacter	Marinobacter salarius	2115.05	NODE_14_length_130426_cov_1343.627087
0.3918	194	Bacteria	Bacteria-undef	Proteobacteria	Gammaproteobacteria	Alteromonadales	Alteromonadaceae	Marinobacter	Marinobacter salarius	2109.93	NODE_26217_length_194_cov_7.230216
0.5791	483069	Bacteria	Bacteria-undef	Proteobacteria	Gammaproteobacteria	Alteromonadales	Alteromonadaceae	Marinobacter	Marinobacter salarius	2093.53	NODE_1_length_483069_cov_1316.810395
0.5778	143471	Bacteria	Bacteria-undef	Proteobacteria	Gammaproteobacteria	Alteromonadales	Alteromonadaceae	Marinobacter	Marinobacter salarius	2075.84	NODE_13_length_143471_cov_1304.279906
0.579	57578	Bacteria	Bacteria-undef	Proteobacteria	Gammaproteobacteria	Alteromonadales	Alteromonadaceae	Marinobacter	Marinobacter salarius	1964.5	NODE_53_length_57578_cov_1239.445630
0.547	3225	Bacteria	Bacteria-undef	Proteobacteria	Gammaproteobacteria	Alteromonadales	Alteromonadaceae	Marinobacter	Marinobacter salarius	1943.46	NODE_1747_length_3225_cov_1076.297161
0.5286	21807	Bacteria	Bacteria-undef	Proteobacteria	Gammaproteobacteria	Alteromonadales	Alteromonadaceae	Marinobacter	Marinobacter salarius	1931.32	NODE_318_length_21807_cov_1189.858358
0.5778	675	Bacteria	Bacteria-undef	Proteobacteria	Gammaproteobacteria	Alteromonadales	Alteromonadaceae	Marinobacter	Marinobacter salarius	1918.03	NODE_7030_length_675_cov_1426.070968
0.5749	6309	Bacteria	Bacteria-undef	Proteobacteria	Gammaproteobacteria	Alteromonadales	Alteromonadaceae	Marinobacter	Marinobacter salarius	1875.16	NODE_1068_length_6309_cov_1196.637832
0.5789	263243	Bacteria	Bacteria-undef	Proteobacteria	Gammaproteobacteria	Alteromonadales	Alteromonadaceae	Marinobacter	Marinobacter salarius	1804	NODE_5_length_263243_cov_1137.412325
0.5817	58380	Bacteria	Bacteria-undef	Proteobacteria	Gammaproteobacteria	Alteromonadales	Alteromonadaceae	Marinobacter	Marinobacter salarius	1783.29	NODE_50_length_58380_cov_1125.548890
0.592	26748	Bacteria	Bacteria-undef	Proteobacteria	Gammaproteobacteria	Alteromonadales	Alteromonadaceae	Marinobacter	Marinobacter salarius	1692.73	NODE_240_length_26748_cov_1071.454763
0.5811	25022	Bacteria	Bacteria-undef	Proteobacteria	Gammaproteobacteria	Alteromonadales	Alteromonadaceae	Marinobacter	Marinobacter salarius	1632.61	NODE_263_length_25022_cov_1034.910842
0.5823	114108	Bacteria	Bacteria-undef	Proteobacteria	Gammaproteobacteria	Alteromonadales	Alteromonadaceae	Marinobacter	Marinobacter salarius	1622.82	NODE_17_length_114108_cov_1026.849473
0.43	7595	Bacteria	Bacteria-undef	Proteobacteria	Gammaproteobacteria	Legionellales	Legionellaceae	Legionella	Legionella sainthelensi	1588.66	NODE_943_length_7595_cov_1015.673873
0.5837	193307	Bacteria	Bacteria-undef	Proteobacteria	Gammaproteobacteria	Alteromonadales	Alteromonadaceae	Marinobacter	Marinobacter salarius	1576.88	NODE_7_length_193307_cov_999.106100
0.5786	20958	Bacteria	Bacteria-undef	Proteobacteria	Gammaproteobacteria	Alteromonadales	Alteromonadaceae	Marinobacter	Marinobacter salarius	1462.85	NODE_336_length_20958_cov_924.131369
0.3773	30865	Bacteria	Bacteria-undef	Balneolaeota	Balneolia	Balneolales	Balneolaceae	Balneola	Balneola sp.	1438.43	NODE_192_length_30865_cov_911.214573
0.567	194	Bacteria	Bacteria-undef	Proteobacteria	Gammaproteobacteria	Alteromonadales	Alteromonadaceae	Marinobacter	Marinobacter salarius	1433.52	NODE_26213_length_194_cov_2182.467626
0.5828	8975	Bacteria	Bacteria-undef	Proteobacteria	Gammaproteobacteria	Alteromonadales	Alteromonadaceae	Marinobacter	Marinobacter salarius	1414.23	NODE_812_length_8975_cov_899.953700
0.5706	177	Bacteria	Bacteria-undef	Proteobacteria	Gammaproteobacteria	Alteromonadales	Alteromonadaceae	Marinobacter	Marinobacter salarius	1378.75	NODE_26406_length_177_cov_1554.508197
0.4623	995	Bacteria	Bacteria-undef	Proteobacteria	Gammaproteobacteria	Alteromonadales	Alteromonadaceae	Marinobacter	Marinobacter salarius	1378.42	NODE_4791_length_995_cov_998.221277
0.5959	12469	Bacteria	Bacteria-undef	Proteobacteria	Gammaproteobacteria	Alteromonadales	Alteromonadaceae	Marinobacter	Marinobacter salarius	1376.72	NODE_596_length_12469_cov_872.042130
0.5819	20185	Bacteria	Bacteria-undef	Proteobacteria	Gammaproteobacteria	Alteromonadales	Alteromonadaceae	Marinobacter	Marinobacter salarius	1376	NODE_354_length_20185_cov_871.212270
0.5821	201	Bacteria	Bacteria-undef	Proteobacteria	Gammaproteobacteria	Alteromonadales	Alteromonadaceae	Marinobacter	Marinobacter salarius	1322.11	NODE_26163_length_201_cov_2163.568493
0.6114	175	Bacteria	Bacteria-undef	Proteobacteria	Gammaproteobacteria	Alteromonadales	Alteromonadaceae	Marinobacter	Marinobacter salarius	1313.76	NODE_26439_length_175_cov_2492.616667
0.4193	41565	Bacteria	Bacteria-undef	Proteobacteria	Gammaproteobacteria	Enterobacterales	Morganellaceae	Proteus	Proteus vulgaris	1256.5	NODE_108_length_41565_cov_799.919971
0.6042	144	Bacteria	Bacteria-undef	Proteobacteria	Gammaproteobacteria	Alteromonadales	Alteromonadaceae	Marinobacter	Marinobacter salarius	1253.15	NODE_27534_length_144_cov_1673.426966
0.5733	3157	Bacteria	Bacteria-undef	Proteobacteria	Gammaproteobacteria	Alteromonadales	Alteromonadaceae	Marinobacter	Marinobacter salarius	1114.87	NODE_1777_length_3157_cov_728.192779
0.5859	1763	Bacteria	Bacteria-undef	Proteobacteria	Gammaproteobacteria	Alteromonadales	Alteromonadaceae	Marinobacter	Marinobacter salarius	1080.43	NODE_2790_length_1763_cov_232.630562
0.4722	108	Bacteria	Bacteria-undef	Bacteria-undef	Bacteria-undef	Bacteria-undef	Bacteria-undef	Bacteria-undef	uncultured bacterium	941.287	NODE_33021_length_108_cov_395.094340
0.4091	110	Bacteria	Bacteria-undef	Proteobacteria	Alphaproteobacteria	Hyphomicrobiales	Bartonellaceae	Bartonella	Bartonella schoenbuchensis	907.682	NODE_30793_length_110_cov_63.163636
0.4545	110	Bacteria	Bacteria-undef	Bacteria-undef	Bacteria-undef	Bacteria-undef	Bacteria-undef	Bacteria-undef	uncultured bacterium	887.809	NODE_30140_length_110_cov_98.745455
0.4606	660	Bacteria	Bacteria-undef	Proteobacteria	Gammaproteobacteria	Thiotrichales	Francisellaceae	Allofrancisella	Allofrancisella guangzhouensis	847.644	NODE_7183_length_660_cov_631.996694
0.5926	15578	Bacteria	Bacteria-undef	Proteobacteria	Gammaproteobacteria	Alteromonadales	Alteromonadaceae	Marinobacter	Marinobacter salarius	829.711	NODE_468_length_15578_cov_525.055337
0.5731	28807	Bacteria	Bacteria-undef	Proteobacteria	Alphaproteobacteria	Rhodobacterales	Rhodobacteraceae	Epibacterium	Epibacterium mobile	821.408	NODE_211_length_28807_cov_519.891347
0.4057	58360	Bacteria	Bacteria-undef	Proteobacteria	Gammaproteobacteria	Alteromonadales	Colwelliaceae	Litorilituus	Litorilituus sediminis	724.376	NODE_52_length_58360_cov_461.670783
0.6682	1076	Bacteria	Bacteria-undef	Proteobacteria	Gammaproteobacteria	Alteromonadales	Alteromonadaceae	Marinobacter	Marinobacter salarius	704.481	NODE_4433_length_1076_cov_475.393732
0.5964	9353	Bacteria	Bacteria-undef	Proteobacteria	Gammaproteobacteria	Alteromonadales	Alteromonadaceae	Marinobacter	Marinobacter salarius	691.823	NODE_777_length_9353_cov_366.842762
0.6505	744	Bacteria	Bacteria-undef	Proteobacteria	Gammaproteobacteria	Alteromonadales	Alteromonadaceae	Marinobacter	Marinobacter salarius	631.173	NODE_6360_length_744_cov_450.924528
0.6154	143	Bacteria	Bacteria-undef	Proteobacteria	Gammaproteobacteria	Alteromonadales	Alteromonadaceae	Marinobacter	Marinobacter salarius	630.783	NODE_27618_length_143_cov_1182.863636
0.5325	154	Bacteria	Bacteria-undef	Proteobacteria	Gammaproteobacteria	Alteromonadales	Alteromonadaceae	Marinobacter	Marinobacter salarius	620.182	NODE_26858_length_154_cov_3334.555556
0.4287	17931	Bacteria	Bacteria-undef	Proteobacteria	Gammaproteobacteria	Alteromonadales	Pseudoalteromonadaceae	Pseudoalteromonas	Pseudoalteromonas phenolica	615.068	NODE_404_length_17931_cov_390.815731
0.6275	698	Bacteria	Bacteria-undef	Proteobacteria	Gammaproteobacteria	Alteromonadales	Alteromonadaceae	Marinobacter	Marinobacter salarius	571.814	NODE_6805_length_698_cov_430.903577
0.4815	108	Bacteria	Bacteria-undef	Proteobacteria	Alphaproteobacteria	Hyphomicrobiales	Bartonellaceae	Bartonella	Bartonella schoenbuchensis	536.519	NODE_33489_length_108_cov_131.245283
0.4938	162	Bacteria	Bacteria-undef	Proteobacteria	Gammaproteobacteria	Alteromonadales	Alteromonadaceae	Marinobacter	Marinobacter salarius	523.704	NODE_26603_length_162_cov_6328.224299
0.5488	58371	Bacteria	Bacteria-undef	Proteobacteria	Gammaproteobacteria	Alteromonadales	Alteromonadaceae	Marinobacter	Marinobacter salarius	509.033	NODE_51_length_58371_cov_321.905978
0.6331	169	Bacteria	Bacteria-undef	Proteobacteria	Gammaproteobacteria	Alteromonadales	Alteromonadaceae	Marinobacter	Marinobacter salarius	467.473	NODE_26507_length_169_cov_958.929825
0.4364	110	Bacteria	Bacteria-undef	Proteobacteria	Gammaproteobacteria	Alteromonadales	Alteromonadaceae	Marinobacter	Marinobacter adhaerens	460.555	NODE_30192_length_110_cov_95.254545
0.6352	159	Bacteria	Bacteria-undef	Proteobacteria	Gammaproteobacteria	Alteromonadales	Alteromonadaceae	Marinobacter	Marinobacter adhaerens	434.195	NODE_26676_length_159_cov_4592.336538
0.4727	110	Bacteria	Bacteria-undef	Bacteria-undef	Bacteria-undef	Bacteria-undef	Bacteria-undef	Bacteria-undef	uncultured bacterium	397.573	NODE_30679_length_110_cov_67.509091
0.6161	1641	Bacteria	Bacteria-undef	Proteobacteria	Gammaproteobacteria	Alteromonadales	Alteromonadaceae	Marinobacter	Marinobacter salarius	343.25	NODE_2997_length_1641_cov_231.447667
0.5243	103	Bacteria	Bacteria-undef	Proteobacteria	Gammaproteobacteria	Alteromonadales	Alteromonadaceae	Marinobacter	Marinobacter adhaerens	339.884	NODE_36625_length_103_cov_470.375000
0.4818	110	Bacteria	Bacteria-undef	Proteobacteria	Alphaproteobacteria	Hyphomicrobiales	Bartonellaceae	Bartonella	Bartonella schoenbuchensis	334.382	NODE_28398_length_110_cov_334.854545
0.4273	110	Bacteria	Bacteria-undef	Proteobacteria	Gammaproteobacteria	Alteromonadales	Alteromonadaceae	Marinobacter	Marinobacter adhaerens	332.7	NODE_28952_length_110_cov_211.145455
0.5896	268	Bacteria	Bacteria-undef	Proteobacteria	Gammaproteobacteria	Alteromonadales	Alteromonadaceae	Marinobacter	Marinobacter salarius	329.743	NODE_18541_length_268_cov_21.051643
0.4421	129511	Bacteria	Bacteria-undef	Proteobacteria	Gammaproteobacteria	Legionellales	Coxiellaceae	Coxiella	Coxiella burnetii	328.649	NODE_15_length_129511_cov_213.592510
0.6288	2934	Bacteria	Bacteria-undef	Proteobacteria	Gammaproteobacteria	Alteromonadales	Alteromonadaceae	Marinobacter	Marinobacter salarius	325.927	NODE_1870_length_2934_cov_213.230983
0.6107	1721	Bacteria	Bacteria-undef	Proteobacteria	Gammaproteobacteria	Alteromonadales	Alteromonadaceae	Marinobacter	Marinobacter salarius	317.608	NODE_2861_length_1721_cov_213.350540
0.5413	109	Bacteria	Bacteria-undef	Proteobacteria	Gammaproteobacteria	Alteromonadales	Alteromonadaceae	Marinobacter	Marinobacter adhaerens	316.266	NODE_31300_length_109_cov_501.703704
0.4727	110	Bacteria	Bacteria-undef	Bacteria-undef	Bacteria-undef	Bacteria-undef	Bacteria-undef	Bacteria-undef	uncultured bacterium	313.055	NODE_29620_length_110_cov_138.727273
0.4545	110	Bacteria	Bacteria-undef	Lentisphaerae	Lentisphaerae-undef	Lentisphaerae-undef	Lentisphaerae-undef	Lentisphaerae-undef	Lentisphaerae bacterium	300.718	NODE_28760_length_110_cov_243.618182
0.4587	109	Bacteria	Bacteria-undef	Lentisphaerae	Lentisphaerae-undef	Lentisphaerae-undef	Lentisphaerae-undef	Lentisphaerae-undef	Lentisphaerae bacterium	291.973	NODE_31260_length_109_cov_745.777778
0.4393	107	Bacteria	Bacteria-undef	Bacteria-undef	Bacteria-undef	Bacteria-undef	Bacteria-undef	Bacteria-undef	uncultured bacterium	288.991	NODE_34542_length_107_cov_71.596154
0.4771	109	Bacteria	Bacteria-undef	Bacteria-undef	Bacteria-undef	Bacteria-undef	Bacteria-undef	Bacteria-undef	uncultured bacterium	288.119	NODE_32189_length_109_cov_124.444444
0.6466	348	Bacteria	Bacteria-undef	Proteobacteria	Gammaproteobacteria	Alteromonadales	Alteromonadaceae	Marinobacter	Marinobacter salarius	278.003	NODE_13748_length_348_cov_247.266212
0.4587	109	Bacteria	Bacteria-undef	Bacteroidetes	Flavobacteriia	Flavobacteriales	Flavobacteriales-undef	Candidatus Sulcia	Candidatus Sulcia muelleri	265.56	NODE_31846_length_109_cov_185.759259
0.5243	103	Bacteria	Bacteria-undef	Proteobacteria	Gammaproteobacteria	Alteromonadales	Alteromonadaceae	Marinobacter	Marinobacter adhaerens	261.68	NODE_36788_length_103_cov_223.937500
0.463	108	Bacteria	Bacteria-undef	Proteobacteria	Alphaproteobacteria	Hyphomicrobiales	Bartonellaceae	Bartonella	Bartonella schoenbuchensis	255.768	NODE_33483_length_108_cov_131.886792
0.5621	153	Bacteria	Bacteria-undef	Proteobacteria	Gammaproteobacteria	Alteromonadales	Alteromonadaceae	Marinobacter	Marinobacter adhaerens	254.497	NODE_26956_length_153_cov_1.193878
0.6408	348	Bacteria	Bacteria-undef	Proteobacteria	Gammaproteobacteria	Alteromonadales	Alteromonadaceae	Marinobacter	Marinobacter salarius	249.753	NODE_13749_length_348_cov_224.112628
0.4727	110	Bacteria	Bacteria-undef	Lentisphaerae	Lentisphaerae-undef	Lentisphaerae-undef	Lentisphaerae-undef	Lentisphaerae-undef	Lentisphaerae bacterium	247.391	NODE_28461_length_110_cov_311.709091
0.4443	38164	Bacteria	Bacteria-undef	Proteobacteria	Gammaproteobacteria	Alteromonadales	Idiomarinaceae	Idiomarina	Idiomarina sp. X4	239.995	NODE_129_length_38164_cov_152.887927
0.4636	110	Bacteria	Bacteria-undef	Lentisphaerae	Lentisphaerae-undef	Lentisphaerae-undef	Lentisphaerae-undef	Lentisphaerae-undef	Lentisphaerae bacterium	239.518	NODE_30773_length_110_cov_63.872727
0.4479	12152	Bacteria	Bacteria-undef	Proteobacteria	Gammaproteobacteria	Alteromonadales	Shewanellaceae	Shewanella	Pseudoalteromonas espejiana	236.098	NODE_611_length_12152_cov_149.888237
0.3891	38572	Bacteria	Bacteria-undef	Deinococcus-Thermus	Deinococci	Thermales	Thermaceae	Marinithermus	Marinithermus hydrothermalis	230.2	NODE_128_length_38572_cov_147.014565
0.6461	438	Bacteria	Bacteria-undef	Proteobacteria	Gammaproteobacteria	Alteromonadales	Alteromonadaceae	Marinobacter	Marinobacter salarius	226.267	NODE_10782_length_438_cov_194.370757
0.4587	109	Bacteria	Bacteria-undef	Lentisphaerae	Lentisphaerae-undef	Lentisphaerae-undef	Lentisphaerae-undef	Lentisphaerae-undef	Lentisphaerae bacterium	214.807	NODE_31371_length_109_cov_395.037037
0.5666	2605	Bacteria	Bacteria-undef	Proteobacteria	Gammaproteobacteria	Alteromonadales	Alteromonadaceae	Marinobacter	Marinobacter salarius	194.745	NODE_2034_length_2605_cov_56.466275
0.534	103	Bacteria	Bacteria-undef	Proteobacteria	Gammaproteobacteria	Alteromonadales	Alteromonadaceae	Marinobacter	Marinobacter adhaerens	194.709	NODE_37296_length_103_cov_58.416667
0.3067	7163	Bacteria	Bacteria-undef	Proteobacteria	Alphaproteobacteria	Pelagibacterales	Pelagibacteraceae	Candidatus Pelagibacter	Candidatus Pelagibacter ubique	176.264	NODE_979_length_7163_cov_113.749437
0.5749	1868	Bacteria	Bacteria-undef	Proteobacteria	Gammaproteobacteria	Alteromonadales	Alteromonadaceae	Marinobacter	Marinobacter salarius	169.119	NODE_2654_length_1868_cov_356.174848
0.4579	107	Bacteria	Bacteria-undef	Lentisphaerae	Lentisphaerae-undef	Lentisphaerae-undef	Lentisphaerae-undef	Lentisphaerae-undef	Lentisphaerae bacterium	160.121	NODE_34343_length_107_cov_139.500000
0.5321	109	Bacteria	Bacteria-undef	Proteobacteria	Gammaproteobacteria	Alteromonadales	Alteromonadaceae	Marinobacter	Marinobacter salarius	154.422	NODE_32784_length_109_cov_58.592593
0.4435	41694	Bacteria	Bacteria-undef	Proteobacteria	Gammaproteobacteria	Legionellales	Legionellaceae	Legionella	Legionella pneumophila	151.565	NODE_107_length_41694_cov_98.070847
0.4571	36403	Bacteria	Bacteria-undef	Proteobacteria	Gammaproteobacteria	Oceanospirillales	Oceanospirillaceae	Thalassolituus	Thalassolituus oleivorans	149.842	NODE_143_length_36403_cov_95.814268
0.5747	2636	Bacteria	Bacteria-undef	Proteobacteria	Alphaproteobacteria	Rhodobacterales	Rhodobacteraceae	Celeribacter	Celeribacter baekdonensis	147.725	NODE_2014_length_2636_cov_97.702441
0.3208	3273	Bacteria	Bacteria-undef	Bacteria-undef	Bacteria-undef	Bacteria-undef	Bacteria-undef	Bacteria-undef	uncultured bacterium	140.774	NODE_1725_length_3273_cov_89.944686
0.6044	1087	Bacteria	Bacteria-undef	Proteobacteria	Alphaproteobacteria	Rhodobacterales	Rhodobacteraceae	Pelagibaca	Pelagibaca abyssi	139.249	NODE_4376_length_1087_cov_96.584302
0.5573	820	Bacteria	Bacteria-undef	Proteobacteria	Alphaproteobacteria	Rhodobacterales	Rhodobacteraceae	Leisingera	Leisingera methylohalidivorans	131.146	NODE_5765_length_820_cov_93.979085
0.4455	101	Bacteria	Bacteria-undef	Proteobacteria	Gammaproteobacteria	Alteromonadales	Alteromonadaceae	Marinobacter	Marinobacter adhaerens	129.99	NODE_38436_length_101_cov_24497.804348
0.5321	109	Bacteria	Bacteria-undef	Proteobacteria	Gammaproteobacteria	Alteromonadales	Alteromonadaceae	Marinobacter	Marinobacter adhaerens	120.945	NODE_31961_length_109_cov_160.870370
0.377	28982	Bacteria	Bacteria-undef	Balneolaeota	Balneolia	Balneolales	Balneolaceae	Balneola	Balneola sp.	118.805	NODE_204_length_28982_cov_75.818993
0.6847	111	Bacteria	Bacteria-undef	Proteobacteria	Gammaproteobacteria	Alteromonadales	Alteromonadaceae	Marinobacter	Marinobacter sp. Arc7-DN-1	112.045	NODE_28005_length_111_cov_16.285714
0.6667	132	Bacteria	Bacteria-undef	Proteobacteria	Gammaproteobacteria	Alteromonadales	Alteromonadaceae	Marinobacter	Marinobacter salarius	111.796	NODE_27850_length_132_cov_421.610390
0.3779	14923	Bacteria	Bacteria-undef	Balneolaeota	Balneolia	Balneolales	Balneolaceae	Balneola	Balneola sp.	110.045	NODE_483_length_14923_cov_70.514528
0.42	100	Bacteria	Bacteria-undef	Proteobacteria	Gammaproteobacteria	Alteromonadales	Alteromonadaceae	Marinobacter	Marinobacter adhaerens	109.36	NODE_39711_length_100_cov_332.733333
0.4286	105	Bacteria	Bacteria-undef	Proteobacteria	Gammaproteobacteria	Alteromonadales	Alteromonadaceae	Marinobacter	Marinobacter adhaerens	107.981	NODE_35406_length_105_cov_271.460000
0.6008	1701	Bacteria	Bacteria-undef	Proteobacteria	Gammaproteobacteria	Alteromonadales	Alteromonadaceae	Marinobacter	Marinobacter salarius	107.577	NODE_2891_length_1701_cov_243.728433
0.5891	1234	Bacteria	Bacteria-undef	Proteobacteria	Alphaproteobacteria	Maricaulales	Maricaulaceae	Maricaulis	Maricaulis maris	106.679	NODE_3863_length_1234_cov_74.468193
0.4607	6866	Bacteria	Bacteria-undef	Bacteria-undef	Bacteria-undef	Bacteria-undef	Bacteria-undef	Bacteria-undef	uncultured organism	99.6755	NODE_1001_length_6866_cov_64.638379
0.5698	430	Bacteria	Bacteria-undef	Proteobacteria	Alphaproteobacteria	Rhodobacterales	Rhodobacteraceae	Epibacterium	Epibacterium mobile	97.8907	NODE_10996_length_430_cov_81.885333
0.5294	3345	Bacteria	Bacteria-undef	Proteobacteria	Alphaproteobacteria	Rhodobacterales	Rhodobacteraceae	Epibacterium	Epibacterium mobile	96.6066	NODE_1694_length_3345_cov_92.121581
0.5413	109	Bacteria	Bacteria-undef	Proteobacteria	Gammaproteobacteria	Alteromonadales	Alteromonadaceae	Marinobacter	Marinobacter adhaerens	96.3486	NODE_32762_length_109_cov_59.703704
0.3105	26399	Bacteria	Bacteria-undef	Eukaryota-undef	Phaeophyceae	Laminariales	Laminariaceae	Laminaria	Laminaria digitata	93.6288	NODE_243_length_26399_cov_60.189872
0.4525	34017	Bacteria	Bacteria-undef	Proteobacteria	Gammaproteobacteria	Thiotrichales	Piscirickettsiaceae	Piscirickettsia	Piscirickettsia salmonis	84.3789	NODE_163_length_34017_cov_54.020700
0.4256	6024	Bacteria	Bacteria-undef	Proteobacteria	Betaproteobacteria	Burkholderiales	Burkholderiaceae	Polynucleobacter	Polynucleobacter necessarius	83.5591	NODE_1110_length_6024_cov_54.072374
0.4901	253	Bacteria	Bacteria-undef	Proteobacteria	Gammaproteobacteria	Thiotrichales	Thiotrichaceae	Thiomargarita	Candidatus Thiomargarita nelsonii	83.1423	NODE_20185_length_253_cov_90.651515
0.4554	101	Bacteria	Bacteria-undef	Bacteroidetes	Flavobacteriia	Flavobacteriales	Flavobacteriales-undef	Candidatus Sulcia	Candidatus Sulcia muelleri	82.3663	NODE_38591_length_101_cov_355.869565
0.4638	17922	Bacteria	Bacteria-undef	Proteobacteria	Gammaproteobacteria	Vibrionales	Vibrionaceae	Vibrio	Vibrio cholerae	82.0108	NODE_406_length_17922_cov_52.661891
0.4381	105	Bacteria	Bacteria-undef	Proteobacteria	Gammaproteobacteria	Alteromonadales	Alteromonadaceae	Marinobacter	Marinobacter adhaerens	81.3429	NODE_35748_length_105_cov_73.980000
0.4249	346	Bacteria	Bacteria-undef	Proteobacteria	Gammaproteobacteria	Oceanospirillales	Halomonadaceae	Halomonas	Hirschia baltica	78.0029	NODE_13825_length_346_cov_67.398625
0.3901	21502	Bacteria	Bacteria-undef	Balneolaeota	Balneolia	Balneolales	Balneolaceae	Balneola	Balneola sp.	77.1582	NODE_326_length_21502_cov_49.474285
0.5341	249	Bacteria	Bacteria-undef	Proteobacteria	Gammaproteobacteria	Alteromonadales	Alteromonadaceae	Marinobacter	Marinobacter adhaerens	68.8755	NODE_20675_length_249_cov_2.716495
0.5228	1075	Bacteria	Bacteria-undef	Proteobacteria	Gammaproteobacteria	Oceanospirillales	Alcanivoracaceae	Alcanivorax	Alcanivorax sp.	66.6902	NODE_4442_length_1075_cov_22247.468627
0.4881	22716	Bacteria	Bacteria-undef	Proteobacteria	Gammaproteobacteria	Alteromonadales	Alteromonadaceae	Marinobacter	Marinobacter salarius	64.8307	NODE_303_length_22716_cov_41.396099
0.6863	102	Bacteria	Bacteria-undef	Proteobacteria	Gammaproteobacteria	Alteromonadales	Alteromonadaceae	Marinobacter	Marinobacter sp. Arc7-DN-1	64.098	NODE_37432_length_102_cov_2444.659574
0.4176	23826	Bacteria	Bacteria-undef	Proteobacteria	Gammaproteobacteria	Alteromonadales	Pseudoalteromonadaceae	Pseudoalteromonas	Legionella israelensis	61.6908	NODE_279_length_23826_cov_41.797106
0.3052	15156	Bacteria	Bacteria-undef	Proteobacteria	Alphaproteobacteria	Pelagibacterales	Pelagibacteraceae	Candidatus Pelagibacter	Candidatus Pelagibacter sp. FZCC0015	58.9496	NODE_475_length_15156_cov_38.030395
0.3871	19641	Bacteria	Bacteria-undef	Balneolaeota	Balneolia	Balneolales	Balneolaceae	Balneola	Balneola sp.	58.2959	NODE_362_length_19641_cov_37.418258
0.5637	157201	Bacteria	Bacteria-undef	Proteobacteria	Alphaproteobacteria	Hyphomonadales	Hyphomonadaceae	Hyphomonas	Hyphomonas sp. KY3	57.5176	NODE_12_length_157201_cov_36.432509
0.4433	97	Bacteria	Bacteria-undef	Proteobacteria	Gammaproteobacteria	Alteromonadales	Alteromonadaceae	Marinobacter	Marinobacter adhaerens	56.7629	NODE_42753_length_97_cov_236.119048
0.311	1929	Bacteria	Bacteria-undef	Proteobacteria	Alphaproteobacteria	Pelagibacterales	Pelagibacteraceae	Candidatus Pelagibacter	Candidatus Pelagibacter ubique	56.423	NODE_2587_length_1929_cov_38.154234
0.5555	1244	Bacteria	Bacteria-undef	Proteobacteria	Alphaproteobacteria	Maricaulales	Maricaulaceae	Glycocaulis	Glycocaulis alkaliphilus	54.287	NODE_3833_length_1244_cov_37.682927
0.5674	403238	Bacteria	Bacteria-undef	Proteobacteria	Alphaproteobacteria	Hyphomonadales	Hyphomonadaceae	Hyphomonas	Hyphomonas sp. KY3	54.0144	NODE_3_length_403238_cov_34.293574
0.5673	4541	Bacteria	Bacteria-undef	Proteobacteria	Alphaproteobacteria	Hyphomicrobiales	Stappiaceae	Labrenzia	Labrenzia sp. VG12	51.8619	NODE_1342_length_4541_cov_187.066429
0.484	469	Bacteria	Bacteria-undef	Firmicutes	Alphaproteobacteria	Hyphomicrobiales	Bartonellaceae	Bartonella	Bartonella apis	48.9872	NODE_10096_length_469_cov_38.671498
0.43	100	Bacteria	Bacteria-undef	Proteobacteria	Gammaproteobacteria	Alteromonadales	Alteromonadaceae	Marinobacter	Marinobacter adhaerens	47.71	NODE_40408_length_100_cov_65.444444
0.5579	34793	Bacteria	Bacteria-undef	Proteobacteria	Alphaproteobacteria	Rhodobacterales	Rhodobacteraceae	Roseovarius	Roseovarius indicus	46.0466	NODE_156_length_34793_cov_29.292993
0.4479	96	Bacteria	Bacteria-undef	Proteobacteria	Gammaproteobacteria	Alteromonadales	Alteromonadaceae	Marinobacter	Marinobacter adhaerens	45.875	NODE_43391_length_96_cov_325.365854
0.623	870	Bacteria	Bacteria-undef	Proteobacteria	Alphaproteobacteria	Rhodobacterales	Rhodobacteraceae	Rhodovulum	Rhodovulum sulfidophilum	45.4034	NODE_5414_length_870_cov_32.542331
0.4165	32960	Bacteria	Bacteria-undef	Proteobacteria	Gammaproteobacteria	Pasteurellales	Pasteurellaceae	Histophilus	Histophilus somni	44.8931	NODE_170_length_32960_cov_28.985686
0.378	6937	Bacteria	Bacteria-undef	Balneolaeota	Balneolia	Balneolales	Balneolaceae	Balneola	Balneola sp.	44.4005	NODE_997_length_6937_cov_28.540332
0.6378	127	Bacteria	Bacteria-undef	Proteobacteria	Gammaproteobacteria	Alteromonadales	Alteromonadaceae	Marinobacter	Marinobacter sp. Arc7-DN-1	43.4882	NODE_27872_length_127_cov_2515.763889
0.6232	18596	Bacteria	Bacteria-undef	Proteobacteria	Alphaproteobacteria	Hyphomicrobiales	Rhizobiaceae	Rhizobium	Paracoccus yeei	43.0479	NODE_390_length_18596_cov_27.256513
0.412	216	Bacteria	Bacteria-undef	Proteobacteria	Gammaproteobacteria	Alteromonadales	Alteromonadaceae	Marinobacter	Marinobacter salarius	42.4028	NODE_24867_length_216_cov_1.316770
0.5138	28808	Bacteria	Bacteria-undef	Proteobacteria	Deltaproteobacteria	Myxococcales	Archangiaceae	Melittangium	Melittangium boletus	40.891	NODE_210_length_28808_cov_25.772441
0.5254	87676	Bacteria	Bacteria-undef	Proteobacteria	Gammaproteobacteria	Alteromonadales	Alteromonadaceae	Marinobacter	Marinobacter adhaerens	38.941	NODE_27_length_87676_cov_24.717556
0.6104	77	Bacteria	Bacteria-undef	Proteobacteria	Gammaproteobacteria	Oceanospirillales	Hahellaceae	Hahella	Hahella chejuensis	37.8701	NODE_45397_length_77_cov_12784.409091
0.3698	13937	Bacteria	Bacteria-undef	Balneolaeota	Balneolia	Balneolales	Balneolaceae	Balneola	Balneola sp.	37.5955	NODE_528_length_13937_cov_24.161288
0.6003	1316	Bacteria	Bacteria-undef	Proteobacteria	Gammaproteobacteria	Alteromonadales	Alteromonadaceae	Marinobacter	Marinobacter salarius	37.3374	NODE_3647_length_1316_cov_26.638382
0.4515	40320	Bacteria	Bacteria-undef	Proteobacteria	Gammaproteobacteria	Legionellales	Legionellaceae	Legionella	Methylophaga nitratireducenticrescens	36.9091	NODE_116_length_40320_cov_24.135502
0.4955	440	Bacteria	Bacteria-undef	Proteobacteria	Alphaproteobacteria	Rhodobacterales	Rhodobacteraceae	Phaeobacter	Phaeobacter inhibens	36.6636	NODE_10743_length_440_cov_29.927273
0.4519	104	Bacteria	Bacteria-undef	Bacteroidetes	Flavobacteriia	Flavobacteriales	Flavobacteriales-undef	Candidatus Sulcia	Candidatus Sulcia muelleri	36.0577	NODE_36078_length_104_cov_213.836735
0.2835	13724	Bacteria	Bacteria-undef	Proteobacteria	Alphaproteobacteria	Pelagibacterales	Pelagibacteraceae	Candidatus Pelagibacter	Candidatus Pelagibacter ubique	35.2228	NODE_538_length_13724_cov_44.384008
0.3896	17940	Bacteria	Bacteria-undef	Balneolaeota	Balneolia	Balneolales	Balneolaceae	Balneola	Balneola sp.	34.5566	NODE_403_length_17940_cov_22.000727
0.5516	61153	Bacteria	Bacteria-undef	Proteobacteria	Alphaproteobacteria	Rhodobacterales	Rhodobacteraceae	Phaeobacter	Phaeobacter inhibens	33.9796	NODE_46_length_61153_cov_21.650954
0.6397	1604	Bacteria	Bacteria-undef	Proteobacteria	Alphaproteobacteria	Rhodobacterales	Rhodobacteraceae	Phaeobacter	Phaeobacter inhibens	33.4246	NODE_3075_length_1604_cov_6130.369270
0.6135	370	Bacteria	Bacteria-undef	Proteobacteria	Gammaproteobacteria	Alteromonadales	Alteromonadaceae	Marinobacter	Marinobacter salarius	32.6622	NODE_12790_length_370_cov_20.365079
0.5586	111	Bacteria	Bacteria-undef	Proteobacteria	Gammaproteobacteria	Xanthomonadales	Xanthomonadaceae	Pseudoxanthomonas	Pseudoxanthomonas spadix	32.3694	NODE_27989_length_111_cov_4080.196429
0.5473	729	Bacteria	Bacteria-undef	Proteobacteria	Alphaproteobacteria	Rhodobacterales	Rhodobacteraceae	Phaeobacter	Phaeobacter inhibens	32.2332	NODE_6504_length_729_cov_24.060831
0.5657	20722	Bacteria	Bacteria-undef	Proteobacteria	Gammaproteobacteria	Alteromonadales	Alteromonadaceae	Marinobacter	Marinobacter salarius	31.9014	NODE_343_length_20722_cov_19.329027
0.527	463	Bacteria	Bacteria-undef	Bacteria-undef	Bacteria-undef	Bacteria-undef	Bacteria-undef	Bacteria-undef	Hyphomonas sp. MED623	31.8963	NODE_10222_length_463_cov_26.311275
0.4261	16842	Bacteria	Bacteria-undef	Proteobacteria	Gammaproteobacteria	Pseudomonadales	Moraxellaceae	Acinetobacter	Acinetobacter pittii	30.3768	NODE_429_length_16842_cov_19.438435
0.606	36146	Bacteria	Bacteria-undef	Proteobacteria	Alphaproteobacteria	Rhodobacterales	Rhodobacteraceae	Epibacterium	Epibacterium mobile	30.151	NODE_144_length_36146_cov_19.193012
0.595	40497	Bacteria	Bacteria-undef	Proteobacteria	Alphaproteobacteria	Rhodobacterales	Rhodobacteraceae	Phaeobacter	Phaeobacter gallaeciensis	29.5317	NODE_115_length_40497_cov_35.706716
0.5931	6370	Bacteria	Bacteria-undef	Proteobacteria	Alphaproteobacteria	Salinisphaerales	Salinisphaeraceae	Salinisphaera	Salinisphaera sp. LB1	29.3962	NODE_1057_length_6370_cov_18.991449
0.3903	3502	Bacteria	Bacteria-undef	Balneolaeota	Balneolia	Balneolales	Balneolaceae	Balneola	Balneola sp.	29.3027	NODE_1638_length_3502_cov_19.199304
0.5563	21095	Bacteria	Bacteria-undef	Proteobacteria	Alphaproteobacteria	Rhodobacterales	Rhodobacteraceae	Phaeobacter	Phaeobacter inhibens	29.3022	NODE_333_length_21095_cov_18.746958
0.5628	19800	Bacteria	Bacteria-undef	Proteobacteria	Alphaproteobacteria	Rhodobacterales	Rhodobacteraceae	Maricaulis	Maricaulis maris	28.4884	NODE_360_length_19800_cov_18.075346
0.6095	105	Bacteria	Bacteria-undef	Proteobacteria	Gammaproteobacteria	Alteromonadales	Alteromonadaceae	Marinobacter	Marinobacter salarius	28.0095	NODE_35267_length_105_cov_2870.240000
0.6019	751	Bacteria	Bacteria-undef	Proteobacteria	Gammaproteobacteria	Alteromonadales	Alteromonadaceae	Marinobacter	Marinobacter salarius	27.5273	NODE_6304_length_751_cov_20.527299
0.4288	22379	Bacteria	Bacteria-undef	Proteobacteria	Gammaproteobacteria	Legionellales	Legionellaceae	Legionella	Legionella anisa	27.1711	NODE_311_length_22379_cov_17.445843
0.5402	224	Bacteria	Bacteria-undef	Proteobacteria	Gammaproteobacteria	Alteromonadales	Alteromonadaceae	Marinobacter	Marinobacter salarius	27.1696	NODE_23786_length_224_cov_5.005917
0.611	51875	Bacteria	Bacteria-undef	Proteobacteria	Alphaproteobacteria	Hyphomonadales	Hyphomonadaceae	Hyphomonas	Hyphomonas sp.	26.6009	NODE_61_length_51875_cov_28.432227
0.4702	151	Bacteria	Bacteria-undef	Proteobacteria	Gammaproteobacteria	Alteromonadales	Alteromonadaceae	Marinobacter	Marinobacter adhaerens	26.4967	NODE_27051_length_151_cov_2.156250
0.5881	93421	Bacteria	Bacteria-undef	Proteobacteria	Alphaproteobacteria	Hyphomonadales	Hyphomonadaceae	Hyphomonas	Hyphomonas sp. KY3	26.4966	NODE_23_length_93421_cov_16.753808
0.4811	185	Bacteria	Bacteria-undef	Proteobacteria	Gammaproteobacteria	Alteromonadales	Alteromonadaceae	Marinobacter	Marinobacter adhaerens	26.4162	NODE_26313_length_185_cov_3.400000
0.5798	76831	Bacteria	Bacteria-undef	Proteobacteria	Alphaproteobacteria	Hyphomonadales	Hyphomonadaceae	Hyphomonas	Hyphomonas sp. KY3	25.6093	NODE_34_length_76831_cov_16.208451
0.2796	13348	Bacteria	Bacteria-undef	Proteobacteria	Alphaproteobacteria	Pelagibacterales	Pelagibacteraceae	Candidatus Pelagibacter	Candidatus Pelagibacter ubique	25.5154	NODE_555_length_13348_cov_16.344994
0.3787	7543	Bacteria	Bacteria-undef	Bacteroidetes	Flavobacteriia	Flavobacteriales	Flavobacteriaceae	Algibacter	Algibacter alginicilyticus	25.1612	NODE_948_length_7543_cov_16.163061
0.4979	707	Bacteria	Bacteria-undef	Proteobacteria	Gammaproteobacteria	Alteromonadales	Alteromonadaceae	Marinobacter	Marinobacter salarius	24.6973	NODE_6720_length_707_cov_18.633436
0.6107	1377	Bacteria	Bacteria-undef	Proteobacteria	Alphaproteobacteria	Rhodobacterales	Rhodobacteraceae	Epibacterium	Epibacterium mobile	24.3914	NODE_3499_length_1377_cov_16.265507
0.5021	9471	Bacteria	Bacteria-undef	Proteobacteria	Alphaproteobacteria	Rhodobacterales	Rhodobacteraceae	Pseudopuniceibacterium	Pseudopuniceibacterium antarcticum	24.3314	NODE_768_length_9471_cov_15.718033
0.5368	95	Bacteria	Bacteria-undef	Proteobacteria	Gammaproteobacteria	Alteromonadales	Alteromonadaceae	Marinobacter	Marinobacter adhaerens	24.1579	NODE_43994_length_95_cov_90.975000
0.5956	361	Bacteria	Bacteria-undef	Proteobacteria	Gammaproteobacteria	Alteromonadales	Alteromonadaceae	Marinobacter	Marinobacter salarius	23.8532	NODE_13164_length_361_cov_24.679739
0.5503	23289	Bacteria	Bacteria-undef	Proteobacteria	Alphaproteobacteria	Hyphomicrobiales	Hyphomicrobiales-undef	Hyphomicrobiales-undef	Rhizobiales bacterium NRL2	23.8169	NODE_290_length_23289_cov_14.925712
0.5834	61009	Bacteria	Bacteria-undef	Proteobacteria	Alphaproteobacteria	Hyphomonadales	Hyphomonadaceae	Hyphomonas	Hyphomonas sp. KY3	22.9854	NODE_47_length_61009_cov_14.591758
0.6477	176	Bacteria	Bacteria-undef	Proteobacteria	Alphaproteobacteria	Rhodobacterales	Rhodobacteraceae	Epibacterium	Epibacterium mobile	22.9716	NODE_26427_length_176_cov_40.140496
0.5115	20776	Bacteria	Bacteria-undef	Proteobacteria	Gammaproteobacteria	Alteromonadales	Alteromonadaceae	Marinobacter	Marinobacter hydrocarbonoclasticus	22.7701	NODE_341_length_20776_cov_14.487718
0.5764	160508	Bacteria	Bacteria-undef	Proteobacteria	Alphaproteobacteria	Hyphomonadales	Hyphomonadaceae	Hyphomonas	Hyphomonas sp. KY3	22.3433	NODE_10_length_160508_cov_14.887518
0.4613	17772	Bacteria	Bacteria-undef	Proteobacteria	Gammaproteobacteria	Alteromonadales	Shewanellaceae	Shewanella	Pseudoalteromonas sp. SM1988	22.2643	NODE_408_length_17772_cov_14.086809
0.4124	13019	Bacteria	Bacteria-undef	Proteobacteria	Gammaproteobacteria	Pseudomonadales	Moraxellaceae	Acinetobacter	Arsenophonus nasoniae	22.249	NODE_570_length_13019_cov_14.386609
0.5268	822	Bacteria	Bacteria-undef	Proteobacteria	Alphaproteobacteria	Hyphomicrobiales	Cohaesibacteraceae	Cohaesibacter	Cohaesibacter sp. ES.047	22.062	NODE_5746_length_822_cov_16.372881
0.5864	897	Bacteria	Bacteria-undef	Proteobacteria	Gammaproteobacteria	Alteromonadales	Alteromonadaceae	Marinobacter	Marinobacter salarius	22.0479	NODE_5262_length_897_cov_16.054632
0.6015	788	Bacteria	Bacteria-undef	Proteobacteria	Alphaproteobacteria	Rhodobacterales	Rhodobacteraceae	Sulfitobacter	Sulfitobacter pseudonitzschiae	22	NODE_6022_length_788_cov_16.447476
0.6192	28844	Bacteria	Bacteria-undef	Proteobacteria	Alphaproteobacteria	Maricaulales	Maricaulaceae	Glycocaulis	Glycocaulis alkaliphilus	21.6887	NODE_206_length_28844_cov_13.714335
0.4486	31371	Bacteria	Bacteria-undef	Proteobacteria	Gammaproteobacteria	Alteromonadales	Alteromonadaceae	Catenovulum	Catenovulum sediminis	21.6834	NODE_186_length_31371_cov_13.842572
0.5784	1155	Bacteria	Bacteria-undef	Proteobacteria	Gammaproteobacteria	Alteromonadales	Alteromonadaceae	Marinobacter	Marinobacter salarius	21.6788	NODE_4123_length_1155_cov_14.698182
0.5572	1477	Bacteria	Bacteria-undef	Proteobacteria	Alphaproteobacteria	Rhodobacterales	Rhodobacteraceae	Phaeobacter	Phaeobacter inhibens	21.3094	NODE_3296_length_1477_cov_14.797468
0.4536	97	Bacteria	Bacteria-undef	Proteobacteria	Gammaproteobacteria	Alteromonadales	Alteromonadaceae	Marinobacter	Marinobacter adhaerens	21.0928	NODE_43220_length_97_cov_56.023810
0.4932	221	Bacteria	Bacteria-undef	Proteobacteria	Gammaproteobacteria	Alteromonadales	Alteromonadaceae	Marinobacter	Marinobacter adhaerens	20.9864	NODE_24167_length_221_cov_5.740964
0.6039	558	Bacteria	Bacteria-undef	Proteobacteria	Gammaproteobacteria	Alteromonadales	Alteromonadaceae	Marinobacter	Marinobacter salarius	20.8423	NODE_8526_length_558_cov_16.638171
0.4906	212	Bacteria	Bacteria-undef	Proteobacteria	Gammaproteobacteria	Alteromonadales	Alteromonadaceae	Marinobacter	Marinobacter adhaerens	20.5236	NODE_25315_length_212_cov_6.101911
0.5807	102046	Bacteria	Bacteria-undef	Proteobacteria	Alphaproteobacteria	Hyphomonadales	Hyphomonadaceae	Hyphomonas	Hyphomonas sp. KY3	20.3934	NODE_19_length_102046_cov_12.903913
0.5978	368	Bacteria	Bacteria-undef	Proteobacteria	Gammaproteobacteria	Alteromonadales	Alteromonadaceae	Marinobacter	Marinobacter salarius	20.2582	NODE_12878_length_368_cov_20.492013
0.6104	41995	Bacteria	Bacteria-undef	Proteobacteria	Alphaproteobacteria	Rhodobacterales	Rhodobacteraceae	Epibacterium	Epibacterium mobile	20.171	NODE_104_length_41995_cov_12.766929
0.5505	1466	Bacteria	Bacteria-undef	Proteobacteria	Alphaproteobacteria	Rhodobacterales	Rhodobacteraceae	Ruegeria	Ruegeria pomeroyi	20.0471	NODE_3317_length_1466_cov_13.732814
0.5909	66495	Bacteria	Bacteria-undef	Proteobacteria	Alphaproteobacteria	Maricaulales	Maricaulaceae	Maricaulis	Maricaulis maris	19.843	NODE_40_length_66495_cov_12.519521
0.5216	370	Bacteria	Bacteria-undef	Proteobacteria	Gammaproteobacteria	Alteromonadales	Alteromonadaceae	Marinobacter	Marinobacter salarius	19.7568	NODE_12791_length_370_cov_19.298413
0.2848	4604	Bacteria	Bacteria-undef	Proteobacteria	Alphaproteobacteria	Pelagibacterales	Pelagibacteraceae	Candidatus Pelagibacter	Candidatus Pelagibacter ubique	19.6814	NODE_1329_length_4604_cov_12.758408
0.5105	47641	Bacteria	Bacteria-undef	Proteobacteria	Gammaproteobacteria	Cellvibrionales	Spongiibacteraceae	Zhongshania	Zhongshania aliphaticivorans	19.6352	NODE_72_length_47641_cov_12.558925
0.5686	83858	Bacteria	Bacteria-undef	Proteobacteria	Alphaproteobacteria	Hyphomonadales	Hyphomonadaceae	Hyphomonas	Hyphomonas atlantica	19.5584	NODE_29_length_83858_cov_12.425498
0.5478	31036	Bacteria	Bacteria-undef	Proteobacteria	Alphaproteobacteria	Hyphomonadales	Hyphomonadaceae	Hyphomonas	Hyphomonas sp. KY3	18.9249	NODE_191_length_31036_cov_12.036990
0.5446	426	Bacteria	Bacteria-undef	Proteobacteria	Gammaproteobacteria	Alteromonadales	Alteromonadaceae	Marinobacter	Marinobacter salarius	18.8169	NODE_11100_length_426_cov_17.563342
0.6068	323	Bacteria	Bacteria-undef	Proteobacteria	Gammaproteobacteria	Alteromonadales	Alteromonadaceae	Marinobacter	Marinobacter salarius	18.7523	NODE_14914_length_323_cov_19.384328
0.5628	748	Bacteria	Bacteria-undef	Proteobacteria	Gammaproteobacteria	Alteromonadales	Alteromonadaceae	Marinobacter	Marinobacter salarius	18.7126	NODE_6331_length_748_cov_13.735931
0.5762	76957	Bacteria	Bacteria-undef	Proteobacteria	Alphaproteobacteria	Rhodobacterales	Rhodobacteraceae	Epibacterium	Epibacterium mobile	18.5943	NODE_33_length_76957_cov_11.807911
0.5333	90	Bacteria	Bacteria-undef	Proteobacteria	Gammaproteobacteria	Alteromonadales	Alteromonadaceae	Marinobacter	Marinobacter salarius	18.5889	NODE_44704_length_90_cov_3947.857143
0.5378	357	Bacteria	Bacteria-undef	Proteobacteria	Gammaproteobacteria	Alteromonadales	Alteromonadaceae	Marinobacter	Marinobacter salarius	18.4398	NODE_13325_length_357_cov_16.586093
0.5	960	Bacteria	Bacteria-undef	Proteobacteria	Gammaproteobacteria	Cellvibrionales	Spongiibacteraceae	Zhongshania	Zhongshania aliphaticivorans	18.275	NODE_4952_length_960_cov_9026.995580
0.5528	6961	Bacteria	Bacteria-undef	Proteobacteria	Alphaproteobacteria	Rhodobacterales	Rhodobacteraceae	Marinovum	Marinovum algicola	18.2304	NODE_995_length_6961_cov_11.787142
0.3789	9153	Bacteria	Bacteria-undef	Balneolaeota	Balneolia	Balneolales	Balneolaceae	Balneola	Balneola sp.	17.95	NODE_795_length_9153_cov_11.503188
0.5352	71	Bacteria	Bacteria-undef	Proteobacteria	Gammaproteobacteria	Alteromonadales	Alteromonadaceae	Marinobacter	Marinobacter salarius	17.9437	NODE_45793_length_71_cov_18673.750000
0.5852	23607	Bacteria	Bacteria-undef	Proteobacteria	Alphaproteobacteria	Hyphomonadales	Hyphomonadaceae	Hyphomonas	Hyphomonas sp. KY3	17.8885	NODE_285_length_23607_cov_11.344005
0.411	2134	Bacteria	Bacteria-undef	Balneolaeota	Balneolia	Balneolales	Balneolaceae	Balneola	Balneola sp.	17.6996	NODE_2377_length_2134_cov_12.232526
0.4053	17688	Bacteria	Bacteria-undef	Balneolaeota	Balneolia	Balneolales	Balneolaceae	Balneola	Balneola sp.	17.6071	NODE_411_length_17688_cov_11.283332
0.572	24175	Bacteria	Bacteria-undef	Proteobacteria	Alphaproteobacteria	Hyphomonadales	Hyphomonadaceae	Hyphomonas	Hyphomonas sp. KY3	17.4224	NODE_273_length_24175_cov_11.133167
0.2548	4552	Bacteria	Bacteria-undef	Proteobacteria	Alphaproteobacteria	Pelagibacterales	Pelagibacteraceae	Candidatus Pelagibacter	Candidatus Pelagibacter ubique	17.3785	NODE_1340_length_4552_cov_11.209918
0.517	323	Bacteria	Bacteria-undef	Proteobacteria	Gammaproteobacteria	Alteromonadales	Alteromonadaceae	Marinobacter	Marinobacter salarius	17.2167	NODE_14915_length_323_cov_15.578358
0.5712	88093	Bacteria	Bacteria-undef	Proteobacteria	Alphaproteobacteria	Hyphomonadales	Hyphomonadaceae	Hyphomonas	Hyphomonas sp. KY3	17.1707	NODE_25_length_88093_cov_10.876451
0.4072	1994	Bacteria	Bacteria-undef	Proteobacteria	Gammaproteobacteria	Legionellales	Legionellaceae	Legionella	Legionella israelensis	17.1123	NODE_2517_length_1994_cov_11.475354
0.5847	2249	Bacteria	Bacteria-undef	Proteobacteria	Gammaproteobacteria	Oceanospirillales	Alcanivoracaceae	Alcanivorax	Alcanivorax sp.	17.0391	NODE_2275_length_2249_cov_11.519965
0.6021	25660	Bacteria	Bacteria-undef	Proteobacteria	Alphaproteobacteria	Rhodobacterales	Rhodobacteraceae	Epibacterium	Epibacterium mobile	16.9788	NODE_258_length_25660_cov_10.802812
0.5816	87680	Bacteria	Bacteria-undef	Proteobacteria	Alphaproteobacteria	Hyphomonadales	Hyphomonadaceae	Hyphomonas	Hyphomonas sp. KY3	16.8961	NODE_26_length_87680_cov_10.704422
0.2556	2230	Bacteria	Bacteria-undef	Proteobacteria	Alphaproteobacteria	Pelagibacterales	Pelagibacteraceae	Candidatus Pelagibacter	Candidatus Pelagibacter ubique	16.8587	NODE_2296_length_2230_cov_11.104828
0.537	365	Bacteria	Bacteria-undef	Proteobacteria	Alphaproteobacteria	Rhodobacterales	Rhodobacteraceae	Phaeobacter	Phaeobacter inhibens	16.8356	NODE_13002_length_365_cov_15.058065
0.5497	584	Bacteria	Bacteria-undef	Proteobacteria	Alphaproteobacteria	Rhodobacterales	Rhodobacteraceae	Phaeobacter	Phaeobacter inhibens	16.7432	NODE_8120_length_584_cov_13.170132
0.4321	162	Bacteria	Bacteria-undef	Proteobacteria	Gammaproteobacteria	Alteromonadales	Alteromonadaceae	Marinobacter	Marinobacter salarius	16.6605	NODE_26611_length_162_cov_3.878505
0.5195	12075	Bacteria	Bacteria-undef	Proteobacteria	Gammaproteobacteria	Oceanospirillales	Alcanivoracaceae	Alcanivorax	Alcanivorax sp.	16.5862	NODE_617_length_12075_cov_10.576206
0.5246	32177	Bacteria	Bacteria-undef	Proteobacteria	Alphaproteobacteria	Rhodobacterales	Rhodobacteraceae	Hartmannibacter	Hartmannibacter diazotrophicus	16.5532	NODE_177_length_32177_cov_10.481570
0.576	441	Bacteria	Bacteria-undef	Proteobacteria	Gammaproteobacteria	Alteromonadales	Alteromonadaceae	Marinobacter	Marinobacter salarius	16.5351	NODE_10724_length_441_cov_16.554404
0.5629	1034	Bacteria	Bacteria-undef	Proteobacteria	Alphaproteobacteria	Rhodobacterales	Rhodobacteraceae	Epibacterium	Epibacterium mobile	16.4768	NODE_4614_length_1034_cov_11.739530
0.4331	157	Bacteria	Bacteria-undef	Proteobacteria	Gammaproteobacteria	Alteromonadales	Alteromonadaceae	Marinobacter	Marinobacter adhaerens	16.4522	NODE_26756_length_157_cov_3.176471
0.3863	16061	Bacteria	Bacteria-undef	Bacteroidetes	Flavobacteriia	Flavobacteriales	Flavobacteriaceae	Winogradskyella	Winogradskyella sp. PC-19	16.3966	NODE_452_length_16061_cov_10.546857
0.6077	543	Bacteria	Bacteria-undef	Proteobacteria	Gammaproteobacteria	Alteromonadales	Alteromonadaceae	Marinobacter	Marinobacter salarius	16.3702	NODE_8771_length_543_cov_14.889344
0.5316	190	Bacteria	Bacteria-undef	Bacteria-undef	Bacteria-undef	Bacteria-undef	Bacteria-undef	Bacteria-undef	marine bacterium SCRIPPS_739	16.3579	NODE_26254_length_190_cov_27.592593
0.3935	5331	Bacteria	Bacteria-undef	Balneolaeota	Balneolia	Balneolales	Balneolaceae	Balneola	Balneola sp.	16.2489	NODE_1194_length_5331_cov_10.472517
0.4649	527	Bacteria	Bacteria-undef	Proteobacteria	Gammaproteobacteria	Alteromonadales	Alteromonadaceae	Marinobacter	Marinobacter salarius	16.2239	NODE_9005_length_527_cov_11.538136
0.3768	8418	Bacteria	Bacteria-undef	Bacteroidetes	Flavobacteriia	Flavobacteriales	Flavobacteriaceae	Formosa	Formosa sp. L2A11	16.088	NODE_859_length_8418_cov_10.452708
0.5826	539	Bacteria	Bacteria-undef	Proteobacteria	Gammaproteobacteria	Alteromonadales	Alteromonadaceae	Marinobacter	Marinobacter salarius	15.8404	NODE_8833_length_539_cov_12.221074
0.5191	9933	Bacteria	Bacteria-undef	Proteobacteria	Alphaproteobacteria	Rhodobacterales	Rhodobacteraceae	Epibacterium	Epibacterium mobile	15.6743	NODE_730_length_9933_cov_10.069346
0.2654	407	Bacteria	Bacteria-undef	Proteobacteria	Alphaproteobacteria	Pelagibacterales	Pelagibacteraceae	Candidatus Pelagibacter	Candidatus Pelagibacter sp. FZCC0015	15.3145	NODE_11596_length_407_cov_16.301136
0.571	676	Bacteria	Bacteria-undef	Proteobacteria	Gammaproteobacteria	Alteromonadales	Alteromonadaceae	Marinobacter	Marinobacter salarius	15.2396	NODE_7016_length_676_cov_10.745572
0.5487	1952	Bacteria	Bacteria-undef	Proteobacteria	Alphaproteobacteria	Rhodobacterales	Rhodobacteraceae	Epibacterium	Epibacterium mobile	15.1619	NODE_2564_length_1952_cov_10.569847
0.5235	149	Bacteria	Bacteria-undef	Proteobacteria	Gammaproteobacteria	Alteromonadales	Alteromonadaceae	Marinobacter	Marinobacter adhaerens	15.1409	NODE_27200_length_149_cov_1.106383
0.6212	425	Bacteria	Bacteria-undef	Proteobacteria	Alphaproteobacteria	Rhodobacterales	Rhodobacteraceae	Epibacterium	Epibacterium mobile	15.1341	NODE_11124_length_425_cov_13.202703
0.5915	590	Bacteria	Bacteria-undef	Proteobacteria	Gammaproteobacteria	Alteromonadales	Alteromonadaceae	Marinobacter	Marinobacter salarius	15.1085	NODE_8026_length_590_cov_11.687850
0.6042	100154	Bacteria	Bacteria-undef	Proteobacteria	Alphaproteobacteria	Sphingomonadales	Sphingomonadaceae	Sphingobium	Sphingobium phenoxybenzoativorans	15.1078	NODE_20_length_100154_cov_9.531304
0.552	471	Bacteria	Bacteria-undef	Proteobacteria	Gammaproteobacteria	Alteromonadales	Alteromonadaceae	Marinobacter	Marinobacter salarius	15.051	NODE_10057_length_471_cov_11.973558
0.5664	34449	Bacteria	Bacteria-undef	Proteobacteria	Alphaproteobacteria	Hyphomonadales	Hyphomonadaceae	Hyphomonas	Hyphomonas sp. KY3	14.9211	NODE_158_length_34449_cov_9.477147
0.5063	18089	Bacteria	Bacteria-undef	Proteobacteria	Gammaproteobacteria	Alteromonadales	Alteromonadaceae	Marinobacter	Marinobacter sp. THAF39	14.8383	NODE_398_length_18089_cov_9.444050
0.5762	847	Bacteria	Bacteria-undef	Proteobacteria	Gammaproteobacteria	Alteromonadales	Alteromonadaceae	Marinobacter	Marinobacter salarius	14.7037	NODE_5564_length_847_cov_10.578283
0.5192	1512	Bacteria	Bacteria-undef	Proteobacteria	Alphaproteobacteria	Rhodobacterales	Rhodobacteraceae	Pseudohalocynthiibacter	Pseudohalocynthiibacter aestuariivivens	14.5073	NODE_3235_length_1512_cov_9.853123
0.4584	9304	Bacteria	Bacteria-undef	Proteobacteria	Gammaproteobacteria	Chromatiales	Chromatiaceae	Rheinheimera	Rheinheimera sp. F8	14.4947	NODE_781_length_9304_cov_9.375284
0.4931	217	Bacteria	Bacteria-undef	Proteobacteria	Alphaproteobacteria	Rhodobacterales	Rhodobacteraceae	Phaeobacter	Phaeobacter inhibens	14.4747	NODE_24679_length_217_cov_22.456790
0.5615	504	Bacteria	Bacteria-undef	Proteobacteria	Gammaproteobacteria	Alteromonadales	Alteromonadaceae	Marinobacter	Marinobacter salarius	14.4087	NODE_9400_length_504_cov_12.053452
0.5967	53785	Bacteria	Bacteria-undef	Proteobacteria	Alphaproteobacteria	Hyphomonadales	Hyphomonadaceae	Hyphomonas	Hyphomonas sp. KY3	14.3558	NODE_59_length_53785_cov_9.056933
0.3848	10316	Bacteria	Bacteria-undef	Balneolaeota	Balneolia	Balneolales	Balneolaceae	Balneola	Balneola sp.	13.9668	NODE_708_length_10316_cov_8.918624
0.4306	288	Bacteria	Bacteria-undef	Proteobacteria	Gammaproteobacteria	Alteromonadales	Alteromonadaceae	Marinobacter	Marinobacter adhaerens	13.6667	NODE_16861_length_288_cov_14.523605
0.5602	357	Bacteria	Bacteria-undef	Proteobacteria	Gammaproteobacteria	Alteromonadales	Alteromonadaceae	Marinobacter	Marinobacter salarius	13.5406	NODE_13326_length_357_cov_12.062914
0.6066	55255	Bacteria	Bacteria-undef	Proteobacteria	Alphaproteobacteria	Caulobacterales	Caulobacteraceae	Caulobacter	Caulobacter vibrioides	13.5105	NODE_57_length_55255_cov_8.553460
0.5268	27797	Bacteria	Bacteria-undef	Proteobacteria	Gammaproteobacteria	Oceanospirillales	Alcanivoracaceae	Alcanivorax	Alcanivorax sp.	13.4307	NODE_224_length_27797_cov_8.547798
0.5354	353	Bacteria	Bacteria-undef	Proteobacteria	Gammaproteobacteria	Alteromonadales	Alteromonadaceae	Marinobacter	Marinobacter salarius	13.3796	NODE_13508_length_353_cov_14.442953
0.4573	12823	Bacteria	Bacteria-undef	Proteobacteria	Gammaproteobacteria	Oceanospirillales	Alcanivoracaceae	Alcanivorax	Alcanivorax xenomutans	13.3425	NODE_576_length_12823_cov_8.530545
0.571	10788	Bacteria	Bacteria-undef	Proteobacteria	Alphaproteobacteria	Rhodobacterales	Rhodobacteraceae	Ruegeria	Ruegeria sp. TM1040	13.2981	NODE_683_length_10788_cov_8.474984
0.5047	11510	Bacteria	Bacteria-undef	Proteobacteria	Alphaproteobacteria	Rhodobacterales	Rhodobacteraceae	Ruegeria	Ruegeria sp. TM1040	13.2788	NODE_642_length_11510_cov_8.468442
0.5544	44998	Bacteria	Bacteria-undef	Proteobacteria	Alphaproteobacteria	Hyphomicrobiales	Stappiaceae	Labrenzia	Labrenzia aggregata	13.1467	NODE_88_length_44998_cov_8.325991
0.4621	145	Bacteria	Bacteria-undef	Proteobacteria	Gammaproteobacteria	Alteromonadales	Alteromonadaceae	Marinobacter	Marinobacter adhaerens	13.0759	NODE_27493_length_145_cov_1.444444
0.5685	336	Bacteria	Bacteria-undef	Proteobacteria	Gammaproteobacteria	Alteromonadales	Alteromonadaceae	Marinobacter	Marinobacter salarius	13.0655	NODE_14268_length_336_cov_12.640569
0.3649	148	Bacteria	Bacteria-undef	Proteobacteria	Gammaproteobacteria	Alteromonadales	Alteromonadaceae	Marinobacter	Marinobacter salarius	13.027	NODE_27215_length_148_cov_3.946237
0.593	6438	Bacteria	Bacteria-undef	Proteobacteria	Alphaproteobacteria	Hyphomonadales	Hyphomonadaceae	Hyphomonas	Hyphomonas sp.	12.9523	NODE_1048_length_6438_cov_8.250352
0.3951	11087	Bacteria	Bacteria-undef	Balneolaeota	Balneolia	Balneolales	Balneolaceae	Balneola	Balneola sp.	12.9434	NODE_665_length_11087_cov_8.251904
0.5814	387	Bacteria	Bacteria-undef	Proteobacteria	Gammaproteobacteria	Alteromonadales	Alteromonadaceae	Marinobacter	Marinobacter salarius	12.8941	NODE_12206_length_387_cov_13.662651
0.3057	2175	Bacteria	Bacteria-undef	Proteobacteria	Alphaproteobacteria	Pelagibacterales	Pelagibacteraceae	Candidatus Pelagibacter	Candidatus Pelagibacter ubique	12.7674	NODE_2343_length_2175_cov_8.858962
0.5818	15843	Bacteria	Bacteria-undef	Proteobacteria	Alphaproteobacteria	Rhodobacterales	Rhodobacteraceae	Ruegeria	Ruegeria sp. TM1040	12.7573	NODE_460_length_15843_cov_8.133392
0.5981	45482	Bacteria	Bacteria-undef	Proteobacteria	Alphaproteobacteria	Hyphomonadales	Hyphomonadaceae	Hyphomonas	Hyphomonas sp. KY3	12.6862	NODE_85_length_45482_cov_8.054153
0.5857	753	Bacteria	Bacteria-undef	Proteobacteria	Gammaproteobacteria	Alteromonadales	Alteromonadaceae	Marinobacter	Marinobacter salarius	12.6521	NODE_6289_length_753_cov_9.167622
0.6017	25827	Bacteria	Bacteria-undef	Proteobacteria	Alphaproteobacteria	Maricaulales	Maricaulaceae	Marinicauda	Marinicauda algicola	12.5719	NODE_256_length_25827_cov_7.899271
0.6055	31748	Bacteria	Bacteria-undef	Proteobacteria	Alphaproteobacteria	Hyphomonadales	Hyphomonadaceae	Hyphomonas	Hyphomonas sp. KY3	12.5577	NODE_182_length_31748_cov_7.938409
0.2886	1050	Bacteria	Bacteria-undef	Proteobacteria	Alphaproteobacteria	Pelagibacterales	Pelagibacteraceae	Candidatus Pelagibacter	Candidatus Pelagibacter sp. FZCC0015	12.2838	NODE_4542_length_1050_cov_8.871493
0.5319	361	Bacteria	Bacteria-undef	Proteobacteria	Gammaproteobacteria	Alteromonadales	Alteromonadaceae	Marinobacter	Marinobacter salarius	12.2687	NODE_13166_length_361_cov_10.441176
0.6013	13999	Bacteria	Bacteria-undef	Proteobacteria	Alphaproteobacteria	Rhodobacterales	Rhodobacteraceae	Epibacterium	Epibacterium mobile	12.0916	NODE_524_length_13999_cov_7.755450
0.2841	8195	Bacteria	Bacteria-undef	Proteobacteria	Alphaproteobacteria	Pelagibacterales	Pelagibacteraceae	Candidatus Pelagibacter	Candidatus Pelagibacter ubique	11.9583	NODE_879_length_8195_cov_7.731941
0.5736	8662	Bacteria	Bacteria-undef	Proteobacteria	Alphaproteobacteria	Rhodobacterales	Rhodobacteraceae	Epibacterium	Epibacterium mobile	11.8754	NODE_843_length_8662_cov_7.660160
0.5938	46094	Bacteria	Bacteria-undef	Proteobacteria	Alphaproteobacteria	Hyphomonadales	Hyphomonadaceae	Hyphomonas	Hyphomonas sp. KY3	11.8555	NODE_79_length_46094_cov_7.475075
0.6192	66918	Bacteria	Bacteria-undef	Proteobacteria	Alphaproteobacteria	Maricaulales	Maricaulaceae	Marinicauda	Marinicauda algicola	11.8387	NODE_38_length_66918_cov_7.435787
0.5738	1924	Bacteria	Bacteria-undef	Proteobacteria	Gammaproteobacteria	Alteromonadales	Alteromonadaceae	Marinobacter	Marinobacter salarius	11.8228	NODE_2594_length_1924_cov_7.934724
0.62	41442	Bacteria	Bacteria-undef	Proteobacteria	Alphaproteobacteria	Maricaulales	Maricaulaceae	Glycocaulis	Glycocaulis alkaliphilus	11.7414	NODE_109_length_41442_cov_7.377751
0.44	150	Bacteria	Bacteria-undef	Proteobacteria	Gammaproteobacteria	Alteromonadales	Alteromonadaceae	Marinobacter	Marinobacter adhaerens	11.72	NODE_27090_length_150_cov_4.115789
0.6694	599	Bacteria	Bacteria-undef	Proteobacteria	Alphaproteobacteria	Hyphomicrobiales	Hyphomicrobiaceae	Pelagibacterium	Pelagibacterium halotolerans	11.6377	NODE_7910_length_599_cov_8.696691
0.5419	4848	Bacteria	Bacteria-undef	Proteobacteria	Alphaproteobacteria	Rhodobacterales	Rhodobacteraceae	Epibacterium	Epibacterium mobile	11.6196	NODE_1270_length_4848_cov_7.363655
0.3441	494	Bacteria	Bacteria-undef	Balneolaeota	Balneolia	Balneolales	Balneolaceae	Balneola	Balneola sp.	11.6113	NODE_9613_length_494_cov_9.505695
0.6156	42063	Bacteria	Bacteria-undef	Proteobacteria	Alphaproteobacteria	Maricaulales	Maricaulaceae	Marinicauda	Marinicauda algicola	11.5786	NODE_102_length_42063_cov_7.293658
0.5124	201	Bacteria	Bacteria-undef	Proteobacteria	Gammaproteobacteria	Alteromonadales	Alteromonadaceae	Marinobacter	Marinobacter adhaerens	11.5473	NODE_26164_length_201_cov_23.520548
0.3796	9518	Bacteria	Bacteria-undef	Balneolaeota	Balneolia	Balneolales	Balneolaceae	Balneola	Balneola sp.	11.4977	NODE_760_length_9518_cov_7.274226
0.6174	66134	Bacteria	Bacteria-undef	Proteobacteria	Alphaproteobacteria	Maricaulales	Maricaulaceae	Glycocaulis	Glycocaulis alkaliphilus	11.3517	NODE_42_length_66134_cov_7.157448
0.2362	597	Bacteria	Bacteria-undef	Proteobacteria	Alphaproteobacteria	Pelagibacterales	Pelagibacteraceae	Candidatus Pelagibacter	Candidatus Pelagibacter ubique	11.1608	NODE_7933_length_597_cov_8.507669
0.603	27203	Bacteria	Bacteria-undef	Proteobacteria	Alphaproteobacteria	Rhodobacterales	Rhodobacteraceae	Marinicauda	Marinicauda algicola	11.1184	NODE_235_length_27203_cov_7.049433
0.6037	11247	Bacteria	Bacteria-undef	Proteobacteria	Alphaproteobacteria	Maricaulales	Maricaulaceae	Maricaulis	Maricaulis maris	11.0974	NODE_653_length_11247_cov_7.006254
0.5611	360	Bacteria	Bacteria-undef	Proteobacteria	Gammaproteobacteria	Alteromonadales	Alteromonadaceae	Marinobacter	Marinobacter salarius	11.0944	NODE_13201_length_360_cov_11.026230
0.5378	4853	Bacteria	Bacteria-undef	Proteobacteria	Alphaproteobacteria	Rhodobacterales	Rhodobacteraceae	Paracoccus	Paracoccus pantotrophus	11.0723	NODE_1268_length_4853_cov_7.088579
0.5757	34288	Bacteria	Bacteria-undef	Proteobacteria	Alphaproteobacteria	Hyphomonadales	Hyphomonadaceae	Hyphomonas	Hyphomonas sp. KY3	11.0545	NODE_161_length_34288_cov_6.959600
0.3868	8073	Bacteria	Bacteria-undef	Balneolaeota	Balneolia	Balneolales	Balneolaceae	Balneola	Balneola sp.	10.9763	NODE_893_length_8073_cov_7.091793
0.3841	7019	Bacteria	Bacteria-undef	Balneolaeota	Balneolia	Balneolales	Balneolaceae	Balneola	Balneola sp.	10.965	NODE_993_length_7019_cov_7.080701
0.6273	51473	Bacteria	Bacteria-undef	Proteobacteria	Alphaproteobacteria	Maricaulales	Maricaulaceae	Marinicauda	Marinicauda algicola	10.9389	NODE_62_length_51473_cov_6.904605
0.5066	679	Bacteria	Bacteria-undef	Proteobacteria	Alphaproteobacteria	Rhodobacterales	Rhodobacteraceae	Epibacterium	Epibacterium mobile	10.9028	NODE_6980_length_679_cov_8.092949
0.5691	4245	Bacteria	Bacteria-undef	Proteobacteria	Alphaproteobacteria	Rhodobacterales	Rhodobacteraceae	Epibacterium	Epibacterium mobile	10.745	NODE_1413_length_4245_cov_6.910740
0.5785	4595	Bacteria	Bacteria-undef	Proteobacteria	Gammaproteobacteria	Alteromonadales	Alteromonadaceae	Marinobacter	Marinobacter salarius	10.7173	NODE_1331_length_4595_cov_6.718502
0.5814	15873	Bacteria	Bacteria-undef	Proteobacteria	Alphaproteobacteria	Rhodobacterales	Rhodobacteraceae	Epibacterium	Epibacterium mobile	10.701	NODE_458_length_15873_cov_6.813693
0.5779	244	Bacteria	Bacteria-undef	Proteobacteria	Gammaproteobacteria	Alteromonadales	Alteromonadaceae	Marinobacter	Marinobacter salarius	10.6803	NODE_21256_length_244_cov_12.058201
0.5215	12463	Bacteria	Bacteria-undef	Deinococcus-Thermus	Deinococci	Deinococcales	Deinococcaceae	Deinococcus	Deinococcus maricopensis	10.551	NODE_597_length_12463_cov_6.705835
0.3889	216	Bacteria	Bacteria-undef	Proteobacteria	Gammaproteobacteria	Alteromonadales	Alteromonadaceae	Marinobacter	Marinobacter adhaerens	10.5509	NODE_24816_length_216_cov_3.236025
0.5428	409	Bacteria	Bacteria-undef	Proteobacteria	Gammaproteobacteria	Alteromonadales	Alteromonadaceae	Marinobacter	Marinobacter salarius	10.533	NODE_11542_length_409_cov_8.957627
0.4208	7743	Bacteria	Bacteria-undef	Bacteroidetes	Flavobacteriia	Flavobacteriales	Bacteria-undef	Bacteria-undef	uncultured bacterium	10.5278	NODE_932_length_7743_cov_6.904266
0.3446	19074	Bacteria	Bacteria-undef	Firmicutes	Clostridia	Eubacteriales	Peptococcaceae	Dehalobacter	Dehalobacter restrictus	10.5115	NODE_376_length_19074_cov_6.762974
0.5986	5297	Bacteria	Bacteria-undef	Proteobacteria	Alphaproteobacteria	Rhodobacterales	Rhodobacteraceae	Rhodovulum	Salipiger pacificus	10.5107	NODE_1200_length_5297_cov_6.734834
0.5157	830	Bacteria	Bacteria-undef	Proteobacteria	Gammaproteobacteria	Enterobacterales	Enterobacteriaceae	Escherichia	Escherichia coli	10.4313	NODE_5687_length_830_cov_7.602581
0.5704	9653	Bacteria	Bacteria-undef	Proteobacteria	Alphaproteobacteria	Rhodobacterales	Rhodobacteraceae	Salipiger	Salipiger pacificus	10.2974	NODE_751_length_9653_cov_6.533340
0.6116	45868	Bacteria	Bacteria-undef	Proteobacteria	Alphaproteobacteria	Hyphomicrobiales	Stappiaceae	Labrenzia	Labrenzia aggregata	10.1624	NODE_82_length_45868_cov_6.397529
0.6074	28698	Bacteria	Bacteria-undef	Proteobacteria	Alphaproteobacteria	Caulobacterales	Caulobacteraceae	Brevundimonas	Marinicauda algicola	10.1616	NODE_214_length_28698_cov_6.392731
0.5979	18689	Bacteria	Bacteria-undef	Proteobacteria	Alphaproteobacteria	Hyphomonadales	Hyphomonadaceae	Hyphomonas	Hyphomonas sp. KY3	10.1314	NODE_389_length_18689_cov_6.399914
0.5089	2140	Bacteria	Bacteria-undef	Proteobacteria	Alphaproteobacteria	Rhodobacterales	Rhodobacteraceae	Octadecabacter	Octadecabacter temperatus	10.1313	NODE_2370_length_2140_cov_6.659472
0.5872	46161	Bacteria	Bacteria-undef	Proteobacteria	Alphaproteobacteria	Hyphomicrobiales	Stappiaceae	Labrenzia	Labrenzia sp. VG12	10.1261	NODE_78_length_46161_cov_6.416475
0.3647	6295	Bacteria	Bacteria-undef	Balneolaeota	Balneolia	Balneolales	Balneolaceae	Balneola	Balneola sp.	10.1152	NODE_1069_length_6295_cov_6.470513
0.5688	17529	Bacteria	Bacteria-undef	Proteobacteria	Alphaproteobacteria	Hyphomonadales	Hyphomonadaceae	Hyphomonas	Hyphomonas sp. KY3	10.0893	NODE_415_length_17529_cov_6.451299
0.5176	597	Bacteria	Bacteria-undef	Proteobacteria	Gammaproteobacteria	Alteromonadales	Alteromonadaceae	Marinobacter	Marinobacter sp. NP-4(2019)	10.0503	NODE_7934_length_597_cov_7.463100
0.5892	7312	Bacteria	Bacteria-undef	Proteobacteria	Alphaproteobacteria	Maricaulales	Maricaulaceae	Marinicauda	Marinicauda algicola	9.964	NODE_967_length_7312_cov_6.298608
0.6154	22565	Bacteria	Bacteria-undef	Proteobacteria	Alphaproteobacteria	Maricaulales	Maricaulaceae	Glycocaulis	Glycocaulis alkaliphilus	9.9389	NODE_308_length_22565_cov_6.259040
0.5714	532	Bacteria	Bacteria-undef	Proteobacteria	Gammaproteobacteria	Alteromonadales	Alteromonadaceae	Marinobacter	Marinobacter salarius	9.8515	NODE_8931_length_532_cov_7.576520
0.3563	7232	Bacteria	Bacteria-undef	Balneolaeota	Balneolia	Balneolales	Balneolaceae	Balneola	Balneola sp.	9.7767	NODE_974_length_7232_cov_6.231294
0.5944	40014	Bacteria	Bacteria-undef	Proteobacteria	Alphaproteobacteria	Hyphomonadales	Hyphomonadaceae	Hyphomonas	Hyphomonas sp. KY3	9.7736	NODE_118_length_40014_cov_6.205436
0.607	17134	Bacteria	Bacteria-undef	Proteobacteria	Alphaproteobacteria	Hyphomicrobiales	Parvibaculaceae	Pyruvatibacter	Pyruvatibacter mobilis	9.7042	NODE_422_length_17134_cov_6.059547
0.5927	22861	Bacteria	Bacteria-undef	Proteobacteria	Alphaproteobacteria	Rhodobacterales	Rhodobacteraceae	Epibacterium	Epibacterium mobile	9.5835	NODE_299_length_22861_cov_6.067175
0.2794	816	Bacteria	Bacteria-undef	Proteobacteria	Alphaproteobacteria	Pelagibacterales	Pelagibacteraceae	Candidatus Pelagibacter	Candidatus Pelagibacter ubique	9.565	NODE_5795_length_816_cov_6.687254
0.511	182	Bacteria	Bacteria-undef	Bacteroidetes	Cytophagia	Cytophagales	Marivirgaceae	Marivirga	Marivirga tractuosa	9.533	NODE_26344_length_182_cov_5.543307
0.5622	7576	Bacteria	Bacteria-undef	Proteobacteria	Alphaproteobacteria	Rhodobacterales	Rhodobacteraceae	Sulfitobacter	Sulfitobacter pseudonitzschiae	9.5058	NODE_944_length_7576_cov_6.123787
0.5192	5135	Bacteria	Bacteria-undef	Proteobacteria	Alphaproteobacteria	Rhodobacterales	Rhodobacteraceae	Sulfitobacter	Sulfitobacter sp. SK011	9.4611	NODE_1228_length_5135_cov_6.139173
0.5698	13530	Bacteria	Bacteria-undef	Proteobacteria	Alphaproteobacteria	Rhodobacterales	Rhodobacteraceae	Salipiger	Sulfitobacter pseudonitzschiae	9.45	NODE_546_length_13530_cov_6.028868
0.5871	36714	Bacteria	Bacteria-undef	Proteobacteria	Alphaproteobacteria	Hyphomonadales	Hyphomonadaceae	Hyphomonas	Hyphomonas sp. KY3	9.3428	NODE_139_length_36714_cov_5.911509
0.5737	11941	Bacteria	Bacteria-undef	Proteobacteria	Alphaproteobacteria	Hyphomonadales	Hyphomonadaceae	Hyphomonas	Hyphomonas sp. KY3	9.3252	NODE_621_length_11941_cov_5.899546
0.5919	13584	Bacteria	Bacteria-undef	Proteobacteria	Alphaproteobacteria	Hyphomicrobiales	Stappiaceae	Labrenzia	Labrenzia aggregata	9.2939	NODE_545_length_13584_cov_5.878779
0.5315	5596	Bacteria	Bacteria-undef	Proteobacteria	Gammaproteobacteria	Alteromonadales	Alteromonadaceae	Marinobacter	Marinobacter sp. Arc7-DN-1	9.2707	NODE_1161_length_5596_cov_6.273958
0.6271	16658	Bacteria	Bacteria-undef	Proteobacteria	Alphaproteobacteria	Maricaulales	Maricaulaceae	Marinicauda	Marinicauda algicola	9.2153	NODE_433_length_16658_cov_5.841474
0.5955	4272	Bacteria	Bacteria-undef	Proteobacteria	Alphaproteobacteria	Rhodobacterales	Rhodobacteraceae	Epibacterium	Epibacterium mobile	9.1625	NODE_1402_length_4272_cov_6.663268
0.5691	304	Bacteria	Bacteria-undef	Proteobacteria	Gammaproteobacteria	Alteromonadales	Alteromonadaceae	Marinobacter	Marinobacter salarius	9.1053	NODE_15923_length_304_cov_7.329317
0.615	31835	Bacteria	Bacteria-undef	Proteobacteria	Alphaproteobacteria	Maricaulales	Maricaulaceae	Marinicauda	Marinicauda algicola	9.0653	NODE_181_length_31835_cov_5.728257
0.5185	108	Bacteria	Bacteria-undef	Proteobacteria	Gammaproteobacteria	Alteromonadales	Alteromonadaceae	Marinobacter	Marinobacter adhaerens	9.0556	NODE_33768_length_108_cov_77.037736
0.6058	28332	Bacteria	Bacteria-undef	Proteobacteria	Alphaproteobacteria	Hyphomonadales	Hyphomonadaceae	Hyphomonas	Hyphomonas sp. KY3	9.0459	NODE_216_length_28332_cov_5.724370
0.6461	18744	Bacteria	Bacteria-undef	Proteobacteria	Alphaproteobacteria	Maricaulales	Maricaulaceae	Marinicauda	Marinicauda algicola	8.9666	NODE_386_length_18744_cov_5.643962
0.6322	14536	Bacteria	Bacteria-undef	Proteobacteria	Alphaproteobacteria	Maricaulales	Maricaulaceae	Marinicauda	Marinicauda algicola	8.8577	NODE_499_length_14536_cov_5.529038
0.6081	29747	Bacteria	Bacteria-undef	Proteobacteria	Alphaproteobacteria	Maricaulales	Maricaulaceae	Glycocaulis	Glycocaulis alkaliphilus	8.8508	NODE_199_length_29747_cov_5.600498
0.5987	2537	Bacteria	Bacteria-undef	Proteobacteria	Alphaproteobacteria	Hyphomonadales	Hyphomonadaceae	Hyphomonas	Hyphomonas sp.	8.8374	NODE_2079_length_2537_cov_6.136986
0.3838	7154	Bacteria	Bacteria-undef	Balneolaeota	Balneolia	Balneolales	Balneolaceae	Balneola	Balneola sp.	8.8186	NODE_980_length_7154_cov_5.690379
0.6242	9081	Bacteria	Bacteria-undef	Proteobacteria	Alphaproteobacteria	Maricaulales	Maricaulaceae	Maricaulis	Maricaulis maris	8.8054	NODE_801_length_9081_cov_5.590184
0.6045	19407	Bacteria	Bacteria-undef	Proteobacteria	Alphaproteobacteria	Rhodobacterales	Rhodobacteraceae	Marinovum	Marinovum algicola	8.7183	NODE_366_length_19407_cov_5.611410
0.6058	11612	Bacteria	Bacteria-undef	Proteobacteria	Alphaproteobacteria	Hyphomonadales	Hyphomonadaceae	Hyphomonas	Hyphomonas sp. KY3	8.7088	NODE_634_length_11612_cov_5.570304
0.5929	1292	Bacteria	Bacteria-undef	Proteobacteria	Betaproteobacteria	Burkholderiales	Burkholderiaceae	Paraburkholderia	Paraburkholderia caribensis	8.6687	NODE_3711_length_1292_cov_5.738884
0.3773	9451	Bacteria	Bacteria-undef	Balneolaeota	Balneolia	Balneolales	Balneolaceae	Balneola	Balneola sp.	8.6524	NODE_771_length_9451_cov_5.530545
0.5408	564	Bacteria	Bacteria-undef	Proteobacteria	Gammaproteobacteria	Alteromonadales	Alteromonadaceae	Marinobacter	Marinobacter salarius	8.5638	NODE_8448_length_564_cov_5.925344
0.5954	519	Bacteria	Bacteria-undef	Proteobacteria	Gammaproteobacteria	Alteromonadales	Alteromonadaceae	Marinobacter	Marinobacter salarius	8.5356	NODE_9152_length_519_cov_7.810345
0.588	17129	Bacteria	Bacteria-undef	Proteobacteria	Alphaproteobacteria	Hyphomonadales	Hyphomonadaceae	Hyphomonas	Hyphomonas sp. KY3	8.4966	NODE_423_length_17129_cov_5.372379
0.4994	895	Bacteria	Bacteria-undef	Bacteroidetes	Flavobacteriia	Flavobacteriales	Flavobacteriaceae	Tenacibaculum	Tenacibaculum jejuense	8.3933	NODE_5273_length_895_cov_5.526190
0.4078	7236	Bacteria	Bacteria-undef	Balneolaeota	Balneolia	Balneolales	Balneolaceae	Balneola	Balneola sp.	8.3525	NODE_973_length_7236_cov_5.285476
0.5321	156	Bacteria	Bacteria-undef	Proteobacteria	Gammaproteobacteria	Alteromonadales	Alteromonadaceae	Marinobacter	Marinobacter salarius	8.3462	NODE_26795_length_156_cov_1.841584
0.6389	3559	Bacteria	Bacteria-undef	Proteobacteria	Alphaproteobacteria	Hyphomicrobiales	Hyphomicrobiaceae	Pelagibacterium	Pelagibacterium halotolerans	8.3046	NODE_1611_length_3559_cov_5.509131
0.4917	19379	Bacteria	Bacteria-undef	Proteobacteria	Gammaproteobacteria	Cellvibrionales	Spongiibacteraceae	Zhongshania	Zhongshania aliphaticivorans	8.3032	NODE_368_length_19379_cov_5.267388
0.6021	11773	Bacteria	Bacteria-undef	Proteobacteria	Alphaproteobacteria	Rhodobacterales	Rhodobacteraceae	Thalassobius	Thalassobius mediterraneus	8.2545	NODE_626_length_11773_cov_5.274194
0.436	289	Bacteria	Bacteria-undef	Proteobacteria	Gammaproteobacteria	Alteromonadales	Alteromonadaceae	Marinobacter	Marinobacter adhaerens	8.2457	NODE_16798_length_289_cov_5.529915
0.5607	280	Bacteria	Bacteria-undef	Bacteria-undef	Bacteria-undef	Bacteria-undef	Bacteria-undef	Bacteria-undef	uncultured bacterium	8.2429	NODE_17376_length_280_cov_6.106667
0.4905	210	Bacteria	Bacteria-undef	Proteobacteria	Gammaproteobacteria	Alteromonadales	Alteromonadaceae	Marinobacter	Marinobacter adhaerens	8.219	NODE_25708_length_210_cov_1.038710
0.517	147	Bacteria	Bacteria-undef	Proteobacteria	Gammaproteobacteria	Alteromonadales	Alteromonadaceae	Marinobacter	Marinobacter adhaerens	8.1633	NODE_27324_length_147_cov_2.141304
0.5662	325	Bacteria	Bacteria-undef	Proteobacteria	Alphaproteobacteria	Rhodobacterales	Rhodobacteraceae	Luteovulum	Luteovulum sphaeroides	8.1538	NODE_14805_length_325_cov_7.392593
0.601	2727	Bacteria	Bacteria-undef	Proteobacteria	Alphaproteobacteria	Rhodobacterales	Rhodobacteraceae	Roseovarius	Roseovarius indicus	8.1496	NODE_1964_length_2727_cov_5.215569
0.4303	14386	Bacteria	Bacteria-undef	Proteobacteria	Gammaproteobacteria	Alteromonadales	Pseudoalteromonadaceae	Pseudoalteromonas	Catenovulum sp. CCB-QB4	8.1482	NODE_509_length_14386_cov_5.285814
0.5799	16440	Bacteria	Bacteria-undef	Proteobacteria	Alphaproteobacteria	Hyphomicrobiales	Stappiaceae	Stappia	Stappia sp. ES.058	8.1454	NODE_443_length_16440_cov_5.239426
0.6302	12580	Bacteria	Bacteria-undef	Proteobacteria	Alphaproteobacteria	Rhodobacterales	Rhodobacteraceae	Epibacterium	Epibacterium mobile	8.1452	NODE_587_length_12580_cov_5.107465
0.3727	8141	Bacteria	Bacteria-undef	Balneolaeota	Balneolia	Balneolales	Balneolaceae	Balneola	Balneola sp.	8.1327	NODE_883_length_8141_cov_5.221123
0.6168	14926	Bacteria	Bacteria-undef	Proteobacteria	Alphaproteobacteria	Maricaulales	Maricaulaceae	Glycocaulis	Glycocaulis alkaliphilus	8.0998	NODE_482_length_14926_cov_5.092596
0.5283	212	Bacteria	Bacteria-undef	Proteobacteria	Gammaproteobacteria	Alteromonadales	Alteromonadaceae	Marinobacter	Marinobacter adhaerens	8.0991	NODE_25316_length_212_cov_4.764331
0.4178	146	Bacteria	Bacteria-undef	Proteobacteria	Gammaproteobacteria	Alteromonadales	Alteromonadaceae	Marinobacter	Marinobacter adhaerens	8.0959	NODE_27421_length_146_cov_1.483516
0.598	1112	Bacteria	Bacteria-undef	Proteobacteria	Alphaproteobacteria	Rhodobacterales	Rhodobacteraceae	Phaeobacter	Phaeobacter inhibens	8.0917	NODE_4297_length_1112_cov_5.869442
0.4785	186	Bacteria	Bacteria-undef	Proteobacteria	Gammaproteobacteria	Alteromonadales	Alteromonadaceae	Marinobacter	Marinobacter salarius	8.0538	NODE_26296_length_186_cov_12.648855
0.5871	9471	Bacteria	Bacteria-undef	Proteobacteria	Alphaproteobacteria	Hyphomicrobiales	Bacteria-undef	Bacteria-undef	uncultured bacterium	8.042	NODE_769_length_9471_cov_5.176083
0.433	873	Bacteria	Bacteria-undef	Bacteroidetes	Cytophagia	Cytophagales	Flammeovirgaceae	Flammeovirga	Flammeovirga yaeyamensis	8.0286	NODE_5399_length_873_cov_5.444988
0.5778	14324	Bacteria	Bacteria-undef	Proteobacteria	Alphaproteobacteria	Rhodobacterales	Rhodobacteraceae	Epibacterium	Epibacterium mobile	8.0251	NODE_511_length_14324_cov_5.152218
0.6061	5032	Bacteria	Bacteria-undef	Proteobacteria	Alphaproteobacteria	Maricaulales	Maricaulaceae	Marinicauda	Marinicauda algicola	8.0203	NODE_1241_length_5032_cov_5.026924
0.5933	15150	Bacteria	Bacteria-undef	Proteobacteria	Alphaproteobacteria	Maricaulales	Maricaulaceae	Marinicauda	Marinicauda algicola	8.011	NODE_477_length_15150_cov_5.073866
0.6161	7476	Bacteria	Bacteria-undef	Proteobacteria	Alphaproteobacteria	Rhodobacterales	Rhodobacteraceae	Rhodovulum	Rhodovulum sp. P5	7.998	NODE_956_length_7476_cov_5.051476
0.625	15886	Bacteria	Bacteria-undef	Proteobacteria	Alphaproteobacteria	Maricaulales	Maricaulaceae	Caulobacter	Marinicauda algicola	7.9896	NODE_455_length_15886_cov_5.027162
0.5636	6072	Bacteria	Bacteria-undef	Proteobacteria	Alphaproteobacteria	Rhodobacterales	Rhodobacteraceae	Epibacterium	Epibacterium mobile	7.9845	NODE_1099_length_6072_cov_5.038059
0.5408	2452	Bacteria	Bacteria-undef	Proteobacteria	Gammaproteobacteria	Alteromonadales	Alteromonadaceae	Marinobacter	Marinobacter salarius	7.9539	NODE_2146_length_2452_cov_5.022945
0.6066	5801	Bacteria	Bacteria-undef	Proteobacteria	Alphaproteobacteria	Maricaulales	Maricaulaceae	Marinicauda	Marinicauda algicola	7.9348	NODE_1137_length_5801_cov_5.002785
0.5932	25262	Bacteria	Bacteria-undef	Proteobacteria	Alphaproteobacteria	Hyphomicrobiales	Stappiaceae	Labrenzia	Labrenzia aggregata	7.9338	NODE_260_length_25262_cov_5.015274
0.5977	266	Bacteria	Bacteria-undef	Proteobacteria	Gammaproteobacteria	Alteromonadales	Alteromonadaceae	Marinobacter	Marinobacter salarius	7.9173	NODE_18753_length_266_cov_7.085308
0.5545	14761	Bacteria	Bacteria-undef	Proteobacteria	Alphaproteobacteria	Hyphomonadales	Hyphomonadaceae	Hyphomonas	Hyphomonas sp. KY3	7.8622	NODE_489_length_14761_cov_4.937441
0.583	6686	Bacteria	Bacteria-undef	Proteobacteria	Alphaproteobacteria	Hyphomonadales	Hyphomonadaceae	Hyphomonas	Hyphomonas sp. KY3	7.8515	NODE_1016_length_6686_cov_5.045996
0.5182	3699	Bacteria	Bacteria-undef	Proteobacteria	Gammaproteobacteria	Alteromonadales	Alteromonadaceae	Marinobacter	Marinobacter salarius	7.8383	NODE_1577_length_3699_cov_5.027991
0.6215	15713	Bacteria	Bacteria-undef	Proteobacteria	Alphaproteobacteria	Maricaulales	Maricaulaceae	Glycocaulis	Glycocaulis alkaliphilus	7.8221	NODE_464_length_15713_cov_4.892004
0.5212	1061	Bacteria	Bacteria-undef	Proteobacteria	Alphaproteobacteria	Rhodobacterales	Rhodobacteraceae	Paracoccus	Paracoccus sp. BM15	7.8181	NODE_4499_length_1061_cov_5.396620
0.629	27485	Bacteria	Bacteria-undef	Proteobacteria	Alphaproteobacteria	Maricaulales	Maricaulaceae	Marinicauda	Marinicauda algicola	7.8072	NODE_228_length_27485_cov_4.923733
0.5736	5440	Bacteria	Bacteria-undef	Proteobacteria	Deltaproteobacteria	Myxococcales	Archangiaceae	Chlamydomonas	Chlamydomonas reinhardtii	7.7992	NODE_1182_length_5440_cov_4.847539
0.5909	26086	Bacteria	Bacteria-undef	Proteobacteria	Alphaproteobacteria	Hyphomonadales	Hyphomonadaceae	Hyphomonas	Hyphomonas sp. KY3	7.7638	NODE_250_length_26086_cov_4.958012
0.6128	18987	Bacteria	Bacteria-undef	Proteobacteria	Alphaproteobacteria	Rhodobacterales	Rhodobacteraceae	Epibacterium	Epibacterium mobile	7.7623	NODE_378_length_18987_cov_4.911948
0.5931	11138	Bacteria	Bacteria-undef	Proteobacteria	Alphaproteobacteria	Hyphomonadales	Hyphomonadaceae	Hyphomonas	Hyphomonas sp. KY3	7.7503	NODE_659_length_11138_cov_4.857259
0.5367	177	Bacteria	Bacteria-undef	Proteobacteria	Gammaproteobacteria	Alteromonadales	Alteromonadaceae	Marinobacter	Marinobacter adhaerens	7.7175	NODE_26417_length_177_cov_6.278689
0.5911	20203	Bacteria	Bacteria-undef	Proteobacteria	Alphaproteobacteria	Hyphomonadales	Hyphomonadaceae	Hyphomonas	Hyphomonas sp. KY3	7.7134	NODE_352_length_20203_cov_4.897012
0.6234	12085	Bacteria	Bacteria-undef	Proteobacteria	Alphaproteobacteria	Maricaulales	Maricaulaceae	Brevundimonas	Glycocaulis alkaliphilus	7.7115	NODE_616_length_12085_cov_4.914464
0.3912	7649	Bacteria	Bacteria-undef	Bacteroidetes	Bacteroidetes-undef	Bacteroidetes-undef	Bacteroidetes-undef	Bacteroidetes-undef	uncultured Bacteroidetes bacterium	7.7007	NODE_936_length_7649_cov_4.970371
0.5932	3282	Bacteria	Bacteria-undef	Proteobacteria	Alphaproteobacteria	Rhodobacterales	Rhodobacteraceae	Phaeobacter	Phaeobacter inhibens	7.6575	NODE_1719_length_3282_cov_5.051131
0.6295	6612	Bacteria	Bacteria-undef	Proteobacteria	Alphaproteobacteria	Maricaulales	Maricaulaceae	Marinicauda	Marinicauda algicola	7.6441	NODE_1029_length_6612_cov_4.817294
0.5497	151	Bacteria	Bacteria-undef	Proteobacteria	Gammaproteobacteria	Alteromonadales	Alteromonadaceae	Marinobacter	Marinobacter salarius	7.6225	NODE_27047_length_151_cov_2.406250
0.3719	4058	Bacteria	Bacteria-undef	Proteobacteria	Betaproteobacteria	Nitrosomonadales	Methylophilaceae	Candidatus Methylopumilus	Candidatus Methylopumilus planktonicus	7.5968	NODE_1464_length_4058_cov_5.024981
0.6201	9268	Bacteria	Bacteria-undef	Proteobacteria	Alphaproteobacteria	Rhodobacterales	Rhodobacteraceae	Phaeobacter	Phaeobacter inhibens	7.5523	NODE_784_length_9268_cov_4.757191
0.6017	5744	Bacteria	Bacteria-undef	Proteobacteria	Alphaproteobacteria	Hyphomicrobiales	Stappiaceae	Labrenzia	Labrenzia aggregata	7.5418	NODE_1143_length_5744_cov_4.831078
0.618	5453	Bacteria	Bacteria-undef	Proteobacteria	Alphaproteobacteria	Maricaulales	Maricaulaceae	Marinicauda	Marinicauda algicola	7.5124	NODE_1180_length_5453_cov_4.813820
0.5799	4059	Bacteria	Bacteria-undef	Proteobacteria	Alphaproteobacteria	Caulobacterales	Caulobacteraceae	Caulobacter	Caulobacter segnis	7.4925	NODE_1463_length_4059_cov_4.750250
0.636	5800	Bacteria	Bacteria-undef	Proteobacteria	Alphaproteobacteria	Maricaulales	Maricaulaceae	Magnetospirillum	Marinicauda algicola	7.4853	NODE_1138_length_5800_cov_4.734552
0.251	4374	Bacteria	Bacteria-undef	Proteobacteria	Alphaproteobacteria	Pelagibacterales	Pelagibacteraceae	Candidatus Pelagibacter	Candidatus Pelagibacter ubique	7.4826	NODE_1381_length_4374_cov_4.805742
0.6096	415	Bacteria	Bacteria-undef	Proteobacteria	Gammaproteobacteria	Alteromonadales	Alteromonadaceae	Marinobacter	Marinobacter salarius	7.4771	NODE_11376_length_415_cov_10.980556
0.5495	22736	Bacteria	Bacteria-undef	Proteobacteria	Alphaproteobacteria	Hyphomicrobiales	Rhizobiaceae	Sinorhizobium	Sinorhizobium meliloti	7.4769	NODE_302_length_22736_cov_4.743750
0.6123	11190	Bacteria	Bacteria-undef	Proteobacteria	Alphaproteobacteria	Hyphomonadales	Hyphomonadaceae	Hyphomonas	Hyphomonas sp. KY3	7.4758	NODE_658_length_11190_cov_4.766322
0.5532	649	Bacteria	Bacteria-undef	Proteobacteria	Gammaproteobacteria	Alteromonadales	Alteromonadaceae	Marinobacter	Marinobacter salarius	7.4407	NODE_7315_length_649_cov_5.459596
0.6222	5087	Bacteria	Bacteria-undef	Proteobacteria	Alphaproteobacteria	Rhodobacterales	Rhodobacteraceae	Ruegeria	Ruegeria sp. TM1040	7.4154	NODE_1235_length_5087_cov_4.809420
0.5958	13606	Bacteria	Bacteria-undef	Proteobacteria	Alphaproteobacteria	Hyphomonadales	Hyphomonadaceae	Hyphomonas	Hyphomonas sp. KY3	7.4085	NODE_543_length_13606_cov_4.699506
0.5916	10335	Bacteria	Bacteria-undef	Proteobacteria	Alphaproteobacteria	Hyphomonadales	Hyphomonadaceae	Hyphomonas	Hyphomonas sp.	7.3906	NODE_705_length_10335_cov_4.653891
0.5792	17078	Bacteria	Bacteria-undef	Proteobacteria	Alphaproteobacteria	Hyphomonadales	Hyphomonadaceae	Hyphomonas	Hyphomonas sp. KY3	7.3664	NODE_424_length_17078_cov_4.654702
0.5594	2190	Bacteria	Bacteria-undef	Proteobacteria	Alphaproteobacteria	Hyphomonadales	Hyphomonadaceae	Hyphomonas	Hyphomonas sp. KY3	7.3224	NODE_2335_length_2190_cov_4.825293
0.6136	5393	Bacteria	Bacteria-undef	Proteobacteria	Alphaproteobacteria	Sphingomonadales	Maricaulaceae	Marinicauda	Marinicauda algicola	7.3147	NODE_1186_length_5393_cov_4.650056
0.6105	10161	Bacteria	Bacteria-undef	Proteobacteria	Alphaproteobacteria	Hyphomicrobiales	Maricaulaceae	Marinicauda	Marinicauda algicola	7.3084	NODE_719_length_10161_cov_4.598258
0.6344	19370	Bacteria	Bacteria-undef	Proteobacteria	Alphaproteobacteria	Sphingomonadales	Sphingomonadaceae	Sphingobium	Sphingobium yanoikuyae	7.3045	NODE_369_length_19370_cov_4.637121
0.6151	12116	Bacteria	Bacteria-undef	Proteobacteria	Alphaproteobacteria	Maricaulales	Maricaulaceae	Marinicauda	Marinicauda algicola	7.2824	NODE_614_length_12116_cov_4.614874
0.5979	24686	Bacteria	Bacteria-undef	Proteobacteria	Alphaproteobacteria	Hyphomonadales	Hyphomonadaceae	Hyphomonas	Hyphomonas sp. KY3	7.268	NODE_268_length_24686_cov_4.568308
0.5972	4287	Bacteria	Bacteria-undef	Proteobacteria	Alphaproteobacteria	Rhodobacterales	Rhodobacteraceae	Epibacterium	Epibacterium mobile	7.2307	NODE_1396_length_4287_cov_4.541588
0.53	434	Bacteria	Bacteria-undef	Proteobacteria	Gammaproteobacteria	Alteromonadales	Alteromonadaceae	Marinobacter	Marinobacter salarius	7.2212	NODE_10881_length_434_cov_5.279683
0.3836	11921	Bacteria	Bacteria-undef	Balneolaeota	Balneolia	Balneolales	Balneolaceae	Balneola	Balneola sp.	7.2157	NODE_622_length_11921_cov_4.617647
0.6066	10623	Bacteria	Bacteria-undef	Proteobacteria	Alphaproteobacteria	Hyphomicrobiales	Stappiaceae	Pannonibacter	Pannonibacter phragmitetus	7.2104	NODE_690_length_10623_cov_4.590840
0.621	1343	Bacteria	Bacteria-undef	Bacteroidetes	Bacteroidetes-undef	Bacteroidetes Order II. Incertae sedis	Rhodothermaceae	Rhodothermus	Rhodothermus marinus	7.1958	NODE_3582_length_1343_cov_4.743789
0.4445	1325	Bacteria	Bacteria-undef	Bacteroidetes	Flavobacteriia	Flavobacteriales	Flavobacteriaceae	Winogradskyella	Winogradskyella sp. PAMC22761	7.1494	NODE_3630_length_1325_cov_4.802174
0.5945	9048	Bacteria	Bacteria-undef	Proteobacteria	Alphaproteobacteria	Hyphomonadales	Hyphomonadaceae	Hyphomonas	Hyphomonas sp. KY3	7.1178	NODE_805_length_9048_cov_4.569221
0.5977	26999	Bacteria	Bacteria-undef	Proteobacteria	Alphaproteobacteria	Hyphomonadales	Hyphomonadaceae	Hyphomonas	Hyphomonas sp. KY3	7.0853	NODE_237_length_26999_cov_4.490276
0.6077	4091	Bacteria	Bacteria-undef	Proteobacteria	Alphaproteobacteria	Rhodobacterales	Rhodobacteraceae	Epibacterium	Epibacterium mobile	7.0738	NODE_1453_length_4091_cov_4.393459
0.6141	16557	Bacteria	Bacteria-undef	Proteobacteria	Alphaproteobacteria	Caulobacterales	Caulobacteraceae	Caulobacter	Caulobacter vibrioides	7.0544	NODE_438_length_16557_cov_4.455642
0.5878	7288	Bacteria	Bacteria-undef	Proteobacteria	Alphaproteobacteria	Rhodobacterales	Rhodobacteraceae	Epibacterium	Epibacterium mobile	7.0379	NODE_970_length_7288_cov_4.490530
0.6035	6660	Bacteria	Bacteria-undef	Proteobacteria	Alphaproteobacteria	Hyphomonadales	Hyphomonadaceae	Hyphomonas	Hyphomonas sp. KY3	7.0303	NODE_1020_length_6660_cov_4.456321
0.4605	152	Bacteria	Bacteria-undef	Proteobacteria	Gammaproteobacteria	Alteromonadales	Alteromonadaceae	Marinobacter	Marinobacter adhaerens	7.0263	NODE_26978_length_152_cov_3.237113
0.5833	19271	Bacteria	Bacteria-undef	Proteobacteria	Alphaproteobacteria	Hyphomicrobiales	Stappiaceae	Pannonibacter	Pannonibacter phragmitetus	6.975	NODE_372_length_19271_cov_4.393006
0.6052	9589	Bacteria	Bacteria-undef	Proteobacteria	Alphaproteobacteria	Rhodobacterales	Rhodobacteraceae	Epibacterium	Epibacterium mobile	6.9721	NODE_756_length_9589_cov_4.396686
0.574	8024	Bacteria	Bacteria-undef	Proteobacteria	Alphaproteobacteria	Hyphomonadales	Hyphomonadaceae	Hyphomonas	Hyphomonas sp. KY3	6.9378	NODE_897_length_8024_cov_4.418873
0.595	11457	Bacteria	Bacteria-undef	Proteobacteria	Alphaproteobacteria	Hyphomonadales	Hyphomonadaceae	Hyphomonas	Hyphomonas sp. KY3	6.9321	NODE_648_length_11457_cov_4.355815
0.6473	224	Bacteria	Bacteria-undef	Proteobacteria	Gammaproteobacteria	Alteromonadales	Alteromonadaceae	Marinobacter	Marinobacter salarius	6.9196	NODE_23783_length_224_cov_16.278107
0.5375	919	Bacteria	Bacteria-undef	Proteobacteria	Alphaproteobacteria	Hyphomicrobiales	Stappiaceae	Labrenzia	Labrenzia sp. VG12	6.9184	NODE_5161_length_919_cov_4.598380
0.5837	245	Bacteria	Bacteria-undef	Proteobacteria	Gammaproteobacteria	Alteromonadales	Alteromonadaceae	Marinobacter	Marinobacter salarius	6.9143	NODE_21137_length_245_cov_6.868421
0.4726	5197	Bacteria	Bacteria-undef	Proteobacteria	Alphaproteobacteria	Hyphomicrobiales	Bradyrhizobiaceae	Bradyrhizobium	Bradyrhizobium diazoefficiens	6.8859	NODE_1215_length_5197_cov_4.394205
0.6408	103	Bacteria	Bacteria-undef	Proteobacteria	Gammaproteobacteria	Oceanospirillales	Hahellaceae	Hahella	Hahella chejuensis	6.8835	NODE_37257_length_103_cov_61.833333
0.6087	8113	Bacteria	Bacteria-undef	Proteobacteria	Alphaproteobacteria	Hyphomonadales	Hyphomonadaceae	Hyphomonas	Hyphomonas sp. KY3	6.8599	NODE_886_length_8113_cov_4.367709
0.4144	263	Bacteria	Bacteria-undef	Balneolaeota	Balneolia	Balneolales	Balneolaceae	Balneola	Balneola sp.	6.8441	NODE_19071_length_263_cov_6.942308
0.5098	7631	Bacteria	Bacteria-undef	Proteobacteria	Gammaproteobacteria	Cellvibrionales	Spongiibacteraceae	Zhongshania	Zhongshania aliphaticivorans	6.8426	NODE_938_length_7631_cov_4.446278
0.5121	3265	Bacteria	Bacteria-undef	Proteobacteria	Gammaproteobacteria	Cellvibrionales	Spongiibacteraceae	Zhongshania	Zhongshania aliphaticivorans	6.841	NODE_1729_length_3265_cov_4.224611
0.5392	217	Bacteria	Bacteria-undef	Proteobacteria	Gammaproteobacteria	Alteromonadales	Alteromonadaceae	Marinobacter	Marinobacter salarius	6.8387	NODE_24684_length_217_cov_4.314815
0.623	2716	Bacteria	Bacteria-undef	Proteobacteria	Alphaproteobacteria	Rhodobacterales	Rhodobacteraceae	Epibacterium	Epibacterium mobile	6.8052	NODE_1968_length_2716_cov_4.261556
0.6341	3626	Bacteria	Bacteria-undef	Proteobacteria	Alphaproteobacteria	Caulobacterales	Caulobacteraceae	Phenylobacterium	Marinicauda algicola	6.7821	NODE_1595_length_3626_cov_4.319798
0.5914	11107	Bacteria	Bacteria-undef	Proteobacteria	Alphaproteobacteria	Rhodobacterales	Rhodobacteraceae	Epibacterium	Epibacterium mobile	6.7798	NODE_661_length_11107_cov_4.309808
0.6037	4176	Bacteria	Bacteria-undef	Proteobacteria	Alphaproteobacteria	Rhodobacterales	Rhodobacteraceae	Salipiger	Salipiger profundus	6.778	NODE_1430_length_4176_cov_4.438000
0.6018	4706	Bacteria	Bacteria-undef	Proteobacteria	Alphaproteobacteria	Sphingomonadales	Sphingomonadaceae	Sphingomonas	Sphingomonas sanxanigenens	6.7762	NODE_1310_length_4706_cov_4.276285
0.6154	8812	Bacteria	Bacteria-undef	Proteobacteria	Alphaproteobacteria	Hyphomonadales	Hyphomonadaceae	Hyphomonas	Hyphomonas sp. CACIAM 19H1	6.7712	NODE_827_length_8812_cov_4.236040
0.3845	7456	Bacteria	Bacteria-undef	Bacteroidetes	Flavobacteriia	Flavobacteriales	Flavobacteriaceae	Maribacter	Maribacter sp. 1_2014MBL_MicDiv	6.7581	NODE_958_length_7456_cov_4.251453
0.5494	506	Bacteria	Bacteria-undef	Proteobacteria	Gammaproteobacteria	Alteromonadales	Alteromonadaceae	Marinobacter	Marinobacter salarius	6.751	NODE_9370_length_506_cov_5.900222
0.6034	6406	Bacteria	Bacteria-undef	Proteobacteria	Alphaproteobacteria	Hyphomicrobiales	Stappiaceae	Pannonibacter	Pannonibacter phragmitetus	6.7424	NODE_1053_length_6406_cov_4.205952
0.5274	1858	Bacteria	Bacteria-undef	Proteobacteria	Alphaproteobacteria	Rhodobacterales	Rhodobacteraceae	Phaeobacter	Phaeobacter inhibens	6.74	NODE_2671_length_1858_cov_4.480311
0.5298	168	Bacteria	Bacteria-undef	Proteobacteria	Gammaproteobacteria	Alteromonadales	Alteromonadaceae	Marinobacter	Marinobacter salarius	6.7381	NODE_26527_length_168_cov_4.893805
0.6324	6243	Bacteria	Bacteria-undef	Proteobacteria	Alphaproteobacteria	Maricaulales	Maricaulaceae	Pseudomonas	Pseudomonas aeruginosa	6.7334	NODE_1072_length_6243_cov_4.238203
0.3674	3521	Bacteria	Bacteria-undef	Bacteroidetes	Flavobacteriia	Flavobacteriales	Flavobacteriaceae	Polaribacter	Polaribacter sp. L3A8	6.7328	NODE_1628_length_3521_cov_4.303231
0.5798	5933	Bacteria	Bacteria-undef	Proteobacteria	Alphaproteobacteria	Rhodobacterales	Rhodobacteraceae	Epibacterium	Epibacterium mobile	6.7265	NODE_1120_length_5933_cov_4.220313
0.5998	7767	Bacteria	Bacteria-undef	Proteobacteria	Alphaproteobacteria	Hyphomonadales	Hyphomonadaceae	Hyphomonas	Hyphomonas sp. KY3	6.7165	NODE_929_length_7767_cov_4.297459
0.6233	2947	Bacteria	Bacteria-undef	Proteobacteria	Alphaproteobacteria	Maricaulales	Maricaulaceae	Marinicauda	Marinicauda algicola	6.7085	NODE_1868_length_2947_cov_4.278700
0.6233	5171	Bacteria	Bacteria-undef	Proteobacteria	Alphaproteobacteria	Hyphomicrobiales	Methylobacteriaceae	Methylobacterium	Rhizobium leguminosarum	6.6932	NODE_1221_length_5171_cov_4.293784
0.5856	3685	Bacteria	Bacteria-undef	Proteobacteria	Alphaproteobacteria	Rhodobacterales	Rhodobacteraceae	Sulfitobacter	Sulfitobacter sp. THAF37	6.6589	NODE_1579_length_3685_cov_4.318733
0.6042	7352	Bacteria	Bacteria-undef	Proteobacteria	Alphaproteobacteria	Hyphomonadales	Hyphomonadaceae	Hyphomonas	Hyphomonas sp. KY3	6.6383	NODE_963_length_7352_cov_4.213238
0.5035	427	Bacteria	Bacteria-undef	Proteobacteria	Gammaproteobacteria	Alteromonadales	Alteromonadaceae	Marinobacter	Marinobacter salarius	6.6183	NODE_11074_length_427_cov_5.728495
0.6088	12688	Bacteria	Bacteria-undef	Proteobacteria	Alphaproteobacteria	Maricaulales	Maricaulaceae	Marinicauda	Marinicauda algicola	6.616	NODE_581_length_12688_cov_4.238107
0.5897	3329	Bacteria	Bacteria-undef	Proteobacteria	Alphaproteobacteria	Hyphomonadales	Hyphomonadaceae	Hyphomonas	Hyphomonas sp. KY3	6.6065	NODE_1698_length_3329_cov_4.349420
0.588	9731	Bacteria	Bacteria-undef	Proteobacteria	Alphaproteobacteria	Hyphomonadales	Hyphomonadaceae	Hyphomonas	Hyphomonas sp. KY3	6.5956	NODE_743_length_9731_cov_4.186441
0.5392	217	Bacteria	Bacteria-undef	Proteobacteria	Gammaproteobacteria	Alteromonadales	Alteromonadaceae	Marinobacter	Marinobacter adhaerens	6.5899	NODE_24680_length_217_cov_8.641975
0.553	132	Bacteria	Bacteria-undef	Proteobacteria	Gammaproteobacteria	Alteromonadales	Alteromonadaceae	Marinobacter	Marinobacter salarius	6.5833	NODE_27854_length_132_cov_4.077922
0.6223	11899	Bacteria	Bacteria-undef	Proteobacteria	Alphaproteobacteria	Maricaulales	Maricaulaceae	Glycocaulis	Glycocaulis alkaliphilus	6.5778	NODE_623_length_11899_cov_4.184228
0.6308	3234	Bacteria	Bacteria-undef	Proteobacteria	Alphaproteobacteria	Maricaulales	Maricaulaceae	Maricaulis	Maricaulis maris	6.5748	NODE_1743_length_3234_cov_4.127084
0.6085	8302	Bacteria	Bacteria-undef	Proteobacteria	Alphaproteobacteria	Rhodobacterales	Rhodobacteraceae	Epibacterium	Epibacterium mobile	6.5729	NODE_869_length_8302_cov_4.139687
0.5927	8730	Bacteria	Bacteria-undef	Proteobacteria	Alphaproteobacteria	Hyphomonadales	Hyphomonadaceae	Hyphomonas	Hyphomonas sp. KY3	6.5527	NODE_836_length_8730_cov_4.160231
0.5588	1872	Bacteria	Bacteria-undef	Proteobacteria	Alphaproteobacteria	Rhodobacterales	Rhodobacteraceae	Leisingera	Leisingera sp. NJS204	6.547	NODE_2645_length_1872_cov_4.340121
0.6322	1626	Bacteria	Bacteria-undef	Proteobacteria	Alphaproteobacteria	Rhodobacterales	Rhodobacteraceae	Epibacterium	Epibacterium mobile	6.5344	NODE_3024_length_1626_cov_4.434118
0.3697	3278	Bacteria	Bacteria-undef	Proteobacteria	Betaproteobacteria	Nitrosomonadales	Nitrosomonadales-undef	Nitrosomonadales-undef	Methylophilales bacterium MBRSG12	6.5268	NODE_1722_length_3278_cov_4.279243
0.625	8391	Bacteria	Bacteria-undef	Proteobacteria	Alphaproteobacteria	Rhodobacterales	Rhodobacteraceae	Phaeobacter	Phaeobacter inhibens	6.5061	NODE_864_length_8391_cov_4.131478
0.5381	14355	Bacteria	Bacteria-undef	Proteobacteria	Alphaproteobacteria	Rhodobacterales	Rhodobacteraceae	Epibacterium	Epibacterium mobile	6.4881	NODE_510_length_14355_cov_4.107273
0.5782	4123	Bacteria	Bacteria-undef	Proteobacteria	Gammaproteobacteria	Oceanospirillales	Alcanivoracaceae	Alcanivorax	Alcanivorax sp.	6.487	NODE_1442_length_4123_cov_4.248033
0.6062	2359	Bacteria	Bacteria-undef	Proteobacteria	Alphaproteobacteria	Maricaulales	Maricaulaceae	Marinicauda	Marinicauda algicola	6.4735	NODE_2202_length_2359_cov_4.130208
0.5938	3838	Bacteria	Bacteria-undef	Proteobacteria	Alphaproteobacteria	Hyphomonadales	Hyphomonadaceae	Hyphomonas	Hyphomonas sp. KY3	6.4692	NODE_1522_length_3838_cov_4.039387
0.6156	2617	Bacteria	Bacteria-undef	Proteobacteria	Alphaproteobacteria	Maricaulales	Maricaulaceae	Marinicauda	Marinicauda algicola	6.4444	NODE_2026_length_2617_cov_4.150273
0.5873	5272	Bacteria	Bacteria-undef	Proteobacteria	Alphaproteobacteria	Hyphomonadales	Hyphomonadaceae	Hyphomonas	Hyphomonas sp. KY3	6.4302	NODE_1204_length_5272_cov_4.158904
0.5604	323	Bacteria	Bacteria-undef	Proteobacteria	Alphaproteobacteria	Hyphomicrobiales	Stappiaceae	Stappia	Stappia sp. 23-41	6.4241	NODE_14916_length_323_cov_6.235075
0.5919	16161	Bacteria	Bacteria-undef	Proteobacteria	Alphaproteobacteria	Hyphomonadales	Hyphomonadaceae	Hyphomonas	Hyphomonas sp. KY3	6.3735	NODE_450_length_16161_cov_4.028375
0.3707	2679	Bacteria	Bacteria-undef	Balneolaeota	Balneolia	Balneolales	Balneolaceae	Balneola	Balneola sp.	6.3658	NODE_1987_length_2679_cov_4.197027
0.5675	13467	Bacteria	Bacteria-undef	Proteobacteria	Alphaproteobacteria	Rhodobacterales	Rhodobacteraceae	Epibacterium	Epibacterium mobile	6.3623	NODE_552_length_13467_cov_4.017298
0.6037	1350	Bacteria	Bacteria-undef	Proteobacteria	Alphaproteobacteria	Hyphomonadales	Hyphomonadaceae	Hyphomonas	Hyphomonas sp. KY3	6.3615	NODE_3564_length_1350_cov_4.011583
0.6321	1350	Bacteria	Bacteria-undef	Proteobacteria	Alphaproteobacteria	Hyphomonadales	Hyphomonadaceae	Hyphomonas	Hyphomonas sp. KY3	6.3612	NODE_3563_length_1350_cov_4.133591
0.5978	8856	Bacteria	Bacteria-undef	Proteobacteria	Alphaproteobacteria	Hyphomonadales	Hyphomonadaceae	Hyphomonas	Hyphomonas sp. KY3	6.3563	NODE_821_length_8856_cov_4.040904
0.4352	9662	Bacteria	Bacteria-undef	Proteobacteria	Alphaproteobacteria	Rhodobacterales	Rhodobacteraceae	Rhodobacteraceae-undef	Rhodobacteraceae bacterium	6.3544	NODE_750_length_9662_cov_4.070990
0.4458	166	Bacteria	Bacteria-undef	Proteobacteria	Gammaproteobacteria	Alteromonadales	Alteromonadaceae	Marinobacter	Marinobacter adhaerens	6.3494	NODE_26544_length_166_cov_6.315315
0.5921	11514	Bacteria	Bacteria-undef	Proteobacteria	Alphaproteobacteria	Hyphomicrobiales	Stappiaceae	Labrenzia	Pannonibacter phragmitetus	6.3419	NODE_641_length_11514_cov_3.974780
0.597	8576	Bacteria	Bacteria-undef	Proteobacteria	Alphaproteobacteria	Hyphomonadales	Hyphomonadaceae	Hyphomonas	Hyphomonas sp. KY3	6.3231	NODE_848_length_8576_cov_3.971717
0.6167	9085	Bacteria	Bacteria-undef	Proteobacteria	Alphaproteobacteria	Hyphomicrobiales	Stappiaceae	Labrenzia	Labrenzia aggregata	6.3165	NODE_800_length_9085_cov_4.040642
0.5352	213	Bacteria	Bacteria-undef	Proteobacteria	Gammaproteobacteria	Alteromonadales	Alteromonadaceae	Marinobacter	Marinobacter salarius	6.2911	NODE_25176_length_213_cov_10.930380
0.6241	1418	Bacteria	Bacteria-undef	Proteobacteria	Alphaproteobacteria	Maricaulales	Maricaulaceae	Marinicauda	Marinicauda algicola	6.2898	NODE_3409_length_1418_cov_3.738078
0.5998	15826	Bacteria	Bacteria-undef	Proteobacteria	Alphaproteobacteria	Hyphomonadales	Hyphomonadaceae	Hyphomonas	Hyphomonas sp. KY3	6.2873	NODE_461_length_15826_cov_3.989030
0.604	3144	Bacteria	Bacteria-undef	Proteobacteria	Alphaproteobacteria	Rhodobacterales	Rhodobacteraceae	Ruegeria	Ruegeria sp. TM1040	6.2859	NODE_1782_length_3144_cov_4.096148
0.6064	12750	Bacteria	Bacteria-undef	Proteobacteria	Alphaproteobacteria	Hyphomonadales	Hyphomonadaceae	Hyphomonas	Hyphomonas sp. KY3	6.2779	NODE_579_length_12750_cov_3.953052
0.5314	525	Bacteria	Bacteria-undef	Proteobacteria	Alphaproteobacteria	Hyphomicrobiales	Stappiaceae	Labrenzia	Labrenzia sp. PHM005	6.2724	NODE_9042_length_525_cov_4.136170
0.6237	1669	Bacteria	Bacteria-undef	Proteobacteria	Alphaproteobacteria	Rhodobacterales	Rhodobacteraceae	Brevundimonas	Brevundimonas mediterranea	6.2606	NODE_2953_length_1669_cov_4.033457
0.5959	2304	Bacteria	Bacteria-undef	Proteobacteria	Alphaproteobacteria	Hyphomonadales	Hyphomonadaceae	Hyphomonas	Hyphomonas sp. KY3	6.26	NODE_2238_length_2304_cov_4.044020
0.443	2000	Bacteria	Bacteria-undef	Proteobacteria	Gammaproteobacteria	Enterobacterales	Budviciaceae	Pasteurellaceae-undef	[Pasteurella] aerogenes	6.257	NODE_2510_length_2000_cov_4.162468
0.4921	1396	Bacteria	Bacteria-undef	Proteobacteria	Gammaproteobacteria	Cellvibrionales	Spongiibacteraceae	Zhongshania	Zhongshania aliphaticivorans	6.2486	NODE_3450_length_1396_cov_3.997017
0.6057	2866	Bacteria	Bacteria-undef	Proteobacteria	Alphaproteobacteria	Rhodobacterales	Rhodobacteraceae	Epibacterium	Epibacterium mobile	6.2449	NODE_1902_length_2866_cov_4.039843
0.6084	3460	Bacteria	Bacteria-undef	Proteobacteria	Alphaproteobacteria	Hyphomonadales	Hyphomonadaceae	Hyphomonas	Hyphomonas sp. KY3	6.237	NODE_1652_length_3460_cov_4.063436
0.604	4061	Bacteria	Bacteria-undef	Proteobacteria	Alphaproteobacteria	Maricaulales	Maricaulaceae	Marinicauda	Marinicauda algicola	6.2344	NODE_1460_length_4061_cov_3.897404
0.59	1356	Bacteria	Bacteria-undef	Proteobacteria	Alphaproteobacteria	Hyphomonadales	Hyphomonadaceae	Hyphomonas	Hyphomonas sp. KY3	6.2323	NODE_3553_length_1356_cov_4.053036
0.6138	2038	Bacteria	Bacteria-undef	Proteobacteria	Alphaproteobacteria	Hyphomonadales	Hyphomonadaceae	Hyphomonas	Hyphomonas sp. KY3	6.2218	NODE_2471_length_2038_cov_4.146747
0.6033	9162	Bacteria	Bacteria-undef	Proteobacteria	Alphaproteobacteria	Hyphomonadales	Hyphomonadaceae	Hyphomonas	Hyphomonas sp. KY3	6.2173	NODE_793_length_9162_cov_3.967058
0.6242	12665	Bacteria	Bacteria-undef	Proteobacteria	Alphaproteobacteria	Maricaulales	Maricaulaceae	Glycocaulis	Glycocaulis alkaliphilus	6.2017	NODE_582_length_12665_cov_3.899603
0.5834	6186	Bacteria	Bacteria-undef	Proteobacteria	Alphaproteobacteria	Hyphomonadales	Hyphomonadaceae	Hyphomonas	Hyphomonas sp. KY3	6.1993	NODE_1087_length_6186_cov_3.943076
0.2545	1678	Bacteria	Bacteria-undef	Proteobacteria	Alphaproteobacteria	Pelagibacterales	Pelagibacteraceae	Candidatus Pelagibacter	Candidatus Pelagibacter ubique	6.1812	NODE_2941_length_1678_cov_4.316697
0.5928	13519	Bacteria	Bacteria-undef	Proteobacteria	Alphaproteobacteria	Hyphomonadales	Hyphomonadaceae	Hyphomonas	Hyphomonas sp. KY3	6.1736	NODE_547_length_13519_cov_3.927882
0.6043	3083	Bacteria	Bacteria-undef	Proteobacteria	Alphaproteobacteria	Hyphomonadales	Hyphomonadaceae	Hyphomonas	Hyphomonas sp. KY3	6.1661	NODE_1799_length_3083_cov_4.002972
0.5979	2651	Bacteria	Bacteria-undef	Proteobacteria	Alphaproteobacteria	Rhodobacterales	Rhodobacteraceae	Epibacterium	Epibacterium mobile	6.1452	NODE_2004_length_2651_cov_4.171032
0.608	15878	Bacteria	Bacteria-undef	Proteobacteria	Alphaproteobacteria	Hyphomicrobiales	Stappiaceae	Labrenzia	Labrenzia aggregata	6.1322	NODE_456_length_15878_cov_3.880048
0.6083	411	Bacteria	Bacteria-undef	Proteobacteria	Alphaproteobacteria	Hyphomicrobiales	Stappiaceae	Labrenzia	Labrenzia aggregata	6.1217	NODE_11475_length_411_cov_4.174157
0.5881	3979	Bacteria	Bacteria-undef	Proteobacteria	Alphaproteobacteria	Hyphomicrobiales	Stappiaceae	Pannonibacter	Pannonibacter phragmitetus	6.1214	NODE_1483_length_3979_cov_3.761978
0.492	2671	Bacteria	Bacteria-undef	Proteobacteria	Gammaproteobacteria	Cellvibrionales	Spongiibacteraceae	Zhongshania	Zhongshania aliphaticivorans	6.1116	NODE_1993_length_2671_cov_3.873089
0.5984	7792	Bacteria	Bacteria-undef	Proteobacteria	Alphaproteobacteria	Hyphomonadales	Hyphomonadaceae	Hyphomonas	Hyphomonas sp. KY3	6.0956	NODE_922_length_7792_cov_3.814140
0.5958	3422	Bacteria	Bacteria-undef	Proteobacteria	Alphaproteobacteria	Rhodobacterales	Rhodobacteraceae	Luteovulum	Luteovulum sphaeroides	6.0923	NODE_1664_length_3422_cov_3.739234
0.6176	3468	Bacteria	Bacteria-undef	Proteobacteria	Alphaproteobacteria	Maricaulales	Maricaulaceae	Glycocaulis	Glycocaulis alkaliphilus	6.0914	NODE_1650_length_3468_cov_3.810724
0.6305	1751	Bacteria	Bacteria-undef	Proteobacteria	Alphaproteobacteria	Rhodobacterales	Rhodobacteraceae	Phaeobacter	Phaeobacter inhibens	6.0868	NODE_2815_length_1751_cov_3.959316
0.4727	713	Bacteria	Bacteria-undef	Proteobacteria	Gammaproteobacteria	Cellvibrionales	Spongiibacteraceae	Zhongshania	Zhongshania aliphaticivorans	6.0842	NODE_6655_length_713_cov_4.074468
0.6256	3624	Bacteria	Bacteria-undef	Proteobacteria	Alphaproteobacteria	Rhodobacterales	Rhodobacteraceae	Epibacterium	Epibacterium mobile	6.0817	NODE_1596_length_3624_cov_3.934155
0.6063	3134	Bacteria	Bacteria-undef	Proteobacteria	Alphaproteobacteria	Hyphomonadales	Hyphomonadaceae	Hyphomonas	Hyphomonas sp. KY3	6.0747	NODE_1784_length_3134_cov_3.809678
0.5917	4570	Bacteria	Bacteria-undef	Proteobacteria	Alphaproteobacteria	Hyphomicrobiales	Stappiaceae	Labrenzia	Labrenzia aggregata	6.0732	NODE_1336_length_4570_cov_3.857586
0.6013	6955	Bacteria	Bacteria-undef	Proteobacteria	Alphaproteobacteria	Rhodobacterales	Rhodobacteraceae	Epibacterium	Epibacterium mobile	6.0722	NODE_996_length_6955_cov_3.829565
0.6054	7841	Bacteria	Bacteria-undef	Proteobacteria	Alphaproteobacteria	Hyphomicrobiales	Rhodobacteraceae	Polymorphum	Polymorphum gilvum	6.0633	NODE_916_length_7841_cov_3.826355
0.5219	1345	Bacteria	Bacteria-undef	Proteobacteria	Gammaproteobacteria	Oceanospirillales	Alcanivoracaceae	Alcanivorax	Alcanivorax borkumensis	6.0617	NODE_3576_length_1345_cov_4.027132
0.5901	466	Bacteria	Bacteria-undef	Proteobacteria	Alphaproteobacteria	Rhodobacterales	Rhodobacteraceae	Epibacterium	Epibacterium mobile	6.0494	NODE_10159_length_466_cov_3.844530
0.6087	1960	Bacteria	Bacteria-undef	Proteobacteria	Alphaproteobacteria	Rhodobacterales	Rhodobacteraceae	Mameliella	Mameliella alba	6.0444	NODE_2555_length_1960_cov_3.902362
0.5462	606	Bacteria	Bacteria-undef	Proteobacteria	Alphaproteobacteria	Rhodobacterales	Rhodobacteraceae	Phaeobacter	Phaeobacter inhibens	6.0413	NODE_7814_length_606_cov_4.468240
0.6153	4383	Bacteria	Bacteria-undef	Proteobacteria	Alphaproteobacteria	Rhodospirillales	Rhodospirillaceae	Azospirillum	Azospirillum brasilense	6.023	NODE_1378_length_4383_cov_3.819778
0.6099	223	Bacteria	Bacteria-undef	Proteobacteria	Alphaproteobacteria	Hyphomonadales	Hyphomonadaceae	Hyphomonas	Hyphomonas sp. KY3	6.0224	NODE_23916_length_223_cov_5.047619
0.5558	2571	Bacteria	Bacteria-undef	Proteobacteria	Alphaproteobacteria	Hyphomonadales	Hyphomonadaceae	Hyphomonas	Hyphomonas sp. KY3	6.0222	NODE_2052_length_2571_cov_3.992846
0.6186	1885	Bacteria	Bacteria-undef	Proteobacteria	Alphaproteobacteria	Hyphomicrobiales	Stappiaceae	Labrenzia	Labrenzia aggregata	6.0111	NODE_2635_length_1885_cov_3.786339
0.6303	6418	Bacteria	Bacteria-undef	Proteobacteria	Alphaproteobacteria	Rhodobacterales	Rhodobacteraceae	Epibacterium	Epibacterium mobile	6.0037	NODE_1051_length_6418_cov_3.849914
0.6006	1893	Bacteria	Bacteria-undef	Proteobacteria	Alphaproteobacteria	Hyphomonadales	Hyphomonadaceae	Hyphomonas	Hyphomonas sp.	6.0005	NODE_2623_length_1893_cov_4.027203
0.626	11103	Bacteria	Bacteria-undef	Proteobacteria	Alphaproteobacteria	Maricaulales	Maricaulaceae	Glycocaulis	Glycocaulis alkaliphilus	5.9972	NODE_662_length_11103_cov_3.837889
0.6109	8401	Bacteria	Bacteria-undef	Proteobacteria	Alphaproteobacteria	Maricaulales	Maricaulaceae	Hyphomonas	Hyphomonas sp. KY3	5.9899	NODE_862_length_8401_cov_3.812485
0.5694	4131	Bacteria	Bacteria-undef	Proteobacteria	Alphaproteobacteria	Rhodobacterales	Rhodobacteraceae	Phaeobacter	Phaeobacter inhibens	5.9872	NODE_1440_length_4131_cov_3.861138
0.6246	19907	Bacteria	Bacteria-undef	Proteobacteria	Alphaproteobacteria	Hyphomonadales	Hyphomonadaceae	Hyphomonas	Glycocaulis alkaliphilus	5.9784	NODE_358_length_19907_cov_3.778461
0.3163	3642	Bacteria	Bacteria-undef	Proteobacteria	Alphaproteobacteria	Pelagibacterales	Pelagibacteraceae	Candidatus Pelagibacter	Candidatus Pelagibacter ubique	5.9778	NODE_1589_length_3642_cov_3.850293
0.5873	3819	Bacteria	Bacteria-undef	Proteobacteria	Alphaproteobacteria	Rhodobacterales	Rhodobacteraceae	Paracoccus	Paracoccus kondratievae	5.9777	NODE_1533_length_3819_cov_3.851753
0.5563	151	Bacteria	Bacteria-undef	Proteobacteria	Gammaproteobacteria	Alteromonadales	Alteromonadaceae	Marinobacter	Marinobacter adhaerens	5.9735	NODE_27045_length_151_cov_2.531250
0.6313	4325	Bacteria	Bacteria-undef	Proteobacteria	Alphaproteobacteria	Rhodobacterales	Rhodobacteraceae	Epibacterium	Epibacterium mobile	5.9562	NODE_1389_length_4325_cov_3.759953
0.6108	8170	Bacteria	Bacteria-undef	Proteobacteria	Alphaproteobacteria	Sphingomonadales	Erythrobacteraceae	Erythrobacter	Erythrobacter litoralis	5.9498	NODE_882_length_8170_cov_3.728774
0.5754	2252	Bacteria	Bacteria-undef	Proteobacteria	Alphaproteobacteria	Hyphomonadales	Hyphomonadaceae	Hyphomonas	Hyphomonas sp. KY3	5.9469	NODE_2272_length_2252_cov_3.792899
0.6534	554	Bacteria	Bacteria-undef	Proteobacteria	Alphaproteobacteria	Rhodobacterales	Rhodobacteraceae	Epibacterium	Epibacterium mobile	5.9368	NODE_8614_length_554_cov_1.158317
0.6181	9094	Bacteria	Bacteria-undef	Proteobacteria	Alphaproteobacteria	Sphingomonadales	Erythrobacteraceae	Hyphobacterium	Hyphobacterium sp. CCMP332	5.9361	NODE_798_length_9094_cov_3.750747
0.6188	5028	Bacteria	Bacteria-undef	Proteobacteria	Alphaproteobacteria	Hyphomonadales	Hyphomonadaceae	Hyphomonas	Hyphomonas sp. KY3	5.9331	NODE_1242_length_5028_cov_3.821034
0.6014	9205	Bacteria	Bacteria-undef	Proteobacteria	Alphaproteobacteria	Maricaulales	Maricaulaceae	Glycocaulis	Glycocaulis alkaliphilus	5.9304	NODE_790_length_9205_cov_3.753333
0.5217	4290	Bacteria	Bacteria-undef	Proteobacteria	Alphaproteobacteria	Rhodobacterales	Rhodobacteraceae	Paracoccus	Paracoccus denitrificans	5.92	NODE_1395_length_4290_cov_3.814876
0.5955	10306	Bacteria	Bacteria-undef	Proteobacteria	Alphaproteobacteria	Rhodobacterales	Rhodobacteraceae	Epibacterium	Epibacterium mobile	5.9167	NODE_710_length_10306_cov_3.718369
0.6083	11025	Bacteria	Bacteria-undef	Proteobacteria	Alphaproteobacteria	Rhodobacterales	Rhodobacteraceae	Epibacterium	Epibacterium mobile	5.9137	NODE_670_length_11025_cov_3.758614
0.6116	4779	Bacteria	Bacteria-undef	Proteobacteria	Alphaproteobacteria	Rhodobacterales	Rhodobacteraceae	Epibacterium	Epibacterium mobile	5.9117	NODE_1290_length_4779_cov_3.779636
0.6114	10955	Bacteria	Bacteria-undef	Proteobacteria	Alphaproteobacteria	Maricaulales	Maricaulaceae	Hyphobacterium	Hyphobacterium sp. CCMP332	5.909	NODE_676_length_10955_cov_3.716239
0.6377	1093	Bacteria	Bacteria-undef	Proteobacteria	Alphaproteobacteria	Rhodobacterales	Rhodobacteraceae	Epibacterium	Epibacterium mobile	5.9039	NODE_4363_length_1093_cov_3.893064
0.6251	2219	Bacteria	Bacteria-undef	Proteobacteria	Alphaproteobacteria	Maricaulales	Maricaulaceae	Glycocaulis	Glycocaulis alkaliphilus	5.9036	NODE_2305_length_2219_cov_3.746765
0.6283	7546	Bacteria	Bacteria-undef	Proteobacteria	Alphaproteobacteria	Maricaulales	Maricaulaceae	Hydrogenophaga	Glycocaulis alkaliphilus	5.9026	NODE_946_length_7546_cov_3.769457
0.6161	3756	Bacteria	Bacteria-undef	Proteobacteria	Alphaproteobacteria	Maricaulales	Maricaulaceae	Marinicauda	Marinicauda algicola	5.8887	NODE_1551_length_3756_cov_3.759795
0.6268	8186	Bacteria	Bacteria-undef	Proteobacteria	Alphaproteobacteria	Hyphomicrobiales	Phyllobacteriaceae	Mesorhizobium	Mesorhizobium sp. 113-3-9	5.8811	NODE_881_length_8186_cov_3.688476
0.5974	390	Bacteria	Bacteria-undef	Proteobacteria	Gammaproteobacteria	Alteromonadales	Alteromonadaceae	Marinobacter	Marinobacter salarius	5.8769	NODE_12102_length_390_cov_4.370149
0.5664	3480	Bacteria	Bacteria-undef	Proteobacteria	Alphaproteobacteria	Hyphomonadales	Hyphomonadaceae	Hyphomonas	Hyphomonas sp. KY3	5.8761	NODE_1644_length_3480_cov_3.857810
0.6106	2157	Bacteria	Bacteria-undef	Proteobacteria	Alphaproteobacteria	Rhodobacterales	Rhodobacteraceae	Epibacterium	Epibacterium mobile	5.8734	NODE_2356_length_2157_cov_3.740723
0.6205	8115	Bacteria	Bacteria-undef	Proteobacteria	Alphaproteobacteria	Maricaulales	Maricaulaceae	Glycocaulis	Glycocaulis alkaliphilus	5.8616	NODE_885_length_8115_cov_3.681638
0.5768	7117	Bacteria	Bacteria-undef	Proteobacteria	Alphaproteobacteria	Hyphomonadales	Hyphomonadaceae	Hyphomonas	Hyphomonas atlantica	5.8594	NODE_984_length_7117_cov_3.743840
0.625	2248	Bacteria	Bacteria-undef	Proteobacteria	Alphaproteobacteria	Maricaulales	Maricaulaceae	Glycocaulis	Glycocaulis alkaliphilus	5.8554	NODE_2277_length_2248_cov_3.749202
0.622	619	Bacteria	Bacteria-undef	Proteobacteria	Alphaproteobacteria	Hyphomonadales	Hyphomonadaceae	Hyphomonas	Hyphomonas sp. KY3	5.8481	NODE_7662_length_619_cov_1.439716
0.6015	7519	Bacteria	Bacteria-undef	Proteobacteria	Alphaproteobacteria	Rhodobacterales	Rhodobacteraceae	Epibacterium	Epibacterium mobile	5.8457	NODE_952_length_7519_cov_3.733253
0.62	9734	Bacteria	Bacteria-undef	Proteobacteria	Alphaproteobacteria	Hyphomonadales	Hyphomonadaceae	Hyphomonas	Hyphomonas sp. KY3	5.8351	NODE_742_length_9734_cov_3.687881
0.5764	5841	Bacteria	Bacteria-undef	Proteobacteria	Alphaproteobacteria	Rhodobacterales	Rhodobacteraceae	Epibacterium	Epibacterium mobile	5.8214	NODE_1128_length_5841_cov_3.694089
0.5977	7787	Bacteria	Bacteria-undef	Proteobacteria	Alphaproteobacteria	Hyphomicrobiales	Phyllobacteriaceae	Mesorhizobium	Mesorhizobium sp. M1E.F.Ca.ET.045.02.1.1	5.8202	NODE_926_length_7787_cov_3.660631
0.6532	3244	Bacteria	Bacteria-undef	Proteobacteria	Alphaproteobacteria	Rhodospirillales	Rhodospirillaceae	Niveispirillum	Niveispirillum cyanobacteriorum	5.815	NODE_1738_length_3244_cov_3.666980
0.5818	6507	Bacteria	Bacteria-undef	Proteobacteria	Alphaproteobacteria	Hyphomonadales	Hyphomonadaceae	Hyphomonas	Hyphomonas sp. KY3	5.8122	NODE_1035_length_6507_cov_3.696218
0.6234	7754	Bacteria	Bacteria-undef	Proteobacteria	Alphaproteobacteria	Rhodobacterales	Rhodobacteraceae	Epibacterium	Epibacterium mobile	5.8066	NODE_931_length_7754_cov_3.640473
0.5986	5840	Bacteria	Bacteria-undef	Proteobacteria	Alphaproteobacteria	Maricaulales	Maricaulaceae	Marinicauda	Marinicauda algicola	5.7962	NODE_1129_length_5840_cov_3.686603
0.6205	2200	Bacteria	Bacteria-undef	Proteobacteria	Alphaproteobacteria	Hyphomonadales	Hyphomonadaceae	Hyphomonas	Glycocaulis alkaliphilus	5.7955	NODE_2327_length_2200_cov_3.726807
0.5782	1970	Bacteria	Bacteria-undef	Proteobacteria	Alphaproteobacteria	Hyphomonadales	Hyphomonadaceae	Hyphomonas	Hyphomonas sp. KY3	5.7944	NODE_2537_length_1970_cov_3.797531
0.5835	2418	Bacteria	Bacteria-undef	Proteobacteria	Alphaproteobacteria	Hyphomonadales	Hyphomonadaceae	Hyphomonas	Hyphomonas sp. KY3	5.7659	NODE_2168_length_2418_cov_3.682184
0.5844	3826	Bacteria	Bacteria-undef	Proteobacteria	Alphaproteobacteria	Hyphomonadales	Hyphomonadaceae	Hyphomonas	Hyphomonas sp. KY3	5.7648	NODE_1527_length_3826_cov_3.698754
0.5969	4093	Bacteria	Bacteria-undef	Proteobacteria	Alphaproteobacteria	Hyphomonadales	Hyphomonadaceae	Hyphomonas	Hyphomonas sp. KY3	5.7625	NODE_1451_length_4093_cov_3.615651
0.6147	6502	Bacteria	Bacteria-undef	Proteobacteria	Alphaproteobacteria	Maricaulales	Maricaulaceae	Glycocaulis	Glycocaulis alkaliphilus	5.7552	NODE_1037_length_6502_cov_3.704824
0.6583	4308	Bacteria	Bacteria-undef	Proteobacteria	Alphaproteobacteria	Sphingomonadales	Sphingomonadaceae	Sphingopyxis	Sphingopyxis alaskensis	5.7509	NODE_1391_length_4308_cov_3.557959
0.6429	3828	Bacteria	Bacteria-undef	Proteobacteria	Alphaproteobacteria	Maricaulales	Maricaulaceae	Marinicauda	Marinicauda algicola	5.7456	NODE_1526_length_3828_cov_3.762258
0.6468	5641	Bacteria	Bacteria-undef	Proteobacteria	Alphaproteobacteria	Rhodobacterales	Rhodobacteraceae	Epibacterium	Epibacterium mobile	5.7366	NODE_1155_length_5641_cov_3.579842
0.5732	2308	Bacteria	Bacteria-undef	Proteobacteria	Alphaproteobacteria	Rhodobacterales	Rhodobacteraceae	Paraoceanicella	Paraoceanicella profunda	5.7366	NODE_2235_length_2308_cov_3.660009
0.6129	1067	Bacteria	Bacteria-undef	Proteobacteria	Alphaproteobacteria	Maricaulales	Maricaulaceae	Sulfitobacter	Sulfitobacter pseudonitzschiae	5.7348	NODE_4477_length_1067_cov_3.942688
0.2577	807	Bacteria	Bacteria-undef	Proteobacteria	Alphaproteobacteria	Pelagibacterales	Pelagibacteraceae	Candidatus Pelagibacter	Candidatus Pelagibacter ubique	5.7187	NODE_5868_length_807_cov_3.815160
0.6353	1936	Bacteria	Bacteria-undef	Proteobacteria	Alphaproteobacteria	Maricaulales	Maricaulaceae	Marinicauda	Marinicauda algicola	5.7169	NODE_2581_length_1936_cov_3.903775
0.6144	4536	Bacteria	Bacteria-undef	Proteobacteria	Alphaproteobacteria	Maricaulales	Maricaulaceae	Glycocaulis	Glycocaulis alkaliphilus	5.6955	NODE_1343_length_4536_cov_3.623968
0.6091	2405	Bacteria	Bacteria-undef	Proteobacteria	Alphaproteobacteria	Hyphomonadales	Hyphomonadaceae	Hyphomonas	Hyphomonas sp. KY3	5.6852	NODE_2175_length_2405_cov_3.694468
0.6552	1688	Bacteria	Bacteria-undef	Proteobacteria	Alphaproteobacteria	Maricaulales	Maricaulaceae	Marinicauda	Marinicauda algicola	5.6848	NODE_2918_length_1688_cov_3.756889
0.6606	2391	Bacteria	Bacteria-undef	Proteobacteria	Alphaproteobacteria	Hyphomonadales	Hyphomonadaceae	Hyphomonas	Pelagibacterium halotolerans	5.6816	NODE_2180_length_2391_cov_3.555651
0.5804	224	Bacteria	Bacteria-undef	Proteobacteria	Gammaproteobacteria	Alteromonadales	Alteromonadaceae	Marinobacter	Marinobacter salarius	5.6741	NODE_23784_length_224_cov_6.911243
0.5694	1902	Bacteria	Bacteria-undef	Proteobacteria	Alphaproteobacteria	Hyphomonadales	Hyphomonadaceae	Hyphomonas	Hyphomonas sp. KY3	5.6719	NODE_2616_length_1902_cov_3.791554
0.6436	2110	Bacteria	Bacteria-undef	Proteobacteria	Alphaproteobacteria	Sphingomonadales	Sphingomonadaceae	Sphingopyxis	Sphingopyxis terrae	5.6668	NODE_2396_length_2110_cov_3.657908
0.5967	4736	Bacteria	Bacteria-undef	Proteobacteria	Alphaproteobacteria	Sphingomonadales	Sphingomonadaceae	Sphingopyxis	Sphingopyxis sp. PAMC25046	5.6638	NODE_1296_length_4736_cov_3.659688
0.6231	1608	Bacteria	Bacteria-undef	Proteobacteria	Alphaproteobacteria	Hyphomicrobiales	Rhizobiaceae	Agrobacterium	Agrobacterium tumefaciens	5.6517	NODE_3068_length_1608_cov_3.695428
0.6181	1647	Bacteria	Bacteria-undef	Proteobacteria	Alphaproteobacteria	Maricaulales	Maricaulaceae	Glycocaulis	Glycocaulis alkaliphilus	5.6406	NODE_2990_length_1647_cov_3.538317
0.5998	5260	Bacteria	Bacteria-undef	Proteobacteria	Alphaproteobacteria	Rhodobacterales	Rhodobacteraceae	Epibacterium	Epibacterium mobile	5.6328	NODE_1205_length_5260_cov_3.579251
0.6101	8927	Bacteria	Bacteria-undef	Proteobacteria	Alphaproteobacteria	Hyphomicrobiales	Stappiaceae	Labrenzia	Labrenzia aggregata	5.6326	NODE_818_length_8927_cov_3.528629
0.5927	2163	Bacteria	Bacteria-undef	Proteobacteria	Alphaproteobacteria	Rhodobacterales	Rhodobacteraceae	Phaeobacter	Phaeobacter inhibens	5.6315	NODE_2350_length_2163_cov_3.733397
0.6047	3731	Bacteria	Bacteria-undef	Proteobacteria	Alphaproteobacteria	Hyphomonadales	Hyphomonadaceae	Hyphomonas	Hyphomonas sp. KY3	5.6301	NODE_1559_length_3731_cov_3.652339
0.5142	13085	Bacteria	Bacteria-undef	Proteobacteria	Gammaproteobacteria	Cellvibrionales	Spongiibacteraceae	Zhongshania	Zhongshania aliphaticivorans	5.63	NODE_565_length_13085_cov_3.631466
0.5789	9244	Bacteria	Bacteria-undef	Proteobacteria	Alphaproteobacteria	Rhodobacterales	Rhodobacteraceae	Epibacterium	Epibacterium mobile	5.6231	NODE_786_length_9244_cov_3.576994
0.5852	4296	Bacteria	Bacteria-undef	Proteobacteria	Alphaproteobacteria	Hyphomonadales	Hyphomonadaceae	Hyphomonas	Hyphomonas sp. KY3	5.6215	NODE_1394_length_4296_cov_3.614949
0.6168	3220	Bacteria	Bacteria-undef	Proteobacteria	Alphaproteobacteria	Hyphomonadales	Hyphomonadaceae	Hyphomonas	Hyphomonas sp. KY3	5.6143	NODE_1750_length_3220_cov_3.586730
0.6093	2841	Bacteria	Bacteria-undef	Proteobacteria	Alphaproteobacteria	Maricaulales	Maricaulaceae	Maricaulis	Maricaulis maris	5.6033	NODE_1909_length_2841_cov_3.659368
0.6084	4736	Bacteria	Bacteria-undef	Proteobacteria	Alphaproteobacteria	Caulobacterales	Caulobacteraceae	Caulobacter	Caulobacter flavus	5.5944	NODE_1297_length_4736_cov_3.589831
0.4605	354	Bacteria	Bacteria-undef	Proteobacteria	Gammaproteobacteria	Alteromonadales	Alteromonadaceae	Marinobacter	Marinobacter salarius	5.5904	NODE_13463_length_354_cov_6.775920
0.576	1415	Bacteria	Bacteria-undef	Proteobacteria	Alphaproteobacteria	Rhodobacterales	Rhodobacteraceae	Rhodobacteraceae-undef	Rhodobacteraceae bacterium	5.5845	NODE_3416_length_1415_cov_3.589706
0.5966	6337	Bacteria	Bacteria-undef	Proteobacteria	Alphaproteobacteria	Rhodobacterales	Rhodobacteraceae	Phaeobacter	Phaeobacter piscinae	5.5799	NODE_1063_length_6337_cov_3.531359
0.4156	1398	Bacteria	Bacteria-undef	Bacteroidetes	Flavobacteriia	Flavobacteriales	Crocinitomicaceae	Fluviicola	Fluviicola taffensis	5.5787	NODE_3445_length_1398_cov_3.961281
0.6203	4209	Bacteria	Bacteria-undef	Proteobacteria	Alphaproteobacteria	Rhodobacterales	Rhodobacteraceae	Ruegeria	Ruegeria sp. TM1040	5.578	NODE_1423_length_4209_cov_3.638662
0.5988	6364	Bacteria	Bacteria-undef	Proteobacteria	Alphaproteobacteria	Hyphomonadales	Hyphomonadaceae	Hyphomonas	Hyphomonas sp. KY3	5.575	NODE_1061_length_6364_cov_3.615787
0.602	2558	Bacteria	Bacteria-undef	Proteobacteria	Alphaproteobacteria	Rhodobacterales	Rhodobacteraceae	Epibacterium	Epibacterium mobile	5.5739	NODE_2059_length_2558_cov_3.550140
0.3914	1924	Bacteria	Bacteria-undef	Bacteroidetes	Flavobacteriia	Flavobacteriales	Flavobacteriaceae	Maribacter	Maribacter sp. T28	5.5717	NODE_2595_length_1924_cov_3.719636
0.6311	835	Bacteria	Bacteria-undef	Proteobacteria	Alphaproteobacteria	Rhodobacterales	Rhodobacteraceae	Rhodovulum	Rhodovulum sulfidophilum	5.5629	NODE_5664_length_835_cov_3.503846
0.5821	3551	Bacteria	Bacteria-undef	Proteobacteria	Alphaproteobacteria	Hyphomonadales	Hyphomonadaceae	Hyphomonas	Hyphomonas sp. KY3	5.5621	NODE_1615_length_3551_cov_3.492563
0.5874	1597	Bacteria	Bacteria-undef	Proteobacteria	Alphaproteobacteria	Rhodobacterales	Rhodobacteraceae	Epibacterium	Epibacterium mobile	5.5404	NODE_3086_length_1597_cov_3.621271
0.596	7538	Bacteria	Bacteria-undef	Proteobacteria	Alphaproteobacteria	Hyphomonadales	Hyphomonadaceae	Hyphomonas	Hyphomonas sp. KY3	5.5233	NODE_950_length_7538_cov_3.566083
0.5048	723	Bacteria	Bacteria-undef	Proteobacteria	Gammaproteobacteria	Cellvibrionales	Spongiibacteraceae	Zhongshania	Zhongshania aliphaticivorans	5.5201	NODE_6561_length_723_cov_4.004491
0.6315	3107	Bacteria	Bacteria-undef	Proteobacteria	Alphaproteobacteria	Rhodobacterales	Rhodobacteraceae	Epibacterium	Epibacterium mobile	5.5195	NODE_1790_length_3107_cov_3.613696
0.4859	177	Bacteria	Bacteria-undef	Proteobacteria	Gammaproteobacteria	Alteromonadales	Alteromonadaceae	Marinobacter	Marinobacter adhaerens	5.5141	NODE_26421_length_177_cov_2.090164
0.5775	7182	Bacteria	Bacteria-undef	Proteobacteria	Alphaproteobacteria	Hyphomonadales	Hyphomonadaceae	Hyphomonas	Hyphomonas sp. KY3	5.5124	NODE_978_length_7182_cov_3.460502
0.5248	141	Bacteria	Bacteria-undef	Proteobacteria	Gammaproteobacteria	Alteromonadales	Alteromonadaceae	Marinobacter	Marinobacter adhaerens	5.5106	NODE_27762_length_141_cov_6.325581
0.5774	433	Bacteria	Bacteria-undef	Proteobacteria	Alphaproteobacteria	Hyphomonadales	Hyphomonadaceae	Hyphomonas	Hyphomonas sp. KY3	5.5081	NODE_10916_length_433_cov_4.176230
0.5935	13597	Bacteria	Bacteria-undef	Proteobacteria	Alphaproteobacteria	Hyphomonadales	Hyphomonadaceae	Hyphomonas	Hyphomonas sp. KY3	5.5065	NODE_544_length_13597_cov_3.489071
0.6092	4171	Bacteria	Bacteria-undef	Proteobacteria	Alphaproteobacteria	Maricaulales	Maricaulaceae	Marinicauda	Marinicauda algicola	5.5001	NODE_1433_length_4171_cov_3.477648
0.5566	1033	Bacteria	Bacteria-undef	Proteobacteria	Alphaproteobacteria	Hyphomonadales	Hyphomonadaceae	Hyphomonas	Hyphomonas sp. KY3	5.4976	NODE_4618_length_1033_cov_3.726994
0.6041	2508	Bacteria	Bacteria-undef	Proteobacteria	Alphaproteobacteria	Rhodobacterales	Rhodobacteraceae	Paracoccus	Paracoccus pantotrophus	5.4964	NODE_2108_length_2508_cov_3.461883
0.3679	212	Bacteria	Bacteria-undef	Proteobacteria	Gammaproteobacteria	Alteromonadales	Alteromonadaceae	Marinobacter	Marinobacter adhaerens	5.4953	NODE_25331_length_212_cov_1.993631
0.5956	3729	Bacteria	Bacteria-undef	Proteobacteria	Alphaproteobacteria	Hyphomonadales	Hyphomonadaceae	Hyphomonas	Hyphomonas sp. KY3	5.4894	NODE_1561_length_3729_cov_3.651334
0.6188	9290	Bacteria	Bacteria-undef	Proteobacteria	Alphaproteobacteria	Maricaulales	Maricaulaceae	Marinicauda	Marinicauda algicola	5.4888	NODE_783_length_9290_cov_3.401516
0.655	1977	Bacteria	Bacteria-undef	Proteobacteria	Alphaproteobacteria	Rhodobacterales	Rhodobacteraceae	Leisingera	Ruegeria sp. TM1040	5.4856	NODE_2532_length_1977_cov_3.703954
0.6079	4994	Bacteria	Bacteria-undef	Proteobacteria	Alphaproteobacteria	Maricaulales	Maricaulaceae	Glycocaulis	Glycocaulis alkaliphilus	5.4758	NODE_1251_length_4994_cov_3.420126
0.6019	2095	Bacteria	Bacteria-undef	Proteobacteria	Alphaproteobacteria	Hyphomicrobiales	Stappiaceae	Labrenzia	Labrenzia aggregata	5.4621	NODE_2417_length_2095_cov_3.509804
0.5796	628	Bacteria	Bacteria-undef	Proteobacteria	Alphaproteobacteria	Hyphomicrobiales	Stappiaceae	Labrenzia	Labrenzia aggregata	5.4618	NODE_7533_length_628_cov_3.815009
0.6018	7104	Bacteria	Bacteria-undef	Proteobacteria	Alphaproteobacteria	Maricaulales	Maricaulaceae	Glycocaulis	Glycocaulis alkaliphilus	5.4563	NODE_985_length_7104_cov_3.399064
0.6099	14852	Bacteria	Bacteria-undef	Proteobacteria	Alphaproteobacteria	Maricaulales	Maricaulaceae	Marinicauda	Marinicauda algicola	5.4545	NODE_485_length_14852_cov_3.405352
0.6103	4634	Bacteria	Bacteria-undef	Proteobacteria	Alphaproteobacteria	Hyphomonadales	Hyphomonadaceae	Hyphomonas	Hyphomonas sp. KY3	5.4493	NODE_1324_length_4634_cov_3.455558
0.5707	5024	Bacteria	Bacteria-undef	Proteobacteria	Alphaproteobacteria	Hyphomicrobiales	Stappiaceae	Labrenzia	Labrenzia aggregata	5.4371	NODE_1243_length_5024_cov_3.517005
0.5478	544	Bacteria	Bacteria-undef	Proteobacteria	Alphaproteobacteria	Hyphomicrobiales	Stappiaceae	Labrenzia	Labrenzia aggregata	5.4246	NODE_8755_length_544_cov_3.490798
0.6125	4147	Bacteria	Bacteria-undef	Proteobacteria	Alphaproteobacteria	Hyphomonadales	Hyphomonadaceae	Hyphomonas	Hyphomonas sp. KY3	5.4225	NODE_1435_length_4147_cov_3.516129
0.5602	623	Bacteria	Bacteria-undef	Proteobacteria	Gammaproteobacteria	Alteromonadales	Alteromonadaceae	Marinobacter	Marinobacter salarius	5.4222	NODE_7599_length_623_cov_3.570423
0.4269	4929	Bacteria	Bacteria-undef	Fusobacteria	Fusobacteriia	Fusobacteriales	Fusobacteriaceae	Fusobacterium	Fusobacterium gastrosuis	5.4202	NODE_1256_length_4929_cov_3.458761
0.6118	2795	Bacteria	Bacteria-undef	Proteobacteria	Alphaproteobacteria	Rhodobacterales	Rhodobacteraceae	Leisingera	Leisingera sp. NJS204	5.4061	NODE_1931_length_2795_cov_3.452555
0.6173	7032	Bacteria	Bacteria-undef	Proteobacteria	Alphaproteobacteria	Hyphomicrobiales	Methylobacteriaceae	Methylobacterium	Xanthobacter autotrophicus	5.4059	NODE_991_length_7032_cov_3.442310
0.6844	6232	Bacteria	Bacteria-undef	Proteobacteria	Alphaproteobacteria	Rhodospirillales	Rhodospirillaceae	Niveispirillum	Niveispirillum cyanobacteriorum	5.4053	NODE_1076_length_6232_cov_3.404565
0.5659	3064	Bacteria	Bacteria-undef	Proteobacteria	Alphaproteobacteria	Hyphomonadales	Hyphomonadaceae	Hyphomonas	Hyphomonas sp. KY3	5.3936	NODE_1807_length_3064_cov_3.398139
0.5508	581	Bacteria	Bacteria-undef	Proteobacteria	Alphaproteobacteria	Hyphomonadales	Hyphomonadaceae	Hyphomonas	Hyphomonas sp. KY3	5.3924	NODE_8180_length_581_cov_3.859316
0.6316	1607	Bacteria	Bacteria-undef	Proteobacteria	Alphaproteobacteria	Rhodobacterales	Rhodobacteraceae	Epibacterium	Epibacterium mobile	5.3914	NODE_3070_length_1607_cov_3.610180
0.5091	605	Bacteria	Bacteria-undef	Proteobacteria	Gammaproteobacteria	Alteromonadales	Alteromonadaceae	Marinobacter	Marinobacter salarius	5.3835	NODE_7830_length_605_cov_3.550909
0.3375	2299	Bacteria	Bacteria-undef	Balneolaeota	Balneolia	Balneolales	Balneolaceae	Balneola	Balneola sp.	5.3754	NODE_2242_length_2299_cov_3.550802
0.5083	303	Bacteria	Bacteria-undef	Proteobacteria	Gammaproteobacteria	Alteromonadales	Alteromonadaceae	Marinobacter	Marinobacter salarius	5.3729	NODE_15982_length_303_cov_3.556452
0.6104	2664	Bacteria	Bacteria-undef	Proteobacteria	Alphaproteobacteria	Hyphomicrobiales	Rhizobiaceae	Rhizobium	Rhizobium leguminosarum	5.3576	NODE_1999_length_2664_cov_3.437716
0.5236	191	Bacteria	Bacteria-undef	Proteobacteria	Gammaproteobacteria	Alteromonadales	Alteromonadaceae	Marinobacter	Marinobacter adhaerens	5.356	NODE_26248_length_191_cov_8.669118
0.6026	9068	Bacteria	Bacteria-undef	Proteobacteria	Alphaproteobacteria	Hyphomonadales	Hyphomonadaceae	Hyphomonas	Hyphomonas sp. KY3	5.3525	NODE_803_length_9068_cov_3.399756
0.5997	2266	Bacteria	Bacteria-undef	Proteobacteria	Alphaproteobacteria	Hyphomicrobiales	Stappiaceae	Labrenzia	Polymorphum gilvum	5.3504	NODE_2262_length_2266_cov_3.549073
0.6435	1724	Bacteria	Bacteria-undef	Proteobacteria	Alphaproteobacteria	Maricaulales	Maricaulaceae	Marinicauda	Marinicauda algicola	5.3448	NODE_2858_length_1724_cov_3.560216
0.6252	1166	Bacteria	Bacteria-undef	Proteobacteria	Alphaproteobacteria	Rhodobacterales	Rhodobacteraceae	Sulfitobacter	Sulfitobacter sp. AM1-D1	5.3431	NODE_4077_length_1166_cov_3.642664
0.5344	1134	Bacteria	Bacteria-undef	Proteobacteria	Alphaproteobacteria	Hyphomonadales	Hyphomonadaceae	Hyphomonas	Hyphomonas sp. KY3	5.3413	NODE_4203_length_1134_cov_3.586654
0.5675	2914	Bacteria	Bacteria-undef	Proteobacteria	Alphaproteobacteria	Hyphomonadales	Hyphomonadaceae	Hyphomonas	Hyphomonas sp. KY3	5.332	NODE_1880_length_2914_cov_3.316194
0.6392	3312	Bacteria	Bacteria-undef	Proteobacteria	Alphaproteobacteria	Maricaulales	Maricaulaceae	Glycocaulis	Glycocaulis alkaliphilus	5.3309	NODE_1705_length_3312_cov_3.409272
0.5436	3328	Bacteria	Bacteria-undef	Proteobacteria	Alphaproteobacteria	Rhodobacterales	Rhodobacteraceae	Sulfitobacter	Sulfitobacter pseudonitzschiae	5.3287	NODE_1699_length_3328_cov_3.468683
0.5512	5981	Bacteria	Bacteria-undef	Proteobacteria	Alphaproteobacteria	Hyphomonadales	Hyphomonadaceae	Hyphomonas	Hyphomonas sp. KY3	5.3272	NODE_1115_length_5981_cov_3.391495
0.6238	2147	Bacteria	Bacteria-undef	Proteobacteria	Alphaproteobacteria	Rhodobacterales	Rhodobacteraceae	Epibacterium	Epibacterium mobile	5.3196	NODE_2364_length_2147_cov_3.394359
0.596	2307	Bacteria	Bacteria-undef	Proteobacteria	Alphaproteobacteria	Hyphomonadales	Hyphomonadaceae	Hyphomonas	Hyphomonas sp. KY3	5.3182	NODE_2236_length_2307_cov_3.392984
0.6261	6058	Bacteria	Bacteria-undef	Proteobacteria	Alphaproteobacteria	Maricaulales	Maricaulaceae	Maricaulis	Maricaulis maris	5.3156	NODE_1103_length_6058_cov_3.366983
0.5282	674	Bacteria	Bacteria-undef	Proteobacteria	Alphaproteobacteria	Rhodobacterales	Rhodobacteraceae	Epibacterium	Epibacterium mobile	5.3116	NODE_7044_length_674_cov_3.578352
0.5895	3430	Bacteria	Bacteria-undef	Proteobacteria	Alphaproteobacteria	Hyphomonadales	Hyphomonadaceae	Hyphomonas	Hyphomonas sp. KY3	5.3093	NODE_1659_length_3430_cov_3.312000
0.4692	1752	Bacteria	Bacteria-undef	Proteobacteria	Gammaproteobacteria	Cellvibrionales	Spongiibacteraceae	Zhongshania	Zhongshania aliphaticivorans	5.2957	NODE_2811_length_1752_cov_3.469063
0.608	9721	Bacteria	Bacteria-undef	Proteobacteria	Alphaproteobacteria	Rhodobacterales	Rhodobacteraceae	Epibacterium	Epibacterium mobile	5.2918	NODE_744_length_9721_cov_3.328574
0.6233	5495	Bacteria	Bacteria-undef	Proteobacteria	Alphaproteobacteria	Hyphomicrobiales	Stappiaceae	Labrenzia	Labrenzia aggregata	5.2881	NODE_1173_length_5495_cov_3.306801
0.5687	3241	Bacteria	Bacteria-undef	Proteobacteria	Alphaproteobacteria	Hyphomicrobiales	Stappiaceae	Labrenzia	Labrenzia sp. THAF191b	5.2817	NODE_1739_length_3241_cov_3.272128
0.6259	1748	Bacteria	Bacteria-undef	Proteobacteria	Alphaproteobacteria	Hyphomicrobiales	Stappiaceae	Labrenzia	Labrenzia aggregata	5.2769	NODE_2819_length_1748_cov_3.343768
0.5855	11121	Bacteria	Bacteria-undef	Proteobacteria	Alphaproteobacteria	Rhodobacterales	Rhodobacteraceae	Phaeobacter	Phaeobacter inhibens	5.2653	NODE_660_length_11121_cov_3.315290
0.6432	4019	Bacteria	Bacteria-undef	Proteobacteria	Alphaproteobacteria	Rhodospirillales	Rhodospirillaceae	Azospirillum	Glycocaulis alkaliphilus	5.2583	NODE_1471_length_4019_cov_3.319374
0.5765	2215	Bacteria	Bacteria-undef	Proteobacteria	Alphaproteobacteria	Rhodobacterales	Rhodobacteraceae	Epibacterium	Epibacterium mobile	5.2515	NODE_2308_length_2215_cov_3.328241
0.5685	4656	Bacteria	Bacteria-undef	Proteobacteria	Alphaproteobacteria	Hyphomonadales	Hyphomonadaceae	Hyphomonas	Hyphomonas sp. KY3	5.2513	NODE_1320_length_4656_cov_3.332102
0.5698	3422	Bacteria	Bacteria-undef	Proteobacteria	Alphaproteobacteria	Hyphomonadales	Hyphomonadaceae	Hyphomonas	Hyphomonas sp. KY3	5.2428	NODE_1665_length_3422_cov_3.370062
0.5329	4230	Bacteria	Bacteria-undef	Proteobacteria	Alphaproteobacteria	Rhodobacterales	Rhodobacteraceae	Sulfitobacter	Sulfitobacter sp. THAF37	5.2385	NODE_1415_length_4230_cov_3.396407
0.606	5975	Bacteria	Bacteria-undef	Proteobacteria	Alphaproteobacteria	Hyphomonadales	Hyphomonadaceae	Hyphomonas	Hyphomonas sp. KY3	5.2381	NODE_1116_length_5975_cov_3.295946
0.5864	6920	Bacteria	Bacteria-undef	Proteobacteria	Alphaproteobacteria	Hyphomicrobiales	Rhodobacteraceae	Polymorphum	Polymorphum gilvum	5.2352	NODE_999_length_6920_cov_3.229862
0.5594	379	Bacteria	Bacteria-undef	Proteobacteria	Alphaproteobacteria	Hyphomicrobiales	Stappiaceae	Labrenzia	Labrenzia aggregata	5.2322	NODE_12469_length_379_cov_4.947531
0.4869	686	Bacteria	Bacteria-undef	Proteobacteria	Gammaproteobacteria	Cellvibrionales	Spongiibacteraceae	Zhongshania	Zhongshania aliphaticivorans	5.2303	NODE_6903_length_686_cov_3.578447
0.5522	3421	Bacteria	Bacteria-undef	Proteobacteria	Alphaproteobacteria	Hyphomicrobiales	Stappiaceae	Labrenzia	Labrenzia sp. PHM005	5.2072	NODE_1666_length_3421_cov_3.335413
0.6104	1571	Bacteria	Bacteria-undef	Proteobacteria	Alphaproteobacteria	Sphingomonadales	Sphingomonadaceae	Sphingopyxis	Sphingopyxis terrae	5.2056	NODE_3126_length_1571_cov_3.438654
0.6402	5533	Bacteria	Bacteria-undef	Proteobacteria	Alphaproteobacteria	Caulobacterales	Caulobacteraceae	Brevundimonas	Glycocaulis alkaliphilus	5.2041	NODE_1169_length_5533_cov_3.217598
0.2673	737	Bacteria	Bacteria-undef	Proteobacteria	Alphaproteobacteria	Pelagibacterales	Pelagibacteraceae	Candidatus Pelagibacter	Candidatus Pelagibacter ubique	5.1954	NODE_6432_length_737_cov_3.683284
0.6356	2681	Bacteria	Bacteria-undef	Proteobacteria	Alphaproteobacteria	Hyphomonadales	Hyphomonadaceae	Hyphomonas	Hyphomonas sp.	5.1925	NODE_1984_length_2681_cov_3.441736
0.5825	2582	Bacteria	Bacteria-undef	Proteobacteria	Alphaproteobacteria	Rhodobacterales	Rhodobacteraceae	Epibacterium	Epibacterium mobile	5.1898	NODE_2047_length_2582_cov_3.216858
0.5962	1746	Bacteria	Bacteria-undef	Proteobacteria	Alphaproteobacteria	Hyphomonadales	Hyphomonadaceae	Hyphomonas	Hyphomonas sp. KY3	5.1873	NODE_2822_length_1746_cov_3.367830
0.608	1870	Bacteria	Bacteria-undef	Proteobacteria	Alphaproteobacteria	Hyphomonadales	Hyphomonadaceae	Hyphomonas	Hyphomonas sp. KY3	5.1845	NODE_2651_length_1870_cov_3.332782
0.5741	2989	Bacteria	Bacteria-undef	Proteobacteria	Alphaproteobacteria	Hyphomonadales	Hyphomonadaceae	Hyphomonas	Hyphomonas sp. KY3	5.1827	NODE_1839_length_2989_cov_3.317655
0.6388	5596	Bacteria	Bacteria-undef	Proteobacteria	Alphaproteobacteria	Rhodobacterales	Rhodobacteraceae	Epibacterium	Epibacterium mobile	5.1687	NODE_1162_length_5596_cov_3.225411
0.609	7347	Bacteria	Bacteria-undef	Proteobacteria	Alphaproteobacteria	Rhodobacterales	Rhodobacteraceae	Epibacterium	Epibacterium mobile	5.1646	NODE_964_length_7347_cov_3.293884
0.5789	3541	Bacteria	Bacteria-undef	Proteobacteria	Deltaproteobacteria	Desulfovibrionales	Desulfovibrionaceae	Desulfocurvibacter	Desulfocurvibacter africanus	5.1598	NODE_1620_length_3541_cov_3.325588
0.6208	5300	Bacteria	Bacteria-undef	Proteobacteria	Alphaproteobacteria	Maricaulales	Maricaulaceae	Marinicauda	Marinicauda algicola	5.1578	NODE_1199_length_5300_cov_3.195996
0.6068	6660	Bacteria	Bacteria-undef	Proteobacteria	Alphaproteobacteria	Hyphomonadales	Hyphomonadaceae	Hyphomonas	Hyphomonas sp. KY3	5.1555	NODE_1021_length_6660_cov_3.234822
0.651	1550	Bacteria	Bacteria-undef	Proteobacteria	Alphaproteobacteria	Sphingomonadales	Sphingomonadaceae	Sphingomonas	Sphingomonas wittichii	5.1497	NODE_3161_length_1550_cov_3.301672
0.5953	3427	Bacteria	Bacteria-undef	Proteobacteria	Alphaproteobacteria	Hyphomonadales	Hyphomonadaceae	Hyphomonas	Hyphomonas sp. KY3	5.149	NODE_1660_length_3427_cov_3.352017
0.6302	630	Bacteria	Bacteria-undef	Proteobacteria	Alphaproteobacteria	Hyphomicrobiales	Bradyrhizobiaceae	Bradyrhizobium	Breoghania sp. L-A4	5.1476	NODE_7516_length_630_cov_3.514783
0.6005	6903	Bacteria	Bacteria-undef	Proteobacteria	Alphaproteobacteria	Hyphomicrobiales	Stappiaceae	Labrenzia	Labrenzia aggregata	5.1418	NODE_1000_length_6903_cov_3.245327
0.6022	3889	Bacteria	Bacteria-undef	Proteobacteria	Alphaproteobacteria	Rhodobacterales	Rhodobacteraceae	Epibacterium	Epibacterium mobile	5.1417	NODE_1514_length_3889_cov_3.312207
0.5769	553	Bacteria	Bacteria-undef	Proteobacteria	Alphaproteobacteria	Hyphomonadales	Hyphomonadaceae	Hyphomonas	Hyphomonas sp. KY3	5.1374	NODE_8619_length_553_cov_3.602410
0.6646	164	Bacteria	Bacteria-undef	Proteobacteria	Gammaproteobacteria	Alteromonadales	Alteromonadaceae	Marinobacter	Marinobacter sp. NP-4(2019)	5.1341	NODE_26568_length_164_cov_5.642202
0.5791	575	Bacteria	Bacteria-undef	Proteobacteria	Gammaproteobacteria	Alteromonadales	Alteromonadaceae	Marinobacter	Marinobacter salarius	5.1322	NODE_8280_length_575_cov_2.907692
0.6004	3541	Bacteria	Bacteria-undef	Proteobacteria	Alphaproteobacteria	Rhodobacterales	Rhodobacteraceae	Epibacterium	Epibacterium mobile	5.1309	NODE_1621_length_3541_cov_3.243259
0.5662	302	Bacteria	Bacteria-undef	Proteobacteria	Gammaproteobacteria	Alteromonadales	Alteromonadaceae	Marinobacter	Marinobacter salarius	5.1258	NODE_16039_length_302_cov_4.263158
0.6376	2274	Bacteria	Bacteria-undef	Proteobacteria	Alphaproteobacteria	Rhodobacterales	Rhodobacteraceae	Luteovulum	Luteovulum sphaeroides	5.1253	NODE_2256_length_2274_cov_3.209554
0.6318	2629	Bacteria	Bacteria-undef	Proteobacteria	Alphaproteobacteria	Rhodobacterales	Rhodobacteraceae	Epibacterium	Epibacterium mobile	5.1206	NODE_2019_length_2629_cov_3.195804
0.6484	3185	Bacteria	Bacteria-undef	Proteobacteria	Alphaproteobacteria	Maricaulales	Maricaulaceae	Marinicauda	Marinicauda algicola	5.1177	NODE_1765_length_3185_cov_3.316933
0.6183	6442	Bacteria	Bacteria-undef	Proteobacteria	Alphaproteobacteria	Maricaulales	Maricaulaceae	Glycocaulis	Glycocaulis alkaliphilus	5.1171	NODE_1046_length_6442_cov_3.222640
0.6075	3312	Bacteria	Bacteria-undef	Proteobacteria	Alphaproteobacteria	Hyphomicrobiales	Stappiaceae	Pannonibacter	Pannonibacter phragmitetus	5.1168	NODE_1706_length_3312_cov_3.243169
0.6064	4522	Bacteria	Bacteria-undef	Proteobacteria	Alphaproteobacteria	Hyphomonadales	Hyphomonadaceae	Hyphomonas	Hyphomonas sp. KY3	5.1128	NODE_1346_length_4522_cov_3.205059
0.3637	3803	Bacteria	Bacteria-undef	Proteobacteria	Betaproteobacteria	Nitrosomonadales	Nitrosomonadales-undef	Nitrosomonadales-undef	Methylophilales bacterium MBRSG12	5.1115	NODE_1536_length_3803_cov_3.282284
0.6132	5230	Bacteria	Bacteria-undef	Proteobacteria	Alphaproteobacteria	Hyphomonadales	Hyphomonadaceae	Hyphomonas	Hyphomonas sp.	5.1082	NODE_1210_length_5230_cov_3.224734
0.6412	797	Bacteria	Bacteria-undef	Proteobacteria	Alphaproteobacteria	Rhodobacterales	Rhodobacteraceae	Epibacterium	Epibacterium mobile	5.1079	NODE_5947_length_797_cov_3.353100
0.5979	3817	Bacteria	Bacteria-undef	Proteobacteria	Alphaproteobacteria	Rhodobacterales	Rhodobacteraceae	Rhodovulum	Rhodovulum sulfidophilum	5.1045	NODE_1534_length_3817_cov_3.271930
0.6212	1122	Bacteria	Bacteria-undef	Proteobacteria	Betaproteobacteria	Burkholderiales	Comamonadaceae	Variovorax	Variovorax paradoxus	5.1034	NODE_4243_length_1122_cov_3.351453
0.6268	1623	Bacteria	Bacteria-undef	Proteobacteria	Alphaproteobacteria	Maricaulales	Maricaulaceae	Marinicauda	Marinicauda algicola	5.1029	NODE_3027_length_1623_cov_3.205995
0.6197	1475	Bacteria	Bacteria-undef	Proteobacteria	Alphaproteobacteria	Maricaulales	Maricaulaceae	Brevundimonas	Glycocaulis alkaliphilus	5.0949	NODE_3299_length_1475_cov_3.284507
0.5746	3923	Bacteria	Bacteria-undef	Proteobacteria	Alphaproteobacteria	Rhodobacterales	Rhodobacteraceae	Sulfitobacter	Sulfitobacter pseudonitzschiae	5.0948	NODE_1501_length_3923_cov_3.293175
0.6468	3420	Bacteria	Bacteria-undef	Proteobacteria	Alphaproteobacteria	Rhodobacterales	Rhodobacteraceae	Epibacterium	Epibacterium mobile	5.0865	NODE_1668_length_3420_cov_3.205944
0.5978	2429	Bacteria	Bacteria-undef	Proteobacteria	Alphaproteobacteria	Hyphomicrobiales	Rhizobiaceae	Rhizobium	Rhizobium leguminosarum	5.0856	NODE_2164_length_2429_cov_3.251474
0.6888	2558	Bacteria	Bacteria-undef	Proteobacteria	Alphaproteobacteria	Rhodobacterales	Rhodobacteraceae	Paracoccus	Paracoccus jeotgali	5.0825	NODE_2060_length_2558_cov_3.142629
0.6089	5484	Bacteria	Bacteria-undef	Proteobacteria	Alphaproteobacteria	Hyphomicrobiales	Bradyrhizobiaceae	Bradyrhizobium	Niveispirillum cyanobacteriorum	5.0802	NODE_1174_length_5484_cov_3.177565
0.6285	4735	Bacteria	Bacteria-undef	Proteobacteria	Alphaproteobacteria	Maricaulales	Maricaulaceae	Glycocaulis	Glycocaulis alkaliphilus	5.0798	NODE_1299_length_4735_cov_3.208974
0.6335	1389	Bacteria	Bacteria-undef	Proteobacteria	Alphaproteobacteria	Rhodobacterales	Rhodobacteraceae	Epibacterium	Epibacterium mobile	5.0792	NODE_3471_length_1389_cov_3.439280
0.6206	3411	Bacteria	Bacteria-undef	Proteobacteria	Alphaproteobacteria	Hyphomicrobiales	Stappiaceae	Labrenzia	Labrenzia aggregata	5.0745	NODE_1674_length_3411_cov_3.211263
0.6105	3035	Bacteria	Bacteria-undef	Proteobacteria	Alphaproteobacteria	Maricaulales	Maricaulaceae	Glycocaulis	Glycocaulis alkaliphilus	5.0718	NODE_1817_length_3035_cov_3.193289
0.614	1381	Bacteria	Bacteria-undef	Proteobacteria	Alphaproteobacteria	Rhodobacterales	Rhodobacteraceae	Epibacterium	Epibacterium mobile	5.0695	NODE_3485_length_1381_cov_3.315234
0.6174	2878	Bacteria	Bacteria-undef	Proteobacteria	Alphaproteobacteria	Hyphomonadales	Hyphomonadaceae	Hyphomonas	Hyphomonas sp. KY3	5.0685	NODE_1897_length_2878_cov_3.298264
0.6237	2535	Bacteria	Bacteria-undef	Proteobacteria	Alphaproteobacteria	Rhodobacterales	Rhodobacteraceae	Epibacterium	Epibacterium mobile	5.0659	NODE_2081_length_2535_cov_3.219355
0.5803	1980	Bacteria	Bacteria-undef	Proteobacteria	Alphaproteobacteria	Caulobacterales	Caulobacteraceae	Phenylobacterium	Phenylobacterium zucineum	5.0626	NODE_2529_length_1980_cov_3.248312
0.5972	4228	Bacteria	Bacteria-undef	Proteobacteria	Alphaproteobacteria	Rhodobacterales	Rhodobacteraceae	Epibacterium	Epibacterium mobile	5.0572	NODE_1416_length_4228_cov_3.193146
0.5881	857	Bacteria	Bacteria-undef	Proteobacteria	Alphaproteobacteria	Rhodobacterales	Rhodobacteraceae	Phaeobacter	Phaeobacter gallaeciensis	5.0572	NODE_5500_length_857_cov_3.497506
0.617	2008	Bacteria	Bacteria-undef	Proteobacteria	Alphaproteobacteria	Rhodobacterales	Rhodobacteraceae	Epibacterium	Epibacterium mobile	5.0513	NODE_2503_length_2008_cov_3.302611
0.6434	4709	Bacteria	Bacteria-undef	Proteobacteria	Alphaproteobacteria	Maricaulales	Maricaulaceae	Glycocaulis	Glycocaulis alkaliphilus	5.0482	NODE_1308_length_4709_cov_3.096691
0.5902	1686	Bacteria	Bacteria-undef	Proteobacteria	Alphaproteobacteria	Hyphomonadales	Hyphomonadaceae	Hyphomonas	Hyphomonas sp. KY3	5.0415	NODE_2923_length_1686_cov_3.462906
0.613	920	Bacteria	Bacteria-undef	Proteobacteria	Alphaproteobacteria	Hyphomonadales	Hyphomonadaceae	Hyphomonas	Hyphomonas sp. KY3	5.0413	NODE_5158_length_920_cov_3.389595
0.5805	2215	Bacteria	Bacteria-undef	Proteobacteria	Alphaproteobacteria	Rhodobacterales	Rhodobacteraceae	Epibacterium	Epibacterium mobile	5.0399	NODE_2309_length_2215_cov_3.223611
0.6194	2793	Bacteria	Bacteria-undef	Proteobacteria	Alphaproteobacteria	Hyphomicrobiales	Rhizobiaceae	Rhizobiaceae-undef	arsenite-oxidising bacterium NT-25	5.0365	NODE_1932_length_2793_cov_3.329438
0.5582	2259	Bacteria	Bacteria-undef	Proteobacteria	Gammaproteobacteria	Alteromonadales	Alteromonadaceae	Marinobacter	Marinobacter adhaerens	5.0292	NODE_2268_length_2259_cov_3.357985
0.5693	6195	Bacteria	Bacteria-undef	Proteobacteria	Alphaproteobacteria	Rhodobacterales	Rhodobacteraceae	Epibacterium	Epibacterium mobile	5.0284	NODE_1086_length_6195_cov_3.156515
0.5484	981	Bacteria	Bacteria-undef	Proteobacteria	Alphaproteobacteria	Hyphomonadales	Hyphomonadaceae	Hyphomonas	Hyphomonas sp. KY3	5.0245	NODE_4851_length_981_cov_3.514039
0.6223	8869	Bacteria	Bacteria-undef	Proteobacteria	Alphaproteobacteria	Hyphomonadales	Hyphomonadaceae	Hyphomonas	Hyphomonas sp. KY3	5.0238	NODE_820_length_8869_cov_3.148287
0.6211	1552	Bacteria	Bacteria-undef	Proteobacteria	Alphaproteobacteria	Hyphomicrobiales	Rhodobacteraceae	Polymorphum	Polymorphum gilvum	5.0232	NODE_3158_length_1552_cov_3.363393
0.6242	1035	Bacteria	Bacteria-undef	Proteobacteria	Gammaproteobacteria	Oceanospirillales	Alcanivoracaceae	Alcanivorax	Alcanivorax sp. NBRC 101098	5.0222	NODE_4608_length_1035_cov_3.336735
0.5767	4913	Bacteria	Bacteria-undef	Proteobacteria	Alphaproteobacteria	Rhodobacterales	Rhodobacteraceae	Epibacterium	Epibacterium mobile	5.0082	NODE_1258_length_4913_cov_3.264100
0.5462	2675	Bacteria	Bacteria-undef	Proteobacteria	Alphaproteobacteria	Hyphomonadales	Hyphomonadaceae	Hirschia	Hirschia baltica	5.0026	NODE_1990_length_2675_cov_3.176336
0.6031	2933	Bacteria	Bacteria-undef	Proteobacteria	Alphaproteobacteria	Rhodobacterales	Rhodobacteraceae	Roseovarius	Mameliella alba	5.0024	NODE_1871_length_2933_cov_3.189715
0.5934	2672	Bacteria	Bacteria-undef	Proteobacteria	Alphaproteobacteria	Hyphomonadales	Hyphomonadaceae	Hyphomonas	Hyphomonas sp. KY3	5.0019	NODE_1991_length_2672_cov_3.029805
0.599	3077	Bacteria	Bacteria-undef	Proteobacteria	Alphaproteobacteria	Maricaulales	Maricaulaceae	Glycocaulis	Glycocaulis alkaliphilus	4.9981	NODE_1801_length_3077_cov_3.130377
0.4024	4481	Bacteria	Bacteria-undef	Bacteroidetes	Flavobacteriia	Flavobacteriales	Flavobacteriaceae	Winogradskyella	Winogradskyella helgolandensis	4.9911	NODE_1355_length_4481_cov_3.258247
0.6203	9608	Bacteria	Bacteria-undef	Proteobacteria	Alphaproteobacteria	Maricaulales	Maricaulaceae	Marinicauda	Marinicauda algicola	4.9869	NODE_754_length_9608_cov_3.091490
0.5806	1879	Bacteria	Bacteria-undef	Proteobacteria	Alphaproteobacteria	Hyphomonadales	Hyphomonadaceae	Hyphomonas	Hyphomonas sp. KY3	4.9835	NODE_2641_length_1879_cov_3.214364
0.6376	9480	Bacteria	Bacteria-undef	Proteobacteria	Alphaproteobacteria	Maricaulales	Maricaulaceae	Maricaulis	Maricaulis maris	4.9812	NODE_767_length_9480_cov_3.125305
0.6065	3794	Bacteria	Bacteria-undef	Proteobacteria	Alphaproteobacteria	Rhodobacterales	Rhodobacteraceae	Epibacterium	Epibacterium mobile	4.9808	NODE_1540_length_3794_cov_3.199519
0.6704	2433	Bacteria	Bacteria-undef	Proteobacteria	Alphaproteobacteria	Maricaulales	Maricaulaceae	Glycocaulis	Glycocaulis alkaliphilus	4.9766	NODE_2163_length_2433_cov_3.065181
0.6177	599	Bacteria	Bacteria-undef	Proteobacteria	Alphaproteobacteria	Maricaulales	Maricaulaceae	Marinicauda	Marinicauda algicola	4.9699	NODE_7911_length_599_cov_3.439338
0.6255	5795	Bacteria	Bacteria-undef	Proteobacteria	Alphaproteobacteria	Rhodobacterales	Rhodobacteraceae	Epibacterium	Epibacterium mobile	4.9631	NODE_1139_length_5795_cov_3.208188
0.6049	1263	Bacteria	Bacteria-undef	Proteobacteria	Alphaproteobacteria	Rhodobacterales	Rhodobacteraceae	Epibacterium	Epibacterium mobile	4.962	NODE_3788_length_1263_cov_3.304636
[truncated: 5,394 more rows]

## Sheet: all_taxa_blob_RCC257
gc	length	bestsumorder_superkingdom	bestsumorder_kingdom	bestsumorder_phylum	bestsumorder_class	bestsumorder_order	bestsumorder_family	bestsumorder_genus	bestsumorder_species	RCC257.sorted_cov	id
[truncated: 65,535 more rows]
